# Supplementary material for: Nanosecond pulse effectively ablated hepatocellular carcinoma with alterations in the gut microbiome and serum metabolites
Source: Front Pharmacol. 2023 May 10;14:1163628. doi: 10.3389/fphar.2023.1163628 (PMC10205996; doi:10.3389/fphar.2023.1163628)
Supplement: Supplementary file 8 [file Table1.XLSX]

## Sheet: ALL-INFO
ID	Metabolite	m/z	Retention time	Mode	Adducts	Formula	Fragmentation Score	Theoretical Fragmentation Score	Mass Error (ppm)	KEGG Compound ID	Library ID	CAS ID	N01	N02	N03	N04	N05	N06	N07	N08	N09	M01	M02	M03	M04	M05	M06	M07	M08	M09	M10	C01	C02	C03	C04	C05	C06	C07	C08	C09	C10	N10	N11	N12	N13	N14	N16	N17	N18
pos_2	Tauro-alpha-muricholic acid	480.276	5.91825	pos	M+H-2H2O, 2M+H, M+H, M+H-H2O, M+Na, M+NH4, M+2Na-H	C26H45NO7S	96.2	-	-2.80879	-	HMDB0000932;MJDBDZS0000017	-	6.45568	6.8485	5.92221	6.41342	6.84858	6.98231	7.64867	6.87108	6.75427	6.3925	6.5247	6.75521	6.49353	6.56273	7.16075	6.71329	6.69868	6.49299	6.37252	6.48383	5.91038	6.03275	6.36495	5.99835	6.11379	5.92396	5.89394	6.04525	6.28506	6.75136	6.7762	6.94507	7.08316	6.62402	7.13825	6.51528	6.68805
pos_13	Creatine	132.076	0.6804	pos	M+H, M+Na, M+K, M+2Na-H, 2M+Na, 2M+H	C4H9N3O2	84.2	-	-3.20718	C00300	HMDB0000064	57-00-1	7.79072	7.34956	7.79499	7.33681	7.39703	7.25337	7.37798	7.26538	7.29663	7.24335	7.2112	7.2447	7.33444	7.20626	7.24033	7.26868	7.39897	7.20275	7.10463	7.62678	7.69225	7.61822	7.73635	7.70036	7.7066	7.61236	7.69935	7.7136	7.70607	7.83017	7.66469	7.71982	7.68475	7.77511	7.68188	7.63466	7.83453
pos_14	Pantothenic Acid	220.117	2.23743	pos	M+H, 2M+Na, M+Na, M+H-H2O, M+H-2H2O	C9H17NO5	82.7	-	-3.3714	C00864	HMDB0000210	79-83-4	6.91816	6.64223	6.82267	6.64949	6.31942	6.30833	6.54553	6.28497	6.34727	5.97075	6.15901	6.21498	6.27761	6.13884	6.1772	6.1559	6.16054	6.07936	6.08371	6.4186	6.59238	6.39183	6.61645	6.49884	6.40191	6.50902	6.43665	6.4815	6.43237	7.25894	6.72172	6.96737	6.56904	6.62853	6.59209	6.76599	7.00974
pos_19	Tiglylglycine	190.107	2.07318	pos	M+H, M+ACN+H, M+CH3OH+H, M+H-H2O, M+H-2H2O	C7H11NO3	60.1	-	-3.52969	-	HMDB0000959	35842-45-6	5.9678	5.36869	6.4728	5.50076	4.64657	4.83337	4.97919	4.87227	4.77826	5.0652	4.94242	4.88432	5.09721	4.90461	4.9102	4.96237	4.99028	5.16112	5.05745	5.14643	5.18763	5.10493	5.18481	5.08013	5.18915	5.13157	5.10329	5.1784	5.07646	5.83302	5.02188	5.68396	4.95633	5.04251	4.93711	5.25729	6.00937
pos_32	Phenylacetylglycine	194.081	3.51267	pos	M+H, 2M+K, 2M+H, M+Na, M+H-H2O	C10H11NO3	91.0	-	-3.34529	C05598	HMDB0000821	500-98-1	6.90489	5.54165	7.33977	5.67613	5.17263	5.17319	5.15457	5.32689	5.56407	5.55798	5.99853	5.70365	5.54899	5.68288	5.60753	5.63011	5.57122	5.05252	5.81895	6.29353	6.1398	5.6354	6.03186	5.95057	6.2253	6.24522	6.26388	6.50132	6.19521	6.42817	5.63231	5.77311	5.69285	5.88845	6.14907	5.98356	6.97305
pos_63	Ganglioside GM1 (d18:1/26:1(17Z)))	560.334	4.79198	pos	M+2H+Na, M+2Na, M+H+Na, M+2Na+H	C81H145N3O31	-	51.9	7.2695	C04911	HMDB0004860	-	8.05189	8.06693	8.05058	8.07203	8.11425	8.04212	8.00876	8.00099	8.01207	8.02751	7.96106	8.03876	8.06494	8.03841	7.9718	7.99099	8.07713	8.02873	7.94669	7.74333	7.54894	7.54744	7.44943	7.50167	7.5157	7.43986	7.32816	7.45621	7.37132	7.4388	7.4806	7.44206	7.53147	7.33206	7.42884	7.36117	7.44713
pos_71	Lucidenic acid A	476.305	3.30213	pos	M+H-H2O, M+H, M+K, M+NH4	C27H38O6	-	58.1	9.96676	-	HMDB0037611	95311-94-7	9.18054	9.18241	9.13979	9.10834	9.17744	9.1211	9.08439	9.10172	9.08859	9.18634	9.02853	9.08028	8.97928	9.09413	9.11424	9.05012	9.12378	9.09304	9.04947	8.18714	7.83182	7.96307	7.8573	8.05291	8.01125	7.95253	7.81419	8.03075	7.867	7.97774	7.93757	8.0309	7.96443	7.86846	7.98049	7.90562	7.99698
pos_85	Propyl 2,4-decadienoate	228.195	6.05635	pos	M+H-H2O, M+H, M+NH4, M+H-2H2O	C13H22O2	59.0	-	-3.00271	-	LMFA07011001;HMDB0037307	-	6.58716	6.64496	6.78591	6.8039	6.57615	6.75965	6.8067	6.78383	6.78786	6.71983	6.88101	6.82509	6.88682	6.85488	6.81567	6.8034	6.75743	6.927	6.89602	6.55022	6.66073	6.68176	6.78563	6.67461	6.71428	6.60473	6.67942	6.7372	6.72906	6.69549	6.69553	6.67198	6.67286	6.77149	6.68555	6.69581	6.69002
pos_90	9,10-epoxy-13-hydroxy-11-octadecenoic acid	335.218	6.14605	pos	M+H-2H2O, M+2Na-H, M+H, M+Na	C18H32O4	50.7	-	-3.25466	C14834	LMFA02000278	-	6.49681	6.55564	6.5987	6.62711	6.5693	6.56453	6.59034	6.62052	6.55314	6.54965	6.61824	6.57873	6.64699	6.59998	6.63494	6.63544	6.61476	6.61468	6.60528	6.089	6.16436	6.1135	6.13877	6.00917	6.05976	5.98163	5.94417	6.06768	6.01868	6.13075	6.2326	6.05804	6.24125	6.19465	6.09358	6.07412	6.1234
pos_106	LysoPA(0:0/18:2(9Z,12Z))	457.231	6.53535	pos	M+Na, 2M+K, M+2Na-H, M+H-H2O	C21H39O7P	-	70.3	-3.80801	-	HMDB0007852	-	4.49688	5.4105	4.91489	5.03482	5.24677	5.255	4.73756	5.2622	5.33571	5.31994	5.20166	5.01204	5.33191	4.80144	5.18172	5.12028	4.85978	5.30277	5.2846	5.82851	5.63457	5.68525	5.79683	5.63603	5.85434	5.7892	5.73529	5.81644	5.79116	6.20246	6.042	6.1037	6.10988	5.92315	6.1918	6.00266	6.09914
pos_109	Betaine	118.086	0.625817	pos	M+H, M+K, 2M+Na, 2M+H	C5H11NO2	63.3	-	-1.56423	C00719	HMDB0000043;MJDBOTE0001080	6915-17-9	6.94545	7.00597	6.96263	6.98766	6.87031	6.82782	7.07964	6.95172	6.93874	7.0151	6.9275	6.86386	6.96408	6.9761	6.90918	6.91262	6.95512	7.0011	6.90448	7.21809	7.1851	7.10186	7.26605	7.23029	7.30107	7.15609	7.1895	7.30643	7.22546	7.07006	7.21612	7.16806	7.33163	7.24511	7.2414	7.22613	7.24079
pos_112	DL-Citrulline	198.084	0.632683	pos	M+Na, M+2Na-H, M+H, M+K	C6H13N3O3	86.2	-	-3.63329	C00327	HMDB0000904;MJDBOTE0000481	-	6.68906	6.50728	6.4665	6.64955	6.32642	6.46065	6.51606	6.48923	6.44813	6.38495	6.50171	6.49507	6.42396	6.4299	6.35085	6.38593	6.42692	6.42036	6.44859	6.63168	6.76971	6.65687	6.79001	6.61356	6.63703	6.61254	6.68804	6.72685	6.73501	6.87704	6.66508	6.70149	6.78741	6.6167	6.71224	6.67422	6.77539
pos_128	Succinylproline	216.086	2.18252	pos	M+H, 2M+NH4, M+Na, M+H-H2O	C9H13NO5	74.1	-	-3.41779	C11711	-	-	5.325	4.16822	5.691	4.49997	4.08768	4.2054	3.98861	4.16129	4.0434	3.98827	2.78968	3.87891	3.77981	3.7617	3.54804	3.57352	3.70196	4.04716	3.64757	4.27497	4.66196	4.36759	4.50493	4.45991	4.09871	4.28296	4.39165	4.34446	4.05781	5.03749	4.19053	4.38839	3.60641	4.32397	4.27489	4.42518	4.96457
pos_134	ACEXAMIC ACID	174.112	2.72378	pos	M+H, 2M+Na, M+Na, M+H-H2O	C8H15NO3	64.6	-	-3.23435	-	-	-	5.02073	4.98949	5.00517	4.94433	5.05221	4.89442	4.99442	4.88961	4.80175	5.05008	4.63431	4.86408	4.86027	4.7744	4.93526	4.90349	4.93824	4.84468	4.80586	5.74178	5.50491	5.46682	5.28442	5.45884	5.54179	5.36649	5.34742	5.43818	5.26644	5.57336	5.55245	5.47842	5.31943	5.234	5.38429	5.33962	5.38764
pos_176	(R)-(+)-2-Pyrrolidone-5-carboxylic acid	147.076	0.60555	pos	M+NH4, M+Na, M+H	C5H7NO3	89.9	-	-4.08205	-	-	-	6.89665	6.68363	6.84393	6.77345	6.68792	6.6805	6.89232	6.67763	6.71645	6.65607	6.72126	6.7492	6.74663	6.82091	6.77615	6.8054	6.8567	6.83637	6.76456	7.07022	7.07469	7.05774	7.0617	7.10092	7.20369	7.11531	7.11359	7.1784	7.10818	7.05295	7.02554	7.09355	7.00244	6.99653	6.98884	6.95512	7.03385
pos_178	Choline Glycerophosphate	258.109	0.60555	pos	M+H, M+Na, M+K	C8H20NO6P	79.7	-	-3.49485	C00670	HMDB0000086;MJDBOTE0000471	-	6.17196	5.94965	6.1192	6.07299	6.12758	6.2795	6.14745	6.20087	6.17953	6.09795	6.43707	6.38156	6.45258	6.43064	6.43059	6.4094	6.36546	6.3141	6.40509	6.49466	6.66295	6.67169	6.7097	6.692	6.66439	6.58816	6.59248	6.70985	6.69252	6.23256	6.72946	6.33938	6.5487	6.58992	6.43672	6.4287	6.28959
pos_218	Hydroxyphenylacetylglycine	251.102	3.61413	pos	M+H-2H2O, M+ACN+Na, M+ACN+H	C10H11NO4	-	59.8	-2.56302	C05596	HMDB0000735	28116-23-6	5.74096	4.9624	5.31878	5.74686	4.86274	5.21279	5.40279	5.07121	4.95122	5.18219	5.07812	4.90699	5.33716	4.71386	5.15376	4.99198	4.98496	5.54189	5.35441	5.27261	5.27129	5.17775	5.35824	5.35589	5.22257	5.15632	5.26292	5.25108	5.09181	6.05494	5.37907	5.55911	5.43973	5.53719	5.26984	5.41551	5.38293
pos_223	5-Hydroxyindoleacetic acid	192.065	3.75698	pos	M+H, M+Na, M+H-H2O	C10H9NO3	93.6	-	-4.04733	C05635	HMDB0000763	54-16-0	3.66029	3.90777	4.36838	5.42645	4.41809	4.90864	4.40483	4.78869	4.56233	4.2324	4.24332	4.12493	3.38555	4.45658	3.77322	3.34554	4.36111	4.32992	4.43937	4.36154	5.00458	5.20709	4.53412	4.4154	4.03818	4.72998	4.09551	4.50668	4.42221	5.61216	3.74324	4.40876	5.15283	5.26021	5.16171	4.44601	6.31733
pos_240	Simonin IV	672.406	4.47488	pos	M+2H+Na, M+H+Na, M+2Na+H	C68H120O24	-	51.0	-0.73804	-	HMDB0029977	151310-53-1	8.52688	8.59696	8.53915	8.58288	8.59669	8.55971	8.57015	8.5762	8.52715	8.54979	8.54335	8.53715	8.60165	8.53755	8.57963	8.60325	8.59552	8.48391	8.59461	8.67057	8.53286	8.50661	8.45941	8.49374	8.53996	8.42212	8.34932	8.49539	8.41214	8.46368	8.36887	8.45207	8.50529	8.37667	8.47461	8.42376	8.45098
pos_241	N-Acetyl-DL-tryptophan	247.107	4.49552	pos	M+H-H2O, M+Na, M+H	C13H14N2O3	96.1	-	-3.42754	-	-	-	5.23353	5.43852	4.88851	6.02013	5.44999	5.6212	5.29415	5.64943	5.63252	5.01521	5.36161	5.35182	5.39247	5.1855	5.18126	5.24138	5.30028	5.18887	5.0525	5.78111	5.89819	5.85335	5.97832	6.01372	5.63794	5.58472	5.8983	5.85615	5.7597	6.33562	5.67857	5.82231	5.71127	5.98533	5.71693	5.67058	5.97185
pos_308	P-Butylaminobenzoic acid	194.117	5.61775	pos	M+H, M+CH3OH+H, M+H-H2O	C11H15NO2	59.8	-	-3.03068	-	-	-	4.84356	4.63088	4.9534	4.72624	4.54248	4.66875	4.73263	4.69533	4.61173	4.62419	4.71274	4.65142	4.75609	4.66985	4.67358	4.68865	4.64833	4.73124	4.75027	5.02924	5.05491	5.10359	5.16807	5.1113	5.14747	5.07927	5.08245	5.14397	5.17367	5.04163	5.07181	5.02897	5.05761	5.02556	4.91923	4.97895	5.16777
pos_332	7E,9Z-Dodecadienal	198.185	6.02183	pos	M+H-H2O, M+H, M+NH4	C12H20O	51.4	-	-3.2443	-	LMFA06000158	-	5.20465	5.28746	5.41142	5.40998	5.2172	5.36856	5.42919	5.43678	5.39161	5.30698	5.45586	5.42796	5.49019	5.41193	5.42555	5.40673	5.37431	5.47667	5.4856	5.30931	5.37067	5.37628	5.4652	5.45126	5.39194	5.2902	5.39909	5.47695	5.42858	5.33908	5.41665	5.33725	5.34402	5.38458	5.29747	5.36882	5.38619
pos_371	2-Hydroxy-6-oxo-octa-2,4-dienoate	153.054	6.16672	pos	M+H-H2O, M+H, M+H-2H2O	C8H10O4	57.8	-	-3.24457	C07123	-	-	2.97921	2.96164	3.06375	3.24039	2.91276	3.38756	3.24387	3.34108	3.54557	2.94337	3.61929	3.38422	3.57724	3.51317	3.32689	2.97484	2.96166	3.65491	3.45515	6.01828	5.89432	5.88322	5.96848	5.88441	5.96002	5.89453	5.90489	5.69959	5.76936	5.77341	5.63578	5.8346	5.48629	5.47613	5.63842	5.63093	5.73465
pos_386	LysoPC(16:1(9Z))	494.322	6.26227	pos	M+H, 2M+H, M+Na	C24H48NO7P	70.8	-	-4.30169	C04230	HMDB0010383	-	6.82419	6.71797	6.8768	7.10514	6.85557	7.05041	6.90718	6.88319	6.84737	6.88616	7.02991	6.93326	6.90905	7.01109	6.90263	6.93717	6.85966	7.12432	7.14361	7.15297	7.24546	7.20863	7.2051	7.2809	7.30553	7.1784	7.18534	7.22469	7.20619	7.15391	7.10682	6.89397	7.02685	7.18268	7.05022	6.95984	7.15426
pos_440	6''-Malonylgenistin	536.138	5.81553	pos	M+NH4, M+Na, M+H	C24H22O13	-	54.7	-3.23993	C16192	HMDB0029529	51011-05-3	5.49936	5.35219	5.5388	5.4569	5.29521	5.43339	5.49175	5.51273	5.42137	5.34684	5.47583	5.4903	5.55423	5.48148	5.43586	5.43284	5.38889	5.52153	5.50501	5.65933	5.57167	5.74842	5.69556	5.74884	5.70422	5.6025	5.57552	5.7179	5.73094	5.83256	5.80146	5.81999	5.7887	5.84217	5.66803	5.67499	5.71012
pos_492	L-2-Aminoadipic acid	162.076	0.707567	pos	M+H, M+Na, M+H-H2O	C6H11NO4	80.6	-	-3.36885	C00956	HMDB0000510	-	5.66744	5.79133	5.65828	5.95754	5.91368	5.99248	6.05671	5.99815	5.88715	5.92837	5.8083	5.88411	5.81155	5.822	5.84167	5.81279	5.79254	5.88211	5.95079	6.1562	6.24399	6.23215	6.18392	6.19184	6.14694	6.0338	6.12025	6.26747	6.22512	6.22718	6.18416	6.13535	6.20066	6.20399	6.00776	6.05185	6.07231
pos_518	Aceglutamide	189.086	0.858233	pos	M+H-H2O, M+H, M+Na	C7H12N2O4	70.4	-	-3.35246	-	HMDB0006029;MJDBOTE0000339	-	5.67385	5.35476	5.88331	5.4901	5.25664	5.07844	5.46029	5.17671	5.09263	5.37292	5.31128	5.27247	5.49485	5.11726	5.43766	5.38981	5.28837	5.23891	5.36033	5.58917	5.56441	5.79114	5.72487	5.61292	5.82291	5.55763	5.74335	5.90817	5.70101	5.65348	5.37372	5.56065	5.3521	5.37133	5.44909	5.53414	5.93824
pos_554	N6,N6,N6-Trimethyl-L-lysine	189.159	0.57965	pos	M+H, M+Na, M+K	C9H20N2O2	-	52.0	-3.55035	C03793	HMDB0001325	19253-88-4	6.22961	5.72398	6.42972	5.87978	5.53115	5.47955	5.79639	5.50312	5.40681	5.47898	5.33365	5.4104	5.54025	5.3958	5.39796	5.35847	5.4374	5.38403	5.34086	5.68606	5.71621	5.55321	5.86001	5.59278	5.67844	5.60518	5.6436	5.6834	5.62308	6.08054	5.78738	5.86965	5.74519	5.88135	5.74042	5.87683	6.30092
pos_566	(Z)-13-Octadecenoic acid	265.252	0.347083	pos	M+H-H2O, M+H	C18H34O2	-	50.7	-3.1833	-	HMDB0062218;HMDB0041480	13126-39-1	5.94991	5.98212	6.10332	6.06455	5.93421	5.96661	6.02788	5.99952	5.96592	5.96746	5.94364	5.98061	6.01696	5.98749	5.99828	6.00302	5.99245	6.03431	5.97536	6.18148	6.16085	6.16967	6.17593	6.13917	6.16608	6.09811	6.14296	6.19758	6.1402	6.17325	6.09575	6.17077	6.16645	6.19987	6.138	6.13262	6.23211
pos_581	L-Ornithine	133.097	0.512017	pos	M+H-H2O, M+H	C5H12N2O2	73.5	-	-1.03999	C00077	HMDB0000214	-	5.43512	5.30202	5.25434	5.21794	5.28567	5.16336	5.46902	5.1074	5.31028	5.26712	5.06915	5.53088	5.36754	5.11197	5.37204	5.20478	5.27987	5.25072	5.20351	5.29281	5.24467	5.26063	5.47489	5.2461	5.35956	5.28969	5.31236	5.26772	5.34213	5.72382	5.65456	5.41157	5.74733	5.6536	5.53774	5.39334	5.40653
pos_722	5'-Hydroxycotinine	175.086	1.98393	pos	M+H-H2O, M+H	C10H12N2O2	-	54.1	-3.31701	-	HMDB0001427	61192-50-5	4.74786	4.52612	5.09475	4.77011	4.51816	4.81776	4.05968	4.80504	4.83232	4.41169	4.8168	4.49821	4.69497	4.75989	4.67968	4.71722	4.34429	4.89661	4.89031	5.26227	5.26834	5.2166	5.31636	5.34878	5.32688	5.3355	5.40439	5.41579	5.51309	4.9256	5.22042	5.1157	5.26078	5.34818	5.19583	5.03313	5.15575
pos_763	1,2,3,4,5,6-Hexahydro-5-(1-hydroxyethylidene)-7H-cyclopenta[b]pyridin-7-one	221.128	2.33335	pos	M+H-H2O, M+ACN+H	C10H13NO2	-	62.9	-3.18675	-	HMDB0039655	118355-70-7	4.92135	4.96086	4.878	4.84734	4.88385	4.746	4.85475	4.87983	4.85273	4.83081	4.60678	4.72018	4.63154	4.69917	4.71357	4.76381	4.84866	4.85247	4.71164	2.85752	2.82312	2.83937	3.15709	2.82539	2.83924	2.75468	2.87937	2.8541	2.89407	2.83317	2.79121	2.82154	2.82524	2.86557	2.84167	2.83505	2.9188
pos_888	Lucidenic acid K	455.247	3.39673	pos	M+H-H2O, M+ACN+H	C27H36O7	-	56.6	8.44526	-	HMDB0035890	-	5.43227	5.4708	5.32579	5.48315	5.4543	5.33375	5.33149	5.32987	5.37782	5.70762	5.09751	5.25417	5.25385	5.20644	5.23979	5.21918	5.37764	5.50018	5.39471	4.9536	4.52663	4.63394	4.57152	4.5503	4.55721	4.55441	4.46714	4.59549	4.4128	4.61813	4.36549	4.76077	4.59937	4.35801	4.57707	4.3979	4.49763
pos_928	Mubenin B	798.466	3.66183	pos	M+H-2H2O, M+ACN+Na	C41H66O11	-	73.5	-7.29859	-	HMDB0034538	35790-94-4	5.3669	4.8843	5.42628	5.22932	5.11584	5.00174	5.2433	4.97382	4.90779	5.29279	4.64618	5.08496	4.89321	4.91997	5.10093	4.85898	4.98099	5.24762	5.47138	5.27371	4.87701	4.53241	4.31208	4.70911	4.87944	4.75935	3.97265	4.76865	4.41506	4.59623	5.22707	4.71694	4.78322	4.82873	4.55407	4.55763	4.92115
pos_1170	3-Caren-5-one	133.101	3.79775	pos	M+H-H2O, M+H	C10H14O	51.4	-	-2.74863	-	HMDB0035591	81800-50-2	4.00907	2.81926	4.70839	3.44231	2.77041	2.79417	2.86185	2.83642	2.786	2.801	2.78437	2.8014	3.48859	2.81705	2.82452	2.83246	2.81928	2.84873	3.34413	3.2137	3.43229	3.59309	3.51764	3.77243	3.91588	2.914	3.76194	3.84481	3.14019	3.88966	3.05436	3.54262	3.52649	3.42818	3.09027	3.28904	4.62272
pos_1292	1-Octen-3-yl primeveroside	440.248	5.75412	pos	M+NH4, M+Na	C19H34O10	-	57.1	-3.3658	-	LMFA13010064;HMDB0032960	209863-01-4	4.90522	5.16431	4.83142	5.1317	5.38374	5.22736	5.20607	5.02242	4.80052	5.63382	4.79167	4.72162	4.76545	4.94299	5.29986	5.07873	4.84947	5.22406	5.53812	4.92708	4.89263	4.9089	4.9151	4.87568	4.90877	4.82408	4.84948	4.92365	4.88478	4.90269	4.86067	4.89105	4.89475	4.93514	4.90446	4.90458	4.98844
pos_1332	2-Methyl-3'-hydroxyphenylpropionic acid	181.085	5.95267	pos	M+H-H2O, M+H	C10H12O3	81.5	-	-3.29692	-	-	-	5.23587	4.0911	5.57364	4.70831	3.49463	3.77392	3.84571	3.93211	3.54447	3.77152	3.7253	3.71373	3.80547	3.70837	3.75937	3.67739	3.68234	3.59369	3.80079	4.73915	4.60736	4.66659	4.72606	4.72055	4.74951	4.49091	4.77364	4.44283	4.62468	5.02764	4.58738	4.95002	4.45632	4.66992	4.7925	4.95537	5.61256
pos_1334	16-Hydroxy-10-oxohexadecanoic acid	331.189	5.96647	pos	M+ACN+H, M+2Na-H	C16H30O4	-	51.4	-4.20072	-	HMDB0041287	53833-25-3	4.84266	4.92799	4.88188	4.68263	3.71372	4.56234	4.64515	5.03866	4.79823	3.81635	4.66399	4.681	5.11602	4.85339	4.69741	4.84104	4.88387	4.49349	4.37282	4.59027	4.08054	4.45523	4.74638	4.76116	4.03418	4.53631	4.74822	4.88934	4.8623	4.35367	3.89409	3.92446	4.35716	3.96855	3.93787	3.938	4.66963
pos_1343	Trihexosylceramide (d18:1/22:0)	565.882	5.98028	pos	M+H+Na, M+2Na	C58H109NO18	-	50.5	3.48848	C04737	HMDB0004882	-	3.88178	2.90837	3.67248	2.98193	3.92265	2.88327	3.95358	3.60492	3.39031	4.15831	3.96082	3.3286	4.0637	4.13005	2.91363	3.79142	4.14714	3.76705	3.14452	7.13688	7.00632	7.0586	6.91386	6.96927	7.06392	6.98985	6.96272	7.04692	6.92866	6.93586	6.98516	6.94385	6.96801	6.87351	6.968	6.90149	6.99287
pos_1430	Scyphostatin A	512.333	6.09095	pos	M+H, M+Na	C31H45NO5	71.6	-	-7.32846	-	LMSP01080060	-	5.84	5.74386	5.83389	6.13455	5.95426	6.17429	5.7824	6.02719	6.05397	6.23901	6.15379	5.97079	6.08486	6.059	5.92204	5.99578	6.03744	6.23427	6.214	5.76205	5.86426	5.67617	5.9833	5.94608	6.10347	6.02611	6.00155	6.07006	6.02673	5.74812	5.87882	5.61633	5.67075	6.0503	5.94998	5.52858	5.72806
pos_1458	4-Ethyl-2-hydroxy-3-methyl-2-cyclopenten-1-one	105.07	6.12535	pos	M+H-2H2O, M+Na	C8H12O2	-	57.0	-0.0669248	-	HMDB0039673	71387-71-8	4.72442	4.85124	4.94881	4.94107	4.7978	4.93538	5.03091	4.96194	4.89049	4.89546	5.09334	5.06355	5.06718	5.04562	5.08015	5.08183	5.11022	5.1135	5.08905	5.78616	5.72058	5.74034	5.81564	5.71622	5.81568	5.6861	5.74852	5.68406	5.66262	5.75943	5.73702	5.89852	5.66308	5.71428	5.76667	5.7775	5.79565
pos_1473	3-Hydroxyphenyl-valeric acid	195.101	6.13912	pos	M+H-H2O, M+H	C11H14O3	67.5	-	-3.27421	-	HMDB0041666	-	5.11008	5.09249	5.19469	5.16613	5.04355	5.06736	5.13514	5.10968	5.05918	5.0742	5.05754	5.0746	5.12732	5.09027	5.09775	5.1057	5.0925	5.122	5.08838	5.65449	5.57656	5.60204	5.74907	5.606	5.72794	5.67921	5.72224	5.56539	5.54943	5.57377	5.55384	5.72979	5.41406	5.49589	5.59758	5.58912	5.58974
pos_1528	11-deoxy-PGE1	339.25	6.20095	pos	M+H, M+Na	C20H34O4	67.0	-	-7.47897	-	LMFA03010054	-	5.38753	5.42588	5.54657	5.27497	5.11979	5.20213	5.50611	5.02917	5.06649	5.3854	5.13523	5.46522	5.37954	5.14474	5.53211	5.3181	5.11669	5.21533	5.36476	5.31303	5.15447	5.20821	5.21396	5.08358	5.17789	5.06744	5.04112	5.09485	5.07588	5.08804	4.97727	5.16891	4.90552	5.08893	5.24026	5.20082	5.22342
pos_1530	PG(i-12:0/18:2(9Z,11Z))	708.487	6.20095	pos	M+NH4, M+Na	C36H67O10P	-	51.7	9.29593	-	HMDB0116654	-	6.84293	6.9889	7.08595	7.12322	6.99296	7.0529	7.18329	7.09898	7.10829	7.03793	7.15133	7.15395	7.24514	7.14527	7.13984	7.14636	7.10229	7.2026	7.21409	7.13706	7.2187	7.26755	7.41036	7.23251	7.28572	7.16115	7.27697	7.33184	7.27091	7.29939	7.28508	7.25684	7.24992	7.34057	7.24614	7.27481	7.29236
pos_1599	PC(16:0/0:0)[U]	496.338	6.33817	pos	M+H-H2O, M+H	C24H50NO7P	78.8	-	-4.18656	-	-	-	8.30058	8.29776	8.33852	8.38245	8.18504	8.33253	8.4391	8.38726	8.36021	8.26958	8.39088	8.36559	8.45997	8.3729	8.34169	8.36726	8.34525	8.42836	8.43658	8.59511	8.64988	8.64098	8.68132	8.65634	8.66005	8.57992	8.62447	8.67849	8.6867	8.6583	8.69067	8.67162	8.63922	8.70677	8.67234	8.66537	8.66858
pos_1678	LysoPC(P-16:0)	502.325	6.42593	pos	M+H, M+Na	C24H50NO6P	-	54.4	-3.27172	-	-	-	5.28367	5.61601	5.43657	5.81991	5.39755	5.80932	5.8604	5.93348	5.92714	5.496	6.10057	5.90651	6.01604	5.84733	5.76976	5.82333	5.72277	5.76817	5.88493	6.19345	6.2439	6.1405	6.24409	6.23156	6.23224	6.19452	6.19086	6.26903	6.21438	6.33009	6.22983	6.30315	6.3041	6.28794	6.34483	6.36254	6.25555
pos_1701	LysoPC(20:3(8Z,11Z,14Z))	546.351	6.50777	pos	M+H, M+2Na-H	C28H52NO7P	-	85.8	-7.91229	-	HMDB0010394	-	7.5391	7.85518	7.65746	7.93218	7.76045	8.10926	8.01227	8.15554	8.13858	7.9032	8.36789	8.16775	8.34534	8.21954	8.12985	8.19135	8.03209	8.16737	8.28756	8.52147	8.60095	8.52446	8.56126	8.5418	8.54204	8.49728	8.47274	8.56568	8.54712	8.55241	8.58827	8.61818	8.52815	8.58476	8.62815	8.64167	8.56958
pos_1736	Notoginsenoside R10	572.366	6.50777	pos	M+H-H2O, M+NH4	C30H50O9	-	73.3	-8.13933	-	HMDB0039051	335157-20-5	5.30658	5.80198	5.61897	6.02369	5.81907	6.2053	5.78249	6.12934	6.09855	6.08478	6.43235	6.28197	6.25281	6.33789	6.22927	6.26191	6.07069	6.32914	6.44349	6.70258	6.62889	6.67159	6.65301	6.68676	6.77167	6.72291	6.67716	6.75012	6.67501	6.23168	6.45746	6.20398	6.32087	6.42612	6.43696	6.26495	6.39683
pos_1739	LysoPC(20:2(11Z,14Z))	530.357	6.50777	pos	M+H-H2O, M+Na	C28H54NO7P	-	82.8	-7.29201	C04230	HMDB0010392	-	2.71167	5.18422	1.60877	5.44321	4.95088	5.66056	5.31302	5.70045	5.49132	5.09361	5.984	5.6576	5.76091	5.66782	5.57528	5.55643	5.26896	5.55391	5.83209	6.13765	6.13028	6.09968	6.0371	6.10288	6.18193	6.11276	6.07517	6.17138	6.15927	5.86523	6.14927	6.06506	6.01996	6.08209	6.20465	6.07814	6.08188
pos_1745	Clupanodonyl carnitine	518.32	6.50777	pos	M+2Na-H, 2M+Na	C29H47NO4	-	74.2	-3.55363	-	HMDB0006496;LMFA07070058	-	7.16234	7.4545	7.27104	7.50943	7.26577	7.55873	7.57604	7.59191	7.50737	7.41062	7.64358	7.52514	7.68197	7.58822	7.53049	7.52746	7.49441	7.62563	7.72105	8.01172	8.07853	7.96077	8.03583	7.99367	8.02147	7.82618	7.82378	8.04897	8.02093	7.93507	8.00366	7.97859	7.8877	7.99507	7.98956	7.93751	7.93169
pos_1748	Goshonoside F2	449.285	6.50777	pos	M+H-2H2O, M+NH4	C26H44O8	-	75.6	-8.94477	-	HMDB0038540	90851-25-5	3.7927	4.99896	4.51027	5.15696	4.74717	5.27969	5.04453	5.31241	5.2855	5.02889	5.44011	5.29024	5.42618	5.31636	5.26339	5.15745	5.15972	5.30377	5.52511	5.66343	5.78345	5.80045	5.78837	5.72139	5.71496	5.63558	5.64633	5.75945	5.71677	5.61685	5.53514	5.63111	5.62112	5.74077	5.7424	5.73313	5.62898
pos_1753	PC(18:1(11Z)/22:6(4Z,7Z,10Z,13Z,16Z,19Z))	832.581	6.70938	pos	M+H, M+Na	C48H82NO8P	-	86.8	-4.92651	-	LMGP01010847;HMDB0008090	-	6.79089	6.66046	6.8286	6.80297	6.78319	6.82889	6.69757	6.87221	6.94347	6.80725	7.16688	7.05	6.99415	7.00464	7.01582	7.09532	6.94995	7.06405	6.94254	7.31116	7.18271	7.34984	7.31578	7.34278	7.4267	7.50208	7.47534	7.32539	7.33863	7.03469	7.22028	7.04941	7.27783	7.199	7.13718	7.15747	7.14806
pos_1761	PC(20:4(8Z,11Z,14Z,17Z)/P-18:1(11Z))	792.583	6.85043	pos	M+H, M+Na	C46H82NO7P	-	53.1	-8.9007	-	HMDB0008490	-	5.53408	5.90922	6.07625	6.05761	5.60557	5.77865	5.86289	5.85556	5.80558	5.69154	5.88889	5.76156	5.62619	5.86014	5.61506	5.75893	5.74124	5.77268	5.61202	5.85646	5.76181	6.11633	6.04321	6.17743	5.94134	5.68523	5.83471	5.92632	6.03526	6.32504	6.23135	6.17887	6.39623	6.3512	6.33011	6.34103	6.31537
pos_1766	PC(18:0/20:4(8Z,11Z,14Z,17Z))	810.598	6.9968	pos	M+H, M+Na	C46H84NO8P	-	89.4	-3.85881	-	LMGP01012144;HMDB0008049	-	6.88324	6.67448	6.91457	6.5885	7.09524	6.97235	6.75599	6.89501	7.32913	6.92289	7.32996	7.21852	7.11789	7.02892	7.08766	7.35546	6.87898	7.03874	6.87239	7.02858	7.26633	7.5708	7.20589	7.49535	7.22517	7.83084	7.8828	7.06105	7.48093	7.1377	7.35248	7.32205	7.40567	7.24008	7.21782	7.47259	7.22912
pos_1787	3-hydroxy-4-methoxymandelate	181.049	6.16672	pos	M+H-H2O, M+H	C9H10O5	57.3	-	-3.48901	-	HMDB0029170	-	6.02719	6.0096	6.11181	6.08324	5.96067	5.98447	6.05225	6.02679	5.97629	5.99131	5.97465	5.99171	6.04444	6.00738	6.01486	6.02282	6.00961	6.03911	6.00549	6.70526	6.59689	6.57656	6.67665	6.56275	6.6612	6.57631	6.60943	6.42776	6.46369	6.4948	6.37343	6.55291	6.26013	6.22721	6.3788	6.37415	6.46535
pos_1812	[(2R)-3-hydroxy-2-octadecanoyloxypropyl] 2-(trimethylazaniumyl)ethyl phosphate	546.352	8.36082	pos	M+Na, M+K	C26H54NO7P	93.1	-	-2.5726	-	;MJDBWX000002020	-	6.50088	6.44619	6.53521	6.54977	6.37595	6.532	6.63027	6.62436	6.60163	6.51571	6.7182	6.68387	6.81475	6.72081	6.65454	6.68958	6.69853	6.6759	6.66764	6.8818	6.86573	6.85971	6.87961	6.85015	6.91921	6.83966	6.86283	6.93397	6.90083	7.01645	7.05547	7.01382	7.07038	7.0742	7.02326	7.08827	7.05297
pos_1859	LysoPE(20:3(5Z,8Z,11Z)/0:0)	548.273	8.36768	pos	M+H, M+2Na-H	C25H46NO7P	54.9	-	-6.69696	-	HMDB0011515	-	5.93866	6.17133	5.8941	6.01925	5.7238	5.95696	6.23744	5.97863	5.93329	5.69981	6.02856	6.0449	6.2488	6.01464	5.96871	6.03412	6.00491	5.96092	6.04077	6.36302	6.44724	6.35375	6.31421	6.34616	6.4512	6.39027	6.34773	6.39853	6.34846	6.55615	6.46951	6.70896	6.43483	6.43013	6.4995	6.5156	6.47154
pos_1860	PC(20:4(5Z,8Z,11Z,14Z)/0:0)	544.337	8.36768	pos	M+H, M+Na	C28H50NO7P	59.9	-	-4.71821	C04230	HMDB0010395;LMGP01050048	-	5.98791	6.24681	5.92604	6.40347	6.32411	6.51264	6.26166	6.51888	6.45842	6.3286	6.63067	6.52685	6.57898	6.59694	6.53133	6.56505	6.45756	6.46566	6.57523	6.95095	6.83198	6.85806	6.88852	6.93013	7.01603	6.89997	6.95789	7.03533	6.91483	6.55963	6.86409	6.51417	6.78425	6.70779	6.61024	6.58871	6.63924
pos_1861	1-(4Z,7Z,10Z,13Z,16Z,19Z-docosahexaenoyl)-glycero-3-phosphate	500.274	8.36768	pos	M+NH4, M+ACN+H	C25H39O7P	-	52.6	-7.10799	-	HMDB0114755;LMGP10050019;HMDB0062307	-	5.92468	5.90734	5.89996	6.06413	5.8341	6.05143	6.0875	6.06	5.96106	5.67825	6.10503	6.11092	6.22025	5.9837	5.99631	5.98888	5.93602	5.92419	5.96489	6.36531	6.38681	6.31858	6.43086	6.26259	6.41205	6.32071	6.28632	6.29806	6.29314	6.48401	6.45116	6.45558	6.47982	6.34907	6.42678	6.41224	6.42349
pos_1862	16,17-Dihydro-16a,17-dihydroxygibberellin A4 17-glucoside	570.255	8.36082	pos	M+NH4, M+ACN+H	C25H36O12	-	80.7	1.82835	-	HMDB0040647	-	5.42048	5.66955	5.31509	5.48716	5.2427	5.46632	5.61527	5.5494	5.37006	5.10742	5.42045	5.5467	5.67369	5.48315	5.48724	5.44965	5.40773	5.34027	5.34626	5.92468	5.90545	5.82473	5.83156	5.86404	5.97541	5.88599	5.83281	5.78554	5.83904	6.01477	5.93945	6.18639	5.85414	5.85293	5.97743	6.00554	5.95917
pos_1884	P-Methylolphenol	125.059	6.16672	pos	M+H-H2O, M+H	C7H8O2	63.1	-	-0.254321	C17467	HMDB0011724	-	2.76195	2.74439	2.84643	2.88285	2.76978	2.83366	2.78697	2.80998	2.71114	2.86338	2.7095	2.77255	2.95978	3.09226	2.95323	2.75758	2.86751	2.77384	2.74029	5.72178	5.59695	5.58054	5.67708	5.57342	5.6753	5.5849	5.60205	5.38254	5.46697	5.45386	5.30789	5.51196	5.20885	5.18418	5.33824	5.3552	5.43888
pos_1889	12,13-Epoxy-9,15-octadecadienoic acid	295.226	6.14605	pos	M+H, M+H-2H2O	C18H30O3	85.7	-	-3.45391	-	HMDB0031088	88159-18-6	6.07632	6.2461	6.17066	6.25199	6.30831	6.18222	6.28572	6.19192	6.10682	6.30123	6.10185	6.12841	6.20307	6.14769	6.28618	6.22893	6.20303	6.13189	6.17536	5.83685	5.73962	5.81222	5.71516	5.67067	5.81585	5.6798	5.70838	5.68719	5.46056	5.64482	5.78774	5.71416	5.75082	5.65847	5.68203	5.54691	5.67611
pos_1896	O-Acetylcyclocalopin A	715.243	6.11858	pos	M+CH3OH+H, 2M+K	C17H22O7	-	65.3	-3.91351	-	HMDB0039824	-	2.90291	2.88534	2.98743	2.95889	2.83647	2.86024	2.92794	2.90251	2.85208	2.86707	2.85044	2.86747	2.92013	2.88312	2.89059	2.89854	2.88535	2.91481	2.88124	6.26396	5.93572	6.0118	6.0476	6.05214	6.00476	6.0615	5.94187	5.99537	6.04502	5.77353	5.83472	5.88477	5.91228	5.69185	5.6182	5.9171	5.80271
pos_1900	2,5-Dimethylbenzaldehyde	135.08	6.11858	pos	M+H-H2O, M+H	C9H10O	91.1	-	-1.14251	-	HMDB0032014	-	5.51727	5.63467	5.75852	5.73576	5.54989	5.81063	5.89005	5.80489	5.75097	5.73098	5.80113	5.80903	5.80048	5.85615	5.83637	5.79472	5.92075	5.9445	5.96459	5.92111	5.97621	5.96535	6.15302	5.99576	6.06396	5.90048	6.0601	5.98161	6.0247	6.06945	5.99356	6.10616	5.9276	5.94541	6.02736	6.10286	6.02725
pos_1919	5(S)-HEPE	301.215	6.08403	pos	M+H-H2O, M+H	C20H30O3	67.0	-	-3.71634	-	-	-	5.438	5.35615	5.59577	5.26047	4.82062	4.97975	5.16558	4.96745	4.75258	4.63779	5.40037	4.78409	5.21286	5.08405	4.94902	4.86822	5.30284	4.99311	4.86172	4.01223	4.01982	3.99405	4.00025	3.96083	3.99392	3.98318	3.93463	4.0088	3.96994	5.44895	5.19144	5.16096	5.29444	5.33743	5.02343	5.36156	4.8396
pos_2018	Dihydroartemisinin (DHA)	317.195	5.91148	pos	M+CH3OH+H, M+ACN+Na	C15H24O5	-	72.1	-4.05501	-	HMDB0061088	-	4.09507	4.40672	4.16183	4.22948	4.51007	4.45465	4.5881	4.36154	4.26692	5.40958	4.01713	4.14808	4.21961	4.29463	4.50219	4.27674	4.29301	4.55585	4.7647	3.68405	3.6496	3.66588	3.67207	3.63266	3.66575	3.58107	3.60646	3.68062	3.64176	3.65967	3.61765	3.64802	3.65173	3.6921	3.66143	3.66155	3.7454
pos_2022	4-O-Methyl-gallate	167.033	5.90458	pos	M+H-H2O, M+H	C8H8O5	54.0	-	-3.10517	-	-	-	3.63852	3.6545	3.59146	3.79525	3.52905	3.85576	3.82003	3.87504	3.881	3.74388	3.90987	3.95342	3.97802	3.84158	3.88964	4.03296	3.73236	3.8362	3.91915	5.55084	5.47651	5.53966	5.6313	5.55437	5.61724	5.49848	5.57304	5.47171	5.44789	5.48938	5.58199	5.65715	5.45611	5.47998	5.53628	5.53739	5.51003
pos_2069	Ethyl 3-hydroxyoctanoate O-[glucosyl-(1->6)-glucoside]	530.279	3.27495	pos	M+H, M+NH4	C22H40O13	-	53.7	-2.87285	-	HMDB0038738	-	5.66688	5.38392	5.59176	5.8572	5.7908	5.55691	6.086	5.48625	5.31189	5.48198	5.35178	5.29944	5.31973	5.4411	5.6738	5.35835	5.44144	5.44947	5.71676	5.46717	5.47153	5.37723	5.40702	5.41381	5.45743	5.32723	5.15264	5.21849	5.16691	5.35317	5.09741	5.42769	5.32618	5.14061	5.24584	5.21145	5.34922
pos_2071	L-cis-Cyclo(aspartylphenylalanyl)	263.102	3.25412	pos	M+H, M+Na	C13H14N2O4	51.8	-	-3.67255	-	HMDB0031360	5262-10-2	5.45549	4.31607	6.04922	5.28903	4.6232	4.49155	3.96326	4.52596	4.44863	4.4129	4.26769	4.12622	3.91897	3.65232	4.05738	3.87762	3.39471	4.14759	4.27595	4.52944	5.00627	4.31754	5.03475	4.47377	3.54755	3.92324	3.91519	4.1632	4.577	5.49888	4.9105	4.66931	4.92766	4.72833	4.61942	4.75329	5.94211
pos_2078	2-Formaminobenzoylacetate	208.06	3.13368	pos	M+H, M+Na	C10H9NO4	54.7	-	-3.78774	C05835	-	-	2.94011	3.92862	4.03248	5.206	4.46675	4.85695	4.41236	4.65023	4.46529	4.27321	4.15282	3.89689	3.72205	4.53649	3.16073	3.45647	4.21437	3.92644	4.45117	4.14882	5.08615	5.0449	4.17769	4.02137	3.38596	4.28589	3.52097	4.06869	3.92793	5.46064	3.93887	4.29324	4.61357	4.75187	4.76692	4.01378	5.92293
pos_2084	Coroloside	684.399	3.11313	pos	M+H, M+NH4	C35H54O12	-	57.1	5.38177	-	HMDB0033703	57361-71-4	5.35461	5.505	5.22967	5.54574	5.65169	5.62753	5.36644	5.60161	5.51475	5.31994	5.6202	5.65065	5.71784	5.63727	5.58933	5.56052	5.65106	5.3834	5.45971	5.50346	5.31895	5.1485	4.99551	5.19697	5.22732	5.17362	5.11573	5.23848	4.87653	5.2008	5.35042	5.25251	5.39118	5.14211	5.1461	4.96982	5.18394
pos_2110	(2S)-2-amino-3-(1H-indol-3-yl)propanoic acidL-Tryptophan	187.086	2.86698	pos	M+H-H2O, M+Na	C11H12N2O2	58.2	-	-3.24388	-	-	-	3.66953	4.06551	3.69718	4.10858	4.22192	3.65026	2.88568	3.85466	3.73999	5.3961	4.08185	3.68584	3.88971	3.22648	4.1738	4.42687	2.76988	5.57594	5.78647	3.76411	4.34892	4.52425	4.80882	4.32496	4.68344	4.17137	4.54267	4.93701	4.49121	4.31193	3.63094	4.05707	4.0647	3.59313	4.25863	4.0994	4.10969
pos_2121	N-Phenylacetylaspartic acid	234.079	2.71005	pos	M+H-H2O, M+K	C12H13NO5	-	71.0	9.95998	-	HMDB0029355	2752-32-1	4.09492	4.5675	4.63892	4.03902	2.37319	3.59659	4.95009	4.09193	3.45286	3.31971	3.5051	3.97249	4.21146	3.2469	3.84018	3.76004	4.04689	3.84084	3.72764	4.83326	4.57836	4.29356	4.60084	4.62821	4.72324	4.6241	4.4713	4.37335	4.48443	5.0695	4.73503	5.2881	4.25436	4.23789	4.66699	4.80936	4.97657
pos_2159	N-(3S-hydroxy-butanoyl)-homoserine lactone	188.091	2.16878	pos	M+H, M+ACN+H	C8H13NO4	55.6	-	-3.44959	C11842	LMFA08030005	-	5.7189	5.19074	6.46953	4.93891	4.73252	4.64693	4.65308	4.56751	4.83305	4.59756	4.27453	4.24603	4.52128	4.25673	4.40311	4.24341	4.27015	4.38527	4.44157	4.45278	4.40503	4.35045	4.441	4.50906	4.3572	4.39031	4.40104	4.37842	4.22924	4.93518	4.43803	4.98699	4.27672	4.61808	4.58005	4.34875	5.18552
pos_2226	4-Pyridoxic acid	184.06	1.95648	pos	M+H-H2O, M+H	C8H9NO4	82.5	-	-2.87847	C00847	HMDB0000017	82-82-6	5.78117	5.69033	6.09717	5.38669	4.48048	4.50334	4.42357	4.59255	4.37861	4.50794	4.60221	4.61104	4.68175	4.41677	4.52333	4.54333	4.61668	4.55771	4.51039	4.8582	5.00639	4.79137	4.68171	4.90086	4.96514	4.72226	4.75962	4.94286	4.69343	5.47458	4.81502	5.02029	4.51509	4.92865	4.97186	4.98915	5.71463
pos_2262	L-(-)-Threonine	120.065	0.6124	pos	M+H-H2O, M+H	C4H9NO3	82.9	-	0.581216	C00188	HMDB0000167;MJDBAA00000204	-	5.85896	5.91741	5.82045	5.97592	5.88342	5.81836	6.23897	5.84048	5.88942	5.94273	5.95676	5.96656	6.00935	5.90348	5.9073	5.81741	6.02465	6.0275	5.95274	6.18758	6.27042	6.20965	6.33907	6.16063	6.11602	6.0725	6.14789	6.17685	6.17138	6.18188	6.26075	6.08535	6.35075	6.19648	6.20163	6.12789	6.08129
pos_2268	Trimethylamine N-oxide	76.0761	0.632683	pos	M+H, 2M+H	C3H9NO	98.6	-	5.26302	C01104	HMDB0000925	1184-78-7	5.75844	4.89792	6.04261	5.93495	4.94133	5.35349	4.95786	5.31226	4.98677	4.92874	4.96845	4.94217	5.10032	5.17809	5.05463	4.93824	4.89782	4.81897	5.01979	5.57164	5.42591	5.55167	5.65	5.50652	5.49805	5.41744	5.5229	5.52747	5.64408	5.93205	5.04618	5.61897	5.18636	5.61157	5.19089	5.43444	6.1139
pos_2285	Ε-(gamma-Glutamyl)-lysine	276.154	0.6737	pos	M+H, M+Na	C11H21N3O5	56.8	-	-3.41108	-	-	-	5.75528	5.31114	5.39596	5.78057	5.36007	5.35769	5.50937	5.62973	5.34156	5.51136	5.17637	5.38969	5.85487	5.61599	5.2449	5.45179	5.55467	5.48245	5.38275	5.6408	5.9859	5.362	6.01024	5.47957	5.70301	5.48602	5.43937	5.89086	5.76387	5.48851	5.46834	5.20451	5.35144	5.49595	5.28575	5.32976	5.40177
pos_2302	Homoglutamine	161.092	0.721167	pos	M+H, M+Na	C6H12N2O3	70.2	-	-3.29696	-	-	-	5.82956	5.94184	5.72924	5.85468	5.97461	5.80917	5.80272	5.80144	5.91328	5.89112	5.75867	5.87802	5.85875	5.6259	5.79658	5.63859	6.05034	5.95705	5.78451	5.40135	5.32628	5.35946	5.49926	5.33046	5.42947	5.25781	5.33325	5.50637	5.33141	5.02402	5.00348	4.77219	5.1545	5.08645	5.03451	4.94293	5.31704
pos_2326	6-{2-[5-(2,4-dihydroxyphenyl)-6-(5-hydroxy-2,2-dimethyl-2H-chromene-6-carbonyl)-3-methylcyclohex-2-en-1-yl]-3-hydroxyphenoxy}-3,4,5-trihydroxyoxane-2-carboxylic acid	713.22	0.755483	pos	M+H, M+Na	C37H38O13	-	66.8	-1.08106	-	HMDB0126403	-	5.78582	4.8292	6.20372	5.17158	4.2771	4.46241	3.82027	4.36359	4.28774	4.01533	4.36912	3.83146	4.48008	4.03392	3.72713	3.91861	3.59674	4.31048	4.33751	4.21619	4.65343	4.52423	4.09988	4.51745	4.4555	4.25323	3.71696	4.37862	3.97866	5.31268	4.89101	5.10421	4.96512	4.55301	4.49646	5.08599	5.40945
pos_2327	Sucrose	365.104	0.755483	pos	M+Na, M+ACN+H	C12H22O11	90.8	-	-3.15343	C00089	HMDB0000258	57-50-1	5.89059	5.13321	5.9277	5.51763	5.18525	5.1949	5.32686	5.07155	5.00322	5.63697	4.96816	4.83758	5.1978	4.93229	5.2882	5.02025	5.50104	4.98308	4.94041	5.11848	5.2229	5.11147	5.65292	5.11804	4.98521	4.83405	4.66696	4.91487	4.87879	5.66338	5.37764	5.32561	5.45314	5.0957	5.21526	5.21926	5.79978
pos_2329	N-Alpha-acetyllysine	189.123	0.76235	pos	M+H, M+Na	C8H16N2O3	53.1	-	-3.46578	C12989	HMDB0000446	-	5.59751	5.03648	5.67973	5.58505	5.14172	5.01383	4.8475	4.98745	4.92317	4.97386	5.01793	4.94225	4.96387	4.8407	5.02439	5.01773	4.82182	4.80486	4.97425	5.15991	5.24286	5.19543	5.36074	5.18243	5.21574	5.04977	5.18123	5.29662	5.2018	5.41789	5.11524	5.15133	5.18078	5.18902	5.14396	5.27274	5.82403
pos_2368	Ribothymidine	259.092	0.81725	pos	M+H, M+Na	C10H14N2O6	87.7	-	-3.35479	-	HMDB0000884	1463-10-1	6.67532	5.65413	6.94753	6.4286	5.93885	5.96827	5.92835	5.98748	5.81623	6.0638	6.08423	5.84187	5.71869	5.63504	5.6812	5.66776	5.51422	5.82744	6.10259	5.96578	6.22799	6.1345	6.12748	5.77364	5.59829	5.55165	5.64617	5.76461	5.9527	6.17757	5.80634	5.71427	6.05733	6.19537	6.13952	6.10183	6.71167
pos_2370	N,N-Diacetyl-O-methylhydroxylamine	132.065	0.789783	pos	M+H, M+CH3OH+H	C5H9NO3	77.2	-	-2.03657	-	-	-	5.02493	4.99314	5.35791	5.30628	4.52305	4.9721	5.25849	4.67099	4.93704	5.14517	4.78141	4.9859	4.97221	5.04343	4.86247	4.70733	5.37613	5.21356	4.9058	5.04744	5.36983	5.43123	5.05076	4.99118	5.04674	4.95408	4.90834	5.03269	4.97986	5.23431	5.11986	5.36952	5.27548	5.26886	4.95596	5.07675	5.34117
pos_2372	N2-Succinyl-L-glutamic acid 5-semialdehyde	249.107	0.824	pos	M+H, M+NH4	C9H13NO6	-	69.7	-3.41061	C05932	HMDB0001180	-	5.59499	5.72883	5.16845	5.94568	5.64581	5.60952	6.09718	5.74967	5.59202	5.85419	5.75577	5.84713	5.88008	5.7705	5.7366	5.61199	5.74567	5.62357	5.64068	6.23487	6.10779	6.07963	6.29202	6.03014	5.89046	5.77961	5.97228	6.17121	6.00563	5.98662	5.91456	5.76644	6.04282	5.88292	5.7646	5.74532	5.72879
pos_2389	N-Ribosylhistidine	305.144	0.8446	pos	M+H, M+NH4	C11H17N3O6	-	68.3	-3.99007	-	HMDB0002089	98379-91-0	5.66562	5.70164	5.10683	5.88383	5.55179	5.7369	5.85544	5.88104	5.67789	5.58147	5.76493	5.8218	5.74554	5.84199	5.62286	5.69189	5.63837	5.45396	5.48537	6.06606	6.04827	6.07613	6.2722	5.93306	5.7399	5.92983	6.01735	6.04693	6.15085	5.83497	5.65925	5.8099	5.81913	5.42901	5.76423	5.81337	5.93437
pos_2397	2-amino-3-oxo-hexanedioic acid	176.055	0.858233	pos	M+H, M+Na	C6H9NO5	63.8	-	-3.43631	C05520	LMFA01100036;HMDB0060273	-	5.61284	4.94419	6.08349	4.80816	4.49541	4.47936	4.37242	4.52798	4.44015	4.37382	4.23142	4.4653	4.53848	4.48139	4.46547	4.45794	4.46412	4.53836	4.18389	4.65603	4.76354	4.86927	4.77481	5.03026	4.86985	4.71621	4.76537	4.74262	4.77282	5.39388	4.59125	5.19802	4.60953	4.80571	4.73609	4.66789	5.32366
pos_2426	3-Methoxy-4-hydroxyphenylglycol glucuronide	378.138	0.88555	pos	M+NH4, M+Na	C15H20O10	-	65.5	-3.63478	C03033	HMDB0000496	52002-41-2	5.60715	4.80051	5.95444	5.14518	3.94814	4.31755	4.65245	4.34488	3.89248	4.55919	3.99648	4.39755	4.30252	4.37434	4.13113	4.11288	4.30743	4.41465	4.3849	4.39083	4.00368	4.31945	4.41226	4.48218	4.26	4.02794	3.94045	3.84963	4.54162	5.20049	4.50456	4.98987	4.42513	4.38292	4.13865	4.38695	5.2985
pos_2439	THTC	150.058	0.858233	pos	M+H, M+NH4	C5H8O2S	73.3	-	-2.93333	C11074	-	-	6.75038	6.77583	6.62348	6.89964	6.80862	6.71499	7.03302	6.73374	6.84879	6.73378	6.74568	6.75753	6.80168	6.65145	6.69296	6.56694	6.76146	6.74353	6.76515	7.05804	7.19496	7.12732	7.26023	6.99985	6.99657	6.9357	6.94667	7.01217	7.04545	7.08355	7.16227	6.98716	7.31912	7.10044	7.08318	7.07084	6.93947
pos_2466	2-methylpropanedioic acid	136.061	1.31222	pos	M+NH4, M+ACN+H	C4H6O4	54.8	-	7.70484	C02170	HMDB0000202;MJDBWX000002338	516-05-2	4.83624	4.80676	4.96382	4.93401	5.12084	5.46688	4.92782	5.42984	5.62169	4.87521	4.91661	4.89312	4.94272	4.9263	4.90287	4.87844	4.8549	5.60827	6.20018	5.1566	5.48808	5.22701	5.29145	5.22583	5.66256	5.99031	6.39436	6.20262	6.66301	5.18233	5.11819	5.08794	5.10447	5.12956	5.0858	5.09584	5.16371
pos_2702	Pyrrolidine	116.045	0.666867	pos	M+2Na-H	C4H9N	-	62.5	9.96746	-	HMDB0031641	123-75-1	4.84974	4.83246	5.13799	4.91236	4.48021	4.67467	4.91936	4.71919	4.62867	4.78861	4.82264	4.81037	4.97202	4.70889	4.79968	4.79852	4.69918	4.77143	4.75539	4.8221	4.85193	4.87257	4.91557	4.91704	5.05291	4.9156	5.00319	5.07031	4.92068	5.12366	4.90668	5.16223	4.9579	5.04757	4.91622	5.02633	5.32164
pos_2711	Acetylcholine	146.117	0.6804	pos	M+H	C7H15NO2	75.5	-	-3.55017	C01996	HMDB0000895	51-84-3	5.8279	5.79375	5.68039	6.07316	6.13106	6.17905	6.22608	6.22695	6.2193	5.71322	6.00056	6.00044	6.0486	5.96783	6.01631	6.0364	6.03227	5.92249	5.9058	6.36859	6.38035	6.34356	6.37069	6.34823	6.29659	6.22452	6.28685	6.33802	6.34773	6.56562	6.41248	6.15946	6.48455	6.53514	6.42937	6.33093	6.16155
pos_2713	Morpholine	70.0656	0.687117	pos	M+H-H2O	C4H9NO	-	63.5	5.11491	C14452	HMDB0031581	110-91-8	5.38873	5.36214	5.38814	5.4706	5.50393	5.44674	5.9064	5.4057	5.47722	5.4211	5.46407	5.40712	5.46266	5.35507	5.3567	5.3038	5.42902	5.42937	5.41744	5.63653	5.79826	5.57338	5.86046	5.60119	5.63318	5.55573	5.57527	5.67749	5.65135	5.80868	5.85001	5.68722	6.04022	5.79202	5.77244	5.68719	5.61582
pos_2775	3,5-dihydroxy-4-(sulfooxy)cyclohex-1-ene-1-carboxylic acid	296.046	0.76235	pos	M+ACN+H	C7H10O8S	-	51.2	8.53944	-	HMDB0130163	-	3.47404	3.45646	4.1203	4.54859	4.61067	4.80712	4.76009	4.92936	4.83296	5.02217	4.90102	4.85569	4.83644	4.9169	4.95133	4.80262	3.7806	4.84399	4.9668	5.7097	5.4962	5.66601	5.6699	5.62488	5.76508	5.63508	5.28322	5.69089	5.79701	3.6299	5.41683	4.63303	5.30294	5.52987	5.3054	5.25996	5.23569
pos_2787	1-Pyrroline	111.092	0.7829	pos	M+ACN+H	C4H7N	-	51.9	-0.390507	C15668	HMDB0012497;HMDB0060246	5724-81-2	3.38232	4.12105	3.74472	4.5285	4.05759	4.10673	4.26704	4.4715	4.30531	3.7996	4.09222	4.09297	4.18384	3.97825	4.24829	4.33246	4.11451	4.08102	4.07505	4.14722	4.32514	4.45357	4.64678	4.38738	4.60065	4.43522	4.37975	4.54333	4.41111	4.54256	4.46141	4.6517	4.5566	4.37819	4.51433	4.47326	4.66084
pos_2816	3-methyl pyruvic acid	103.039	0.81725	pos	M+H	C4H6O3	64.7	-	0.534569	C00109	LMFA01060002;HMDB0000005	-	5.00889	5.1882	5.16528	5.29143	5.15975	5.28727	5.40802	5.32318	5.24564	5.30323	5.31004	5.28316	5.38281	5.31725	5.35683	5.34966	5.31326	5.33913	5.33154	5.51753	5.61123	5.62629	5.63257	5.64394	5.68257	5.6012	5.60515	5.69871	5.67956	5.60418	5.60247	5.57883	5.53327	5.49799	5.49873	5.45133	5.51559
pos_2832	Asparaginyl-Proline	212.102	0.830867	pos	M+H-H2O	C9H15N3O4	-	63.6	-3.14526	-	HMDB0028739	-	6.34487	5.49446	6.69792	5.89108	4.91263	4.89627	5.15372	4.93992	4.80819	4.99723	5.07808	4.99062	5.19507	4.87481	5.01045	5.06771	5.12236	5.1107	4.9815	5.06285	5.16933	5.08392	5.12811	5.1314	5.17381	5.02663	5.03464	5.19713	5.1226	6.11546	5.12831	5.64291	5.08473	5.15701	5.22325	5.47729	6.19421
pos_2838	5-Hydroxypyrrole-2-carboxylate	128.034	0.837733	pos	M+H	C5H5NO3	54.6	-	-2.42307	C19721	-	-	5.00503	4.26695	4.88461	4.85113	3.75375	3.95	4.15446	3.91669	3.76466	3.99464	3.69745	4.18071	3.72024	3.78961	4.03141	3.6912	3.77224	3.66582	3.77402	4.13524	4.13833	4.08821	4.11688	3.94339	3.95104	3.92485	3.77035	3.93272	4.07642	4.73996	4.13359	4.40204	4.1467	4.39994	4.2669	4.13365	4.77891
pos_2842	Aminoadipic acid	203.102	0.837733	pos	M+ACN+H	C6H11NO4	-	59.7	-3.8767	C00956	HMDB0000510;LMFA01170098	1118-90-7	4.69396	4.68442	4.60985	4.74297	4.84646	4.57159	4.63459	4.73598	4.55141	4.87057	4.41602	4.74026	4.82373	4.77133	4.67374	4.54059	4.80722	4.58178	4.44719	4.42321	4.67091	4.22515	4.85635	4.08817	4.34463	4.40744	4.53426	4.49857	4.55274	4.49236	4.74559	4.36943	4.66521	4.70789	4.04231	4.18205	4.56072
pos_2861	Hypoxanthine	137.045	0.858233	pos	M+H	C5H4N4O	95.4	-	-3.27486	C00262	HMDB0000157	68-94-0	4.29366	4.27111	4.18827	4.28397	5.06582	5.07563	4.3768	5.4571	5.05052	4.39211	4.48383	4.42989	4.3971	4.50476	4.44156	4.5394	4.5614	4.88689	5.28914	6.69086	6.64237	6.73833	6.55701	6.64583	6.87712	6.66182	6.70838	6.87834	6.75672	4.71955	4.67159	4.678	4.68129	4.7976	4.72688	4.70118	4.76842
pos_2862	Urocanic acid	139.05	0.858233	pos	M+H	C6H6N2O2	84.7	-	-3.48114	C00785	HMDB0000301;HMDB0062562	3465-72-3	5.42757	5.23099	5.51135	5.60928	5.28515	5.26364	5.20952	5.23043	5.15705	5.11517	5.05904	5.17734	5.26414	4.95773	5.00274	4.99132	5.10536	5.07173	5.01736	5.54866	5.46731	5.3349	5.52783	5.58604	5.8625	5.43371	5.49408	5.59086	5.58996	5.60667	5.48587	5.58505	5.58244	5.54605	5.45463	5.46587	6.09758
pos_2897	4-Hydroxybenzaldehyde	123.044	0.9548	pos	M+H	C7H6O2	89.4	-	-1.89906	C00633	HMDB0011718	123-08-0	5.8489	5.85035	5.86752	6.01889	6.22966	6.2114	6.09106	6.1344	6.24621	5.81196	5.99409	5.98039	5.95067	5.90293	5.84317	5.82201	6.00436	5.78249	5.76443	6.35613	6.44874	6.28666	6.54402	6.28335	6.18229	6.21566	6.21084	6.34063	6.32331	6.32545	6.35293	6.12498	6.55344	6.38645	6.19896	6.04219	6.10643
pos_2898	N-Acetylglutamic Acid	190.07	0.9548	pos	M+H	C7H11NO5	79.0	-	-3.42544	C00624	HMDB0001138;MJDBOTE0000638	-	4.78573	4.67224	4.80636	5.08124	4.94038	4.80821	4.84997	4.77859	4.53569	4.73101	4.52719	4.57295	4.61588	4.44233	4.61255	4.47888	4.51762	4.63803	4.53605	4.79227	5.03869	4.93346	5.00046	4.90958	4.58646	4.48678	4.58711	4.81288	4.93878	4.97216	4.76232	4.72651	5.08777	5.06122	4.38919	4.30737	5.5759
pos_2935	Niacinamide	123.055	1.2298	pos	M+H	C6H6N2O	59.6	-	-1.90361	C00153	HMDB0001406	98-92-0	5.50935	5.51172	5.51667	5.74812	5.79689	5.68259	5.65855	5.62259	5.71312	6.18671	5.93313	5.70346	5.98248	5.69298	5.81177	5.75377	5.89145	6.21246	6.19909	6.11601	6.15242	5.96511	6.23467	6.10972	6.31989	6.20373	6.19901	6.29042	6.18709	6.03507	6.04381	6.01713	6.24126	6.17068	6.08946	6.04452	6.05947
pos_2942	Guanidylic acid (guanosine monophosphate)	364.064	1.25042	pos	M+H	C10H14N5O8P	90.1	-	-3.73216	-	-	-	3.63689	3.61931	3.72149	3.69293	4.81955	4.87908	3.66195	4.80558	5.27275	3.60102	3.58436	3.60142	3.65413	3.61709	3.62457	3.63252	3.61932	4.25826	4.58164	3.81714	4.63734	3.79897	4.35411	3.76574	4.44653	4.86931	5.20965	5.3646	5.556	3.79276	3.75074	3.78111	3.78481	3.8252	3.79452	3.79464	3.87849
pos_3000	7-Methyluric acid	183.051	1.60688	pos	M+H	C6H6N4O3	61.6	-	-3.23333	C16355	HMDB0011107	-	4.53292	3.48723	4.73771	3.86861	2.5201	3.30875	3.77594	3.56157	3.42505	3.09401	2.53404	3.36637	3.11542	2.92194	3.28414	3.18585	3.48028	2.74391	2.56479	2.76633	2.73194	2.74819	2.75437	2.71502	2.74806	2.66353	2.68887	2.76291	2.72411	4.28096	3.61714	3.76056	3.57189	3.41451	3.06044	2.97183	4.51209
pos_3004	2-Amino-3-methoxy-benzoic acid	168.065	1.62752	pos	M+H	C8H9NO3	88.6	-	-3.32858	-	-	-	4.17657	4.73349	4.38621	4.55448	4.29513	4.35051	4.38297	4.44636	4.42966	4.15786	4.3024	4.33606	4.39722	4.32068	4.36405	4.27342	4.39938	4.29274	4.22913	4.61152	4.77407	4.59809	4.69452	4.67398	4.55074	4.4219	4.57882	4.69994	4.6627	4.45854	4.41276	4.37887	4.43418	4.45782	4.38098	4.31151	4.54083
pos_3009	N-Acetyl-L-glutamic acid	190.07	1.65498	pos	M+H	C7H11NO5	74.8	-	-3.60276	C00624	HMDB0001138	1188-37-0	4.79816	4.35526	5.12408	4.6939	4.70587	4.51174	4.36409	4.38456	4.19776	4.23611	4.05116	4.0588	4.10049	3.94741	4.06477	3.94605	4.00537	4.09521	4.11364	4.21665	4.53059	4.32841	4.59508	4.40611	4.04712	3.98473	4.11086	4.27265	4.34956	4.73063	4.41436	4.33173	4.65047	4.51791	3.85109	3.70795	5.16396
pos_3015	Rutarin	469.104	1.67558	pos	M+2Na-H	C20H24O10	-	50.8	-8.94275	C09309	HMDB0030884	20320-81-4	5.72244	4.49913	5.98353	5.22537	4.44073	4.35292	4.52911	4.79322	4.27742	5.51525	4.07395	4.32495	3.95658	3.90744	4.18742	4.06498	3.54033	4.59915	4.77199	3.59365	3.55921	3.75661	4.27306	3.87265	3.57535	3.68297	3.55636	3.59022	3.55137	5.29886	3.99216	4.76938	4.31717	4.76708	4.54568	4.76338	5.57103
pos_3021	Selenomethionine	235.961	1.69617	pos	M+K	C5H11NO2Se	-	55.2	9.63169	C05335	HMDB0003966	3211-76-5	3.84259	3.74833	3.18408	4.40427	4.68925	4.42207	4.08718	4.53742	4.56005	3.68941	4.15855	4.2008	4.13208	4.18821	4.30964	4.18081	4.10651	3.97619	3.91116	4.89108	5.18981	4.78751	4.90057	5.00307	4.84109	4.65649	4.78911	5.1076	5.10279	3.25532	4.35444	3.73187	4.40854	4.99243	4.63075	4.07886	4.15409
pos_3035	S-Lactoylglutathione	380.111	1.73723	pos	M+H	C13H21N3O8S	-	80.2	-3.38797	C03451	HMDB0001066	25138-66-3	3.84135	3.82376	3.92595	3.89739	3.77483	3.79863	3.8664	3.84094	3.79045	3.80547	3.78881	3.80587	3.85859	3.82154	3.82902	3.83697	3.82377	3.85326	3.81965	5.25066	5.03859	4.27369	4.94103	4.90075	4.70557	3.95412	4.42415	4.01818	3.97931	5.01013	5.64208	4.68777	5.17219	5.29493	4.7826	4.89769	4.08296
pos_3036	Phenylenediamine	109.076	1.74407	pos	M+H	C6H8N2	77.1	-	-0.274935	C02454	-	-	4.67406	5.27195	4.43952	5.2102	5.06734	4.53843	5.09963	4.76378	4.75488	4.94666	5.22558	5.17892	5.19263	4.64738	5.3411	5.35813	5.11798	4.86511	5.18441	4.7264	5.22343	5.39962	5.50035	5.06578	5.34127	4.88737	5.06675	5.25801	5.02544	5.14184	5.23869	5.26705	5.39332	4.85616	5.48697	5.41028	4.96532
pos_3040	2-O-Methylcytosine	126.066	1.75092	pos	M+H	C5H7N3O	67.4	-	-2.46153	-	HMDB0004339	3289-47-2	4.46598	4.54654	4.42848	4.61636	4.47326	4.53006	4.63676	4.71394	4.65892	4.62734	4.53794	4.43418	4.58376	4.57652	4.39671	4.50036	4.54128	4.59022	4.67662	4.82576	4.92174	4.67649	4.89735	4.7987	4.84332	4.70596	4.69779	4.88683	4.74332	5.05592	5.06507	4.63523	5.07209	4.97119	4.74759	4.71626	4.86763
pos_3059	(2S)-2-amino-4-methylpentanoic acidL-Leucine	132.102	1.79875	pos	M+H	C6H13NO2	69.9	-	-3.05603	-	-	-	6.92376	6.99123	7.18221	7.11999	7.11374	7.06776	7.12844	7.00051	7.12711	7.00279	7.12138	6.95262	7.02295	6.9579	6.97502	6.97995	7.08701	7.00213	6.95413	7.26452	7.3081	7.2671	7.45125	7.33862	7.29523	7.32105	7.30903	7.35007	7.25928	7.45993	7.3676	7.39333	7.58589	7.31499	7.39989	7.32614	7.41092
pos_3061	L-gamma-glutamyl-L-isoleucine	261.144	1.79875	pos	M+H	C11H20N2O5	71.0	-	-3.49059	-	HMDB0011170	-	5.27147	4.21775	5.39917	4.4163	4.26241	4.18014	4.20912	4.00018	3.99253	4.8063	4.09453	4.38503	4.26385	4.17537	4.41722	4.33057	4.12658	4.18069	3.9951	4.18332	4.36123	4.35272	4.21826	4.28584	4.20212	4.16513	4.29746	4.29738	4.20727	4.97722	4.30432	4.27328	4.32446	4.68054	4.07091	4.1464	4.74602
pos_3085	(2R,3R,4S,5R)-2-(6-aminopurin-9-yl)-5-(hydroxymethyl)oxolane-3,4-diolAdenosine	268.103	1.86713	pos	M+H	C10H13N5O4	85.6	-	-3.47147	-	-	-	4.67549	4.72153	4.94427	4.6193	5.73496	6.249	4.90068	6.34186	6.62339	4.478	4.65532	4.47404	4.58663	4.80859	4.61383	4.44787	4.59287	6.24436	6.94356	5.04216	6.05682	5.19769	5.6902	5.47401	6.32177	6.66823	7.07747	7.11735	7.25833	4.83759	4.52512	4.3263	4.41549	4.22548	4.3545	4.29324	4.50977
pos_3103	Guanosine	284.098	1.90835	pos	M+H	C10H13N5O5	95.4	-	-3.63372	C00387	HMDB0000133	118-00-3	3.05905	1.67545	3.32452	3.2699	4.00809	4.7652	3.03696	4.90429	4.46943	1.65755	3.44846	1.65794	1.70957	3.37641	1.6806	2.87603	1.67546	4.35585	4.97734	4.70755	5.533	5.43048	5.34395	5.30949	5.60024	5.65688	5.62573	5.85429	5.60238	1.8459	1.8045	1.83442	1.83807	1.8779	1.84764	1.84776	1.93054
pos_3115	N-Methyl-4-pyridone-3-carboxamide	153.065	1.93587	pos	M+H	C7H8N2O2	81.5	-	-3.38754	-	-	-	6.55639	5.79615	6.88011	6.5812	5.7342	5.92407	5.83711	6.01482	5.96451	6.25319	6.04434	5.869	6.13666	5.78425	5.85627	5.79367	5.87162	6.20503	6.25747	6.22269	6.24292	5.87439	6.16305	6.05068	6.19703	6.03256	6.06178	6.12327	6.06505	6.60098	6.1966	6.23759	6.21782	6.22736	6.25381	6.27522	6.8429
pos_3127	Alpha,beta-Didehydrotryptophan	203.081	1.95648	pos	M+H	C11H10N2O2	77.3	-	-3.39635	C06732	-	-	5.03706	4.46183	5.23915	4.70784	4.49027	4.57543	4.66029	4.43255	4.46748	4.1924	4.44208	4.39823	4.578	4.40525	4.61482	4.57263	4.49667	4.25612	4.20032	4.64891	4.6169	4.85009	4.94002	4.65515	4.70539	4.45462	4.46998	4.54652	4.5115	5.06324	4.82288	4.80207	4.97946	4.8221	4.79009	4.75597	5.10686
pos_3145	6-Hydroxy-1H-indole-3-acetamide	191.081	1.98393	pos	M+H	C10H10N2O2	58.2	-	-3.59943	-	HMDB0031173	192184-73-9	4.26757	4.23396	4.3801	4.47438	4.29813	4.56519	3.96535	4.61589	4.65637	4.07647	4.59986	4.24301	4.40685	4.56228	4.44484	4.56747	3.92272	4.76829	4.78118	5.07912	5.17739	5.04593	5.17366	5.15484	5.17458	5.22089	5.30548	5.36064	5.46089	4.93015	4.95412	4.85641	5.24353	5.14363	5.05822	5.05819	4.89409
pos_3186	Benzaldehyde	107.049	2.10062	pos	M+H	C7H6O	65.5	-	0.0401749	C00261	HMDB0006115	100-52-7	5.50642	5.30636	5.53395	5.45216	5.32309	5.33557	5.49779	5.24556	5.3514	5.1478	5.28632	5.24704	5.30836	5.20029	5.16835	5.2587	5.28878	5.29614	5.17828	5.57074	5.6414	5.58392	5.72859	5.61037	5.59007	5.59993	5.64417	5.65169	5.61817	5.87932	5.62305	5.76056	5.91474	5.68617	5.64919	5.69902	5.70263
pos_3189	3-Methyl-1-phenyl-1-butanone	163.111	2.10062	pos	M+H	C11H14O	83.7	-	-3.19582	-	-	-	5.00504	4.83526	5.04484	5.01338	4.84061	4.86741	5.04948	4.73347	4.85777	4.67956	4.75552	4.78868	4.84063	4.6905	4.61223	4.84187	4.77309	4.81016	4.70148	5.07734	5.17219	5.1779	5.25068	5.13374	5.1012	5.10065	5.17073	5.16625	5.12245	5.36988	5.14861	5.30758	5.46527	5.17858	5.13982	5.25327	5.24735
pos_3205	Butyryl-L-carnitine	232.154	2.15508	pos	M+H	C11H21NO4	54.1	-	-3.46593	C02862	HMDB0002013	-	6.57197	6.15917	6.14995	6.69756	6.74988	6.67615	6.44654	6.73625	6.73478	5.68208	6.58379	6.68779	6.62864	6.73703	6.665	6.65458	6.55773	6.31286	6.3533	7.0718	7.21381	6.90893	7.04977	7.0766	6.91477	6.90208	6.94628	7.08151	6.95977	6.96282	6.84963	6.81413	6.98453	7.07482	6.92763	6.78076	6.79244
pos_3243	3,4,5-trihydroxy-6-(2,4,6-trihydroxyphenoxy)oxane-2-carboxylic acid	382.075	2.23743	pos	M+ACN+Na	C12H14O10	-	74.1	3.24369	-	HMDB0125319	-	6.34267	4.66295	6.05878	5.42951	3.62705	4.01793	3.87813	3.62322	3.11012	4.47599	3.58995	3.47072	3.90976	3.14119	3.46844	3.15661	3.14342	4.42718	4.08226	3.34117	3.41407	3.323	3.32919	3.57257	3.32287	3.23821	3.99129	3.33774	4.09752	5.79105	3.27478	4.61324	3.30885	4.00083	3.31855	4.41887	5.60281
pos_3250	3-Methylmuconolactone	157.049	2.25797	pos	M+H	C7H8O4	54.7	-	-3.13544	C04558	-	-	3.68789	3.2126	4.28598	3.18835	3.19426	3.07702	3.15834	3.51894	3.27204	2.90597	3.52346	3.14912	3.31107	3.38365	3.13804	2.90092	3.34569	3.37361	3.1559	3.48032	3.48699	2.96889	3.29142	3.1279	2.96876	3.55468	3.41432	3.29548	3.30012	3.47251	3.4299	3.55899	2.95475	3.38819	3.36744	2.96457	3.32044
pos_3253	2-Methylfuran	83.0495	2.27167	pos	M+H	C5H6O	72.8	-	4.40488	-	HMDB0013749	534-22-5	4.3122	4.1258	4.48577	4.21103	4.06245	4.16583	4.2094	4.16284	4.11119	4.16061	4.14048	4.13191	4.21383	4.15044	4.18453	4.15639	4.13582	4.21519	4.20228	4.33185	4.33818	4.33881	4.32203	4.35763	4.35745	4.27244	4.30055	4.36228	4.35859	4.3538	4.33567	4.34871	4.3019	4.37152	4.32082	4.35259	4.36704
pos_3265	(3-Arylcarbonyl)-alanine	194.081	2.29907	pos	M+H	C10H11NO3	67.1	-	-3.34033	C03450	-	-	3.88196	3.88817	3.96746	4.08274	4.22784	3.79063	3.8442	3.81121	3.88849	3.5702	3.83431	3.92042	3.91526	3.59873	4.09772	4.0684	3.86765	3.6511	3.76185	3.70198	4.20754	4.40994	4.50993	4.21765	4.35645	3.90436	4.09095	4.28151	4.22434	4.17968	4.09678	4.13374	4.13693	3.86459	4.23508	4.02557	3.95707
pos_3274	Tryptophyl-Proline	346.112	2.3128	pos	M+2Na-H	C16H19N3O3	-	51.1	-5.74396	-	HMDB0029091	-	4.53938	3.90483	4.97588	3.50762	1.55234	1.19348	1.73118	0.400003	0.43311	1.20873	0.776073	0.461781	0.751656	0.0486618	1.17967	0.538318	0.117784	0.72962	3.15829	0.0747998	0.0695276	0.0719741	0.0729258	0.0670613	0.0719542	0.0600432	0.0634077	0.074259	0.068376	0.0710315	0.0649449	0.0692937	0.0698422	0.0760846	0.0712977	0.0713166	3.51818
pos_3288	4-Hydroxyindole	134.06	2.35387	pos	M+H	C8H7NO	78.5	-	-2.81361	C02040	-	-	4.31386	2.83548	4.55776	3.43317	2.39924	2.76587	2.44846	3.18236	3.24519	3.01391	2.77974	3.04676	3.16642	2.98448	2.65251	3.16542	3.07088	3.20265	3.35699	3.78777	3.65664	3.65953	3.71244	3.71293	3.61656	3.77486	3.82243	3.70596	3.78976	4.08222	3.71309	4.05397	3.57747	3.78562	3.77981	3.89168	4.16635
pos_3405	Cysteinyl-Glutamine	272.067	2.6203	pos	M+Na	C8H15N3O4S	-	72.3	-1.0112	-	HMDB0028773	-	3.6367	4.499	3.7213	4.41685	4.17267	3.60292	4.67277	3.6363	3.58582	4.94952	3.58418	3.90491	3.65395	3.6169	3.74965	3.63233	3.86594	3.64862	3.61501	5.62941	5.06405	5.38816	4.86798	4.77855	4.98116	4.81948	4.79118	4.2132	4.5925	5.86022	5.60982	5.77139	5.02651	5.66283	5.0127	5.48154	5.31521
pos_3444	P-Acetamidophenol (Acetaminophen, Tylenol)	152.07	2.72378	pos	M+H	C8H9NO2	68.3	-	-3.28876	-	-	-	4.19361	3.98531	4.78192	4.06465	3.9862	4.01921	4.08487	3.9742	3.90575	3.81886	3.92043	3.99482	4.01931	3.93926	3.92361	3.95703	3.93714	3.94409	4.07143	4.3554	4.40107	4.36716	4.34843	4.41432	4.35468	4.34291	4.35687	4.46424	4.27616	4.5564	4.52335	4.52739	4.35654	4.44426	4.3868	4.28312	4.44434
pos_3452	N-Acetyl-L-methionine	192.068	2.73063	pos	M+H	C7H13NO3S	81.0	-	-3.56181	C02712	HMDB0011745;MJDBOTE0000625	65-82-7	4.70827	3.90451	4.01757	4.28739	4.61682	4.81199	3.94159	4.67717	4.58794	4.19695	4.51858	4.24587	4.57053	4.29783	4.26501	4.31734	4.45077	4.3868	4.25673	4.97802	5.28576	4.95422	5.18085	4.91296	4.67464	4.60109	4.89819	5.06803	4.74358	4.77578	4.43752	4.35007	4.64703	4.74704	4.53374	4.52129	4.67949
pos_3508	4-(3-Pyridyl)-3-butenoic acid	164.07	2.87387	pos	M+H	C9H9NO2	83.2	-	-3.51524	-	HMDB0001424	-	3.45746	3.31716	3.98564	3.12281	2.68954	3.45059	3.3695	3.46358	4.12056	4.23397	4.23637	4.30601	4.32065	3.96216	4.14544	4.25377	4.09947	4.29538	4.49733	4.62318	3.81414	3.70552	4.6049	4.60816	4.35101	4.44005	4.47847	4.59659	4.62538	3.79368	4.48216	3.74069	4.79108	4.44676	4.38871	4.42797	4.34422
pos_3515	3,4,5-trihydroxy-6-{[(2E)-2-methyl-3-phenylprop-2-en-1-yl]oxy}oxane-2-carboxylic acid	366.153	2.88758	pos	M+ACN+H	C16H20O7	-	69.8	-3.96316	-	HMDB0133619	-	4.00462	4.34169	0.342189	5.73727	4.84994	4.72313	4.62718	4.6303	4.76302	4.61415	4.45494	4.15076	3.26871	4.24319	4.7389	4.00408	4.83314	4.42935	4.45481	4.35898	5.01036	0.386139	5.13989	4.35486	0.386062	0.338202	0.352128	0.394885	4.58938	5.25061	4.228	4.54071	4.96157	4.49888	4.35993	4.6081	5.92892
pos_3533	Vanillin	185.08	2.93598	pos	M+CH3OH+H	C8H8O3	54.8	-	-4.16023	C00755	HMDB0012308	121-33-5	4.47196	4.44637	4.42585	4.51949	4.28987	4.51993	4.36545	4.10267	4.07673	4.22545	4.13738	4.19253	4.17696	4.22245	4.15093	4.14217	4.01472	4.04613	4.21465	4.54977	4.67729	4.67081	4.66933	4.59892	4.60353	4.46343	4.55605	4.55339	4.60087	4.95701	4.54368	4.54989	4.63989	4.52936	4.55029	4.39705	5.22569
pos_3542	Kynurenic acid	190.049	2.95652	pos	M+H	C10H7NO3	64.5	-	-3.89601	C01717	HMDB0000715	492-27-3	5.89792	4.56663	6.20596	5.28706	4.44901	4.73569	4.45718	4.66538	4.66141	4.53505	4.28033	4.46333	4.4545	4.35184	4.29864	4.49076	4.50738	4.64437	4.61868	5.0658	4.99552	4.9861	5.07262	5.17274	4.96972	4.87476	5.04716	5.02967	5.15087	5.68451	4.99367	4.84694	5.03123	5.18047	4.69759	4.81327	5.96063
pos_3547	Androsterone sulfate	388.217	2.95652	pos	M+NH4	C19H30O5S	-	55.2	3.48333	-	HMDB0002759	2479-86-9	5.19963	5.257	5.14008	5.46068	5.28804	5.3521	5.40521	5.00899	4.97319	5.44171	4.91639	5.01647	5.03507	4.95735	5.16888	5.14311	5.05402	5.04628	5.33578	5.12326	5.0888	5.10508	5.11127	5.07185	5.10495	5.02025	5.04565	5.11983	5.08096	5.09887	5.05684	5.08722	5.09093	5.13131	5.10063	5.10076	5.18462
pos_3550	4-quinolone	146.06	2.9701	pos	M+H	C9H7NO	78.1	-	-3.66268	-	-	-	4.70527	4.3216	4.99587	4.58771	4.12913	4.11432	4.1361	4.29302	4.20408	4.16479	4.28352	4.26241	4.27629	4.26536	4.14093	4.2076	4.15558	4.21841	4.22797	4.83076	4.80498	4.75103	4.85263	4.83158	4.84062	4.77103	4.75628	4.80721	4.74732	5.09597	5.03724	5.07302	4.99991	5.06032	4.97659	4.96487	5.1579
pos_3572	Oxindole	134.06	3.03777	pos	M+H	C8H7NO	95.6	-	-3.00162	C12312	HMDB0061918	59-48-3	6.57042	5.61637	6.67268	5.88753	4.72873	4.93488	4.99623	5.21964	5.1782	4.77155	5.44714	5.2214	4.9314	5.15522	5.19328	5.18166	4.75825	4.59975	5.27965	5.47868	5.43536	5.21014	5.52791	5.22479	5.29564	5.54828	5.45087	5.66334	5.45254	5.89232	5.21399	5.74185	5.0998	5.08867	5.39406	5.3997	5.67559
pos_3579	Apocynin	167.07	3.0515	pos	M+H	C9H10O3	50.3	-	-3.35568	C11380	-	-	4.53985	4.47083	4.46636	5.17859	4.00746	4.38022	4.40511	4.16486	3.96425	4.67629	4.14309	4.14989	4.19399	4.24925	4.21172	4.24302	4.21823	4.49914	4.54295	3.63173	3.71365	2.87333	3.74934	3.58138	3.59655	3.76632	3.47224	3.82485	3.66351	4.56348	3.98121	3.84738	3.46336	3.81424	3.5901	3.31212	5.34505
pos_3597	3-Sulfodeoxycholic acid	476.269	3.07892	pos	M+NH4	C23H38O7S	-	60.7	3.09345	-	LMST05020038;HMDB0002504	67030-48-2	5.26587	5.30154	5.09603	5.41774	5.29032	5.21519	5.35735	5.16871	4.96654	5.28432	4.84413	4.8106	5.07434	5.01644	5.30636	5.03289	5.09151	5.00349	5.20011	4.41095	3.82901	4.32801	4.22317	4.31671	3.74894	4.17344	4.3427	4.14102	4.03587	3.8017	4.26633	4.23768	4.30574	3.74867	4.29085	3.79039	3.82219
pos_3630	Hippuric acid	180.065	3.1727	pos	M+H	C9H9NO3	78.8	-	-3.75964	C01586	HMDB0000714	495-69-2	4.79936	2.88367	5.56789	4.40799	4.0279	4.1339	4.52262	3.8899	5.06408	4.55581	3.49739	2.8056	2.85825	2.82125	4.95034	2.83666	3.01163	4.62139	3.76228	4.46892	4.53924	4.44188	4.80491	4.52848	4.02347	4.28678	4.19841	4.43115	4.46237	5.00218	4.45629	4.36818	4.69899	4.45771	4.59956	4.52114	5.79813
pos_3653	Pentasine	636.341	3.23368	pos	M+H-H2O	C30H49N6O10+	-	76.7	-9.80549	-	HMDB0029803	108133-63-7	5.69557	5.57738	5.48219	5.89764	5.78507	5.52729	5.94781	5.37299	5.16447	5.7449	5.29735	5.05701	5.41715	5.33597	5.67307	5.38933	5.4162	5.38014	5.73856	5.27277	5.23832	5.2546	5.26079	5.22137	5.25447	5.16977	5.19517	5.26934	5.23048	5.24839	5.20636	5.23674	5.24044	5.28083	5.25015	5.25027	5.33413
pos_3656	C17 Sphingosine-1-phosphate	366.237	3.24742	pos	M+H	C17H36NO5P	59.9	-	-8.01478	-	LMSP01050007	-	5.21242	5.04029	5.25404	4.98906	5.03335	4.85302	5.01973	4.97482	4.93076	4.92997	4.80361	4.85349	4.80555	4.74577	4.85991	4.95877	4.9276	4.90757	4.78953	4.90624	4.87179	4.88806	4.89426	4.85484	4.88793	4.80324	4.82864	4.90281	4.86394	4.88185	4.83983	4.87021	4.87391	4.9143	4.88362	4.88374	4.9676
pos_3661	Ganoderenic acid D	530.315	3.25412	pos	M+NH4	C30H40O7	-	53.3	7.23999	-	HMDB0036059	100665-43-8	5.62274	5.56226	5.57119	5.54215	5.59172	5.50025	5.5927	5.57934	5.42727	5.56021	5.39509	5.56346	5.55496	5.42143	5.44851	5.53636	5.57472	5.54091	5.43362	5.0427	4.60908	4.58573	4.36825	4.63976	4.67168	4.59519	4.0539	4.49576	4.83572	4.77886	4.36543	4.56903	4.45945	4.18085	4.58074	4.44004	4.61604
pos_3720	L-phenylalanyl-L-proline	263.138	3.39673	pos	M+H	C14H18N2O3	66.3	-	-4.15467	-	HMDB0011177	-	4.46604	3.43118	4.24191	3.68206	3.28594	3.27855	3.29489	3.57662	3.61987	3.23398	3.72683	3.30528	3.28707	3.25004	3.25752	3.26547	3.78255	3.28175	3.24815	3.9606	4.13897	3.9347	4.21809	4.25214	3.8656	4.09522	4.02741	3.94655	4.19733	4.32511	3.80502	4.58395	4.57138	4.44117	4.16691	4.31318	4.20578
pos_3722	N-Demethyl orphenadrine	574.341	3.39673	pos	2M+ACN+Na	C17H21NO	-	65.1	0.971811	-	HMDB0060632	-	5.63438	5.69036	5.61209	5.70864	5.5763	5.63548	5.67636	5.65136	5.68934	5.623	5.55851	5.69212	5.6233	5.57694	5.45771	5.66325	5.64291	5.83324	5.57416	5.48541	4.93703	4.95764	4.91254	4.72153	4.94819	4.72849	4.93746	5.02453	4.66066	4.89671	4.16681	5.14136	5.01222	4.67661	4.82183	4.59095	4.75048
pos_3727	Corchoroside A	499.273	3.41048	pos	M+H-2H2O	C29H42O9	-	74.7	7.91968	-	HMDB0033846	508-76-9	5.81548	5.85598	5.75225	5.82999	5.76971	5.74854	5.82216	5.79281	5.78629	5.82395	5.68853	5.74031	5.73324	5.72662	5.67739	5.74947	5.82021	5.76465	5.65014	5.88803	5.57096	5.65814	5.50872	5.67033	5.55943	5.70146	5.54172	5.59854	5.5422	5.61541	5.53495	5.72848	5.64931	5.48684	5.55218	5.5638	5.64368
pos_3811	Butyric acid	177.112	3.57393	pos	2M+H	C4H8O2	55.4	-	-3.59833	C00246	LMFA01010004;HMDB0000039	107-92-6	4.76256	4.76199	4.85111	4.84418	4.90663	4.67261	4.81577	4.69575	4.80088	4.79164	4.63137	4.75493	4.56335	4.76375	4.75316	4.73952	4.70599	4.72767	4.43834	4.18323	3.64791	3.44863	3.63399	3.8909	3.80023	3.97024	3.37118	3.75668	3.76501	3.71285	3.82373	3.58276	3.57338	3.45681	3.86266	3.42627	3.87409
pos_3830	Lactupicrin	452.168	3.62098	pos	M+ACN+H	C23H22O7	-	52.1	-5.29355	C09490	HMDB0035828	65725-11-3	4.55492	4.53733	4.63953	4.61097	4.4884	4.5122	4.57998	4.55452	4.50402	4.51904	4.50238	4.51944	4.57216	4.53511	4.54259	4.55054	4.53734	4.56684	4.53322	5.92899	5.87332	5.72791	5.83811	5.78421	5.73561	5.56937	5.40636	5.15586	4.6929	5.26127	5.45567	5.12797	5.24406	5.41966	5.25131	5.15577	5.01666
pos_3852	NNAL-N-glucuronide	428.188	3.66183	pos	M+ACN+H	C16H24N3O8+	-	66.8	-6.75136	C19606	HMDB0060498	-	6.19517	4.00326	6.40101	4.73968	3.43603	4.1297	3.52758	3.66872	4.04216	5.02705	3.45001	3.46706	3.51977	3.48272	3.4902	3.49815	3.48496	4.51724	5.32373	4.70356	4.45178	4.51063	4.1199	4.4002	4.86929	4.25497	4.56624	4.25834	4.13876	5.45985	3.61636	4.45413	3.65044	3.84726	3.66014	3.66027	4.62979
pos_3925	Ethyl 2-hydroxy-3-(3-indolyl)propanoate glucoside	428.188	3.79775	pos	M+CH3OH+H	C19H25NO8	-	58.6	-9.89594	-	HMDB0034873	143884-93-9	5.71248	3.40967	6.09698	4.77868	3.36076	4.64548	3.45231	4.55929	4.37684	3.90773	4.72691	4.46729	3.44449	3.40745	3.83523	4.20639	3.40968	3.90707	4.96529	5.37922	5.28702	5.53411	5.50844	5.49964	5.9716	5.51931	5.66354	5.88834	5.3435	6.01219	4.15858	5.30162	4.69601	5.131	4.98851	4.54294	5.49399
pos_4009	CL(8:0/8:0/8:0/12:0)	481.279	3.95472	pos	M+2H	C45H86O17P2	-	69.8	9.07132	-	HMDB0116800	-	4.63631	4.4172	4.61508	5.04363	4.47042	4.57695	5.31661	4.52247	4.24246	4.55648	4.24161	4.26597	4.34998	4.64312	4.73287	4.39759	4.41492	4.32118	4.61833	5.31339	5.45533	5.20971	5.437	5.18406	4.99545	5.19888	5.27994	5.17132	4.98359	5.25697	4.86326	5.15126	5.33719	5.13578	5.12397	5.09273	5.19679
pos_4011	S-(PGJ2)-glutathione	659.333	3.9616	pos	M+NH4	C30H47N3O10S	-	70.4	2.20917	-	HMDB0013063	-	5.54023	6.15246	4.85518	5.45797	5.65218	5.95816	5.50529	5.60712	5.66642	4.93327	5.34146	5.09572	5.54652	5.64218	5.33623	5.10603	4.93607	5.42348	5.25764	6.19151	6.27313	6.25925	6.55313	6.21034	6.28526	6.22433	6.30486	6.12906	5.93689	6.45324	6.41191	6.40724	6.30654	6.2973	6.38225	6.6148	6.65139
pos_4076	Acetyl-DL-Leucine	174.112	4.0571	pos	M+H	C8H15NO3	64.9	-	-3.43289	C02710	HMDB0011756	-	4.57099	4.48618	4.65698	5.02509	5.00627	5.08424	4.73709	4.92441	4.88	4.70128	5.03119	4.65974	4.79401	4.72526	4.62526	4.64802	4.74213	4.64015	4.62061	5.09846	5.22704	5.25394	5.4957	5.30759	5.13358	5.0704	5.45006	5.53492	5.26837	5.36588	4.97167	4.98175	5.41824	5.24364	5.06043	4.94359	5.50487
pos_4197	Merodesmosine	868.508	4.24832	pos	2M+ACN+Na	C18H34N4O6	-	65.5	-4.60575	-	HMDB0030407	17096-97-8	5.99388	5.95223	5.93397	5.93636	5.99195	5.82005	5.91015	5.89986	5.84905	5.9499	5.69982	5.89542	5.82727	5.83667	5.877	5.83056	5.91982	5.8562	5.80378	5.8539	5.6178	5.35864	5.5841	5.42209	5.53071	5.25635	5.60774	5.64227	5.16872	5.47197	5.38809	5.47245	5.52456	4.93076	5.40479	5.11074	5.49711
pos_4207	N-Acetyl-L-phenylalanine	208.096	4.27577	pos	M+H	C11H13NO3	96.0	-	-3.62183	C03519	HMDB0000512	2018-61-3	5.55266	5.16079	5.48351	5.51856	5.10264	5.15662	5.05474	5.06108	5.09108	4.91453	5.15824	4.8076	5.04559	4.6115	4.76528	4.71223	4.80859	4.79986	4.69938	5.09736	5.33969	5.08861	5.38921	5.23719	5.14251	5.01218	5.26571	5.30014	5.11501	5.8685	5.29745	5.60748	5.72605	5.46001	5.37173	5.50995	5.48252
pos_4273	Indoleacrylic acid	188.07	4.40617	pos	M+H	C11H9NO2	59.4	-	-3.93373	-	HMDB0000734	29953-71-7	2.90704	3.89768	2.99156	3.97532	4.35499	2.86438	2.93207	3.89782	3.97119	4.34913	3.7538	4.07785	3.9542	2.88726	4.12849	4.39789	3.33832	3.9388	4.20151	3.38051	4.4621	4.62358	4.9651	4.3771	4.59205	3.90802	4.29685	4.75391	4.36159	4.13895	4.1095	3.92878	4.26272	3.55182	4.39375	4.23887	3.86457
pos_4315	Nicotyrine	159.091	4.49552	pos	M+H	C10H10N2	59.9	-	-3.51847	C10161	-	-	4.31735	4.47929	3.5671	5.0358	4.53177	4.6546	4.11123	4.64091	4.65333	4.05332	4.40349	4.23135	4.39578	4.16845	3.97268	4.34543	4.16081	4.09338	3.93845	4.84293	4.8952	4.751	4.99633	4.97708	4.57642	4.59956	4.91818	4.85271	4.7291	5.23878	4.73423	4.83268	4.73591	4.9953	4.71309	4.68682	4.95617
pos_4406	Omphalotin C	523.635	4.68845	pos	M+2Na+H	C76H125N13O19	-	90.4	-0.474433	-	HMDB0032100	-	6.56361	6.56302	6.57813	6.61441	6.52974	6.56129	6.66844	6.61494	6.50981	6.53212	6.59552	6.57914	6.56463	6.5908	6.52504	6.55186	6.52221	6.58171	6.53305	6.53788	6.40857	6.37735	6.29753	6.33183	6.31007	6.36471	6.21406	6.38945	6.23704	6.30209	6.29084	6.34494	6.41761	6.20033	6.3135	6.24539	6.23172
pos_4712	Corosin	532.332	5.05353	pos	2M+3H2O+2H	C30H46O7	-	57.1	-8.2245	-	HMDB0035699	53527-49-4	6.73993	6.67584	6.69424	6.72453	6.63785	6.63353	6.69645	6.68528	6.59167	6.61137	6.53356	6.58327	6.65256	6.64784	6.6323	6.67325	6.64666	6.65049	6.63163	6.1875	6.08244	6.02851	5.95294	5.94993	6.01075	5.99179	5.83985	5.95327	5.89421	5.91829	6.06288	5.93509	5.9702	5.74599	5.83074	5.8245	5.9144
pos_4780	Ganglioside GM3 (d18:0/14:0)	564.354	5.09483	pos	M+2H	C55H102N2O21	-	62.5	-2.95676	-	HMDB0011914	-	5.90663	5.94602	5.93169	5.94947	5.99244	5.89545	5.92551	5.91745	5.91375	5.82458	5.84529	5.93509	5.86197	5.89734	5.86624	5.83923	5.96717	5.93237	6.06431	5.52495	5.20631	5.08232	5.02173	5.61843	5.71857	5.29731	5.15852	5.55821	4.82999	4.73755	5.02579	5.0903	4.73859	4.80677	5.30981	4.78562	5.02399
pos_4861	(S)-(-)-Perillyl alcohol	135.116	5.14972	pos	M+H-H2O	C10H16O	72.2	-	-2.76825	C02452	HMDB0003634	-	4.41226	3.30015	4.90932	3.5583	2.57081	3.43237	3.49184	3.07108	2.5864	2.93751	2.58476	2.60178	3.03921	2.98099	2.70971	2.63281	2.74553	3.36911	2.77859	3.47208	3.67453	3.77009	3.70484	3.54603	3.74543	3.51049	3.87615	3.7557	3.59353	3.96827	3.81797	3.85272	3.59197	3.7286	3.41955	3.65703	4.13766
pos_5025	Ethyl 3-hydroxydodecanoate	262.237	5.30877	pos	M+NH4	C14H28O3	-	80.0	-3.49597	-	HMDB0059850	-	5.90485	5.90453	5.53171	5.46074	5.34715	5.32665	5.77328	5.28182	5.36915	3.85251	4.08087	3.68757	4.10527	3.82803	4.0677	3.85618	4.02035	4.09382	3.75007	5.61154	6.10319	5.39141	5.16121	5.63006	5.37596	5.05539	5.22633	5.39404	5.50757	6.01106	5.88544	6.36293	5.8376	6.18155	6.25585	5.92181	5.90047
pos_5062	(S)-10,16-Dihydroxyhexadecanoic acid	306.263	5.37073	pos	M+NH4	C16H32O4	-	75.1	-4.07388	C08285	HMDB0037798	69232-67-3	5.59696	5.53439	5.18216	5.22761	5.12038	5.04285	5.47207	5.0286	5.02576	4.08749	4.07084	4.08789	4.14062	4.10356	4.11104	4.119	4.1058	4.13529	4.10167	5.00248	5.51317	4.61492	4.29166	4.94643	4.63683	4.30312	4.47307	4.46803	4.75036	5.66051	5.66641	5.96448	5.46336	5.86094	5.98278	5.62955	5.69484
pos_5063	Bisacurone epoxide	286.2	5.37758	pos	M+NH4	C15H24O4	-	67.1	-3.80671	-	HMDB0038503	127214-83-9	4.48036	3.97061	3.63437	3.95139	3.24319	3.67644	3.83511	4.15761	3.85202	3.27382	3.9587	3.38885	4.04873	3.73994	3.93344	3.83467	3.75646	3.71027	3.28799	4.88983	4.5421	4.71435	4.39847	4.911	4.55456	4.91469	4.87397	4.92286	4.77904	4.68144	4.21966	4.77606	3.78792	4.40817	4.46756	4.5519	4.29909
pos_5091	Floionolic acid	350.289	5.41862	pos	M+NH4	C18H36O5	-	79.9	-3.35804	C19621	LMFA02000147;HMDB0034295	17705-68-9	4.65468	4.63132	4.21221	4.37017	4.14954	3.86143	4.51913	4.09508	4.18676	3.22358	3.20693	3.22398	3.27668	3.23964	3.24712	3.25507	3.24188	3.27135	3.23776	3.46819	4.87193	3.42147	3.42766	4.10152	3.42134	3.33668	3.36207	3.43621	3.39736	4.71711	4.7895	5.05323	4.43057	5.02611	5.1175	4.71288	4.73562
pos_5095	3-(2-hydroxy-4-methoxyphenyl)-8-(hydroxymethyl)-8-methyl-2H,8H-pyrano[2,3-f]chromen-2-one	430.127	5.4329	pos	M+ACN+Na	C21H18O6	-	76.1	2.25457	-	HMDB0135722	-	4.8505	5.02855	5.24554	4.94179	4.82762	4.99607	5.04616	4.48843	4.12917	4.78477	4.1106	4.0786	4.48795	4.43492	4.78911	4.6235	4.37743	3.83529	4.49887	3.66333	3.62888	3.64515	3.65135	3.61194	3.64502	3.56035	3.58574	3.6599	3.62104	3.63895	3.65832	3.6273	4.01256	3.67138	3.65996	3.64083	3.72468
pos_5102	CL(8:0/12:0/12:0/18:2(9Z,11Z))	588.357	5.43978	pos	M+H+Na	C59H110O17P2	-	60.8	-3.55274	-	HMDB0118600	-	4.36835	4.69751	4.11087	4.18123	4.84477	4.53063	4.32748	4.54526	4.29203	5.39107	4.28893	4.27021	4.25274	3.97452	4.61102	4.35028	4.07473	4.90813	5.13816	3.86503	2.22691	3.90882	2.24925	2.21006	2.24296	2.1588	2.18402	2.25775	3.61089	2.23692	3.76629	2.22533	2.22902	2.26918	2.23867	2.23879	2.32221
pos_5121	Valyl-Isoleucine	253.154	5.48067	pos	M+Na	C11H22N2O3	-	51.1	6.7272	-	HMDB0029130	-	2.80889	3.46969	2.89339	4.54277	3.74523	3.80443	3.60697	3.80515	3.55348	3.67387	3.71649	3.52921	3.30586	2.84679	3.20888	2.80452	2.87072	3.47048	3.59424	3.82696	4.38361	3.27872	4.31545	2.9376	2.97066	2.88606	2.91143	2.98552	3.80143	4.45767	3.83714	4.0257	4.60823	3.96845	3.82513	3.88112	4.98388
pos_5131	3-Methylbenzaldehyde	121.065	5.4943	pos	M+H	C8H8O	53.1	-	-1.62104	C07209	HMDB0029637	620-23-5	4.54761	3.8232	4.92512	4.00844	3.59699	3.72466	3.76527	3.76282	3.66442	3.46163	3.73293	3.68174	3.76047	3.75968	3.70811	3.70046	3.66106	3.7883	3.66782	4.35124	4.31746	4.24658	4.28882	4.27917	4.34789	4.20328	4.31018	4.29066	4.22236	4.49018	4.20883	4.44389	4.22921	4.2237	4.19171	4.25987	4.57048
pos_5168	12-Hydroxydodecanoic acid	234.205	5.59727	pos	M+NH4	C12H24O3	-	51.5	-4.11642	C08317	HMDB0002059	505-95-3	4.32829	4.33925	4.15612	4.1106	3.74008	3.95536	4.11389	4.00667	3.94245	3.57255	3.60732	3.48933	3.82887	3.51113	3.36536	3.35978	3.66134	3.80717	3.66706	4.59268	4.50549	4.39438	4.46154	4.5815	4.51187	4.43336	4.47697	4.52386	4.73419	4.80987	4.89621	5.31472	4.77611	4.83969	4.94403	4.81576	4.95314
pos_5169	Decanoylcholine	322.258	5.59727	pos	M+ACN+Na	C15H32NO2+	-	63.4	-5.60971	-	HMDB0013228;LMFA07010826	-	4.66639	4.07667	4.68071	4.48573	4.26386	4.3771	4.20709	4.45592	4.56154	3.5797	3.56305	3.5801	3.63281	3.59577	3.60325	3.6112	3.598	3.62749	3.59388	4.1422	3.76137	3.77765	3.78384	3.74442	3.77751	3.69283	3.76344	3.79239	3.77268	5.17376	5.08907	4.78466	5.01367	5.01833	4.98552	4.99053	5.13115
pos_5187	Isopentyl gentiobioside	377.179	5.66528	pos	M+H-2H2O	C17H32O11	-	50.1	-3.05237	-	HMDB0041512	178275-89-3	4.66188	4.6443	4.7465	4.71794	4.59536	4.61916	4.68694	4.66148	4.61099	4.626	4.60934	4.6264	4.67913	4.64207	4.64956	4.65751	4.64431	4.6738	4.64018	5.44418	5.26236	5.30384	5.35196	5.38343	5.44458	5.31371	5.34894	5.20505	5.26681	5.39106	5.35743	5.44069	5.26153	5.17724	5.16074	5.2128	5.29738
pos_5219	(+/-)-Octanoylcarnitine	288.216	5.73353	pos	M+H	C15H29NO4	81.6	-	-3.67637	-	-	-	5.52614	5.00748	4.9438	5.0607	4.62074	4.83924	5.12904	5.31336	5.08871	4.33297	5.15176	5.0012	5.25164	5.06637	5.10143	5.15068	5.09887	4.8464	4.57933	5.68308	5.49683	5.51564	5.43914	5.81217	5.66609	5.83849	5.79952	5.814	5.78502	5.66924	5.44068	5.72344	5.18747	5.48734	5.66699	5.70024	5.51394
pos_5237	3-Indolepropionic acid	190.086	5.78805	pos	M+H	C11H11NO2	96.8	-	-3.5944	-	HMDB0002302;MJDBOTE0000450	-	2.70957	3.24899	2.79403	4.85757	4.64367	3.22405	4.23035	4.75827	4.48754	4.45881	4.78826	4.61974	4.32222	4.56381	4.54889	4.49094	4.28943	4.5799	4.69697	5.03714	4.93362	5.07678	5.10772	4.84723	4.76474	4.83923	4.90551	5.10517	4.99007	4.39889	4.59654	4.05679	4.77446	4.6458	4.50288	4.32747	4.79275
pos_5264	Podocarpic acid	275.163	5.8361	pos	M+H	C17H22O3	54.6	-	-3.75148	C09171	LMPR0104120002	-	4.79276	4.59869	4.71112	4.36649	2.82798	2.85175	4.29827	3.76301	3.4973	2.85858	4.32366	4.08794	4.06778	4.27417	4.32928	4.37539	4.33184	4.09915	4.13066	3.07451	3.04008	3.05635	3.06253	3.02315	4.28114	4.08758	4.26669	4.41463	3.03225	4.53916	3.00815	3.5599	3.0422	3.08256	3.0519	3.52324	3.89425
pos_5321	N-Ethyl-N-Methylcathinone	192.138	5.89083	pos	M+H	C12H17NO	51.4	-	-3.67711	-	-	-	5.14021	5.12262	5.22483	5.19626	5.07369	5.09749	5.16527	5.13981	5.08931	5.10433	5.08767	5.10473	5.15745	5.1204	5.12788	5.13583	5.12263	5.15213	5.11851	5.68668	5.60774	5.629	5.74079	5.66393	5.76298	5.62949	5.67393	5.62126	5.51799	5.59309	5.49438	5.59109	5.44656	5.54457	5.50868	5.50259	5.56217
pos_5326	(E)-2-Tridecene-4,6,8-triyn-1-ol	187.111	5.89768	pos	M+H	C13H14O	54.1	-	-3.22107	-	HMDB0030931	-	4.19495	4.88291	4.38531	4.74086	3.3163	3.8473	4.67117	4.13213	3.64146	3.8593	4.60672	4.21915	4.68406	4.52532	4.0254	4.61279	4.73684	3.93979	4.30627	3.55835	3.52391	3.54018	3.54637	3.50696	3.54005	3.86816	3.90894	3.55492	3.90206	4.69858	3.6481	3.52232	3.58468	3.5664	3.53573	3.53586	4.66274
pos_5327	1-Cyclohexene-1-acrylic acid, 2,6,6-trimethyl-3-oxo-	209.117	5.89768	pos	M+H	C12H16O3	55.0	-	-3.26074	-	-	-	4.93136	4.33702	5.08374	4.71382	3.72319	3.99067	4.37232	4.19483	3.95022	3.63905	3.85537	3.88461	4.12819	3.88534	4.01646	4.11481	3.83446	4.19338	4.06654	3.24862	3.32853	3.64961	3.23664	3.50513	3.88209	3.14568	3.17106	3.24519	3.20635	4.53871	3.81153	4.71129	3.82147	3.76455	4.01711	4.26168	4.63983
pos_5330	Dihydrozeatin-7-N-dihydrozeatin	425.213	5.89768	pos	M+ACN+H	C16H25N5O6	-	77.6	-3.08379	-	-	-	4.93661	3.9937	4.95128	4.12828	3.16889	4.10005	3.54501	4.13804	3.86782	4.00812	3.89341	4.27259	3.45305	4.09037	4.08197	4.00352	3.32512	3.24729	4.27293	3.41557	3.38113	4.45033	4.52557	4.32437	4.05234	4.36344	4.75965	4.59084	4.3457	3.39119	3.34918	3.37955	3.38325	3.42362	3.39295	3.39308	3.47691
pos_5366	16-Hydroxy hexadecanoic acid	290.268	5.93887	pos	M+NH4	C16H32O3	-	77.1	-4.04038	C18218	HMDB0006294	-	6.11917	6.06514	5.83659	5.78033	5.68506	5.66669	6.03008	5.64719	5.74492	4.22544	4.47102	4.25479	4.57943	4.36333	4.43254	4.64837	4.5724	4.53526	4.43716	5.25896	5.93624	5.18433	5.03924	5.45553	5.13488	4.78125	5.09294	5.17369	5.1309	5.88665	5.8944	6.0692	5.71793	6.15753	6.20559	5.92167	5.9561
pos_5367	MG(15:0/0:0/0:0)	334.294	5.93887	pos	M+NH4	C18H36O4	-	58.1	-3.88082	-	HMDB0011563	-	5.75199	5.63282	5.43524	5.45064	5.3738	5.31564	5.70216	5.29709	5.36991	3.1901	3.78641	3.1685	3.34884	3.32299	3.19164	3.36545	3.76944	3.35666	3.29143	4.38547	5.30878	4.07195	3.37217	4.50451	4.07957	3.28119	3.91046	4.33832	3.34187	5.51784	5.4935	5.62572	5.25061	5.82895	5.87542	5.48554	5.59889
pos_5501	Galabiosylceramide (d18:1/9Z-18:1)	466.808	6.00107	pos	M+2Na	C48H89NO13	-	85.0	5.24834	C06126	HMDB0004832	-	3.53732	3.7184	3.63129	3.81243	3.99826	3.65946	3.65269	3.53692	3.48644	3.99793	3.4848	3.50186	3.64095	3.56644	3.60459	3.53295	3.51976	3.54924	4.07552	5.73485	5.71974	5.83241	5.6904	5.67535	5.6727	5.52059	5.67647	5.64685	5.63197	5.70686	5.76224	5.77909	5.72709	5.62544	5.73488	5.56864	5.74001
pos_5603	Prostaglandin F1a	776.534	6.02867	pos	2M+ACN+Na	C20H36O5	-	68.1	7.56006	C06475	HMDB0002685	745-62-0	5.03027	5.23296	5.16068	5.25722	5.36368	5.16982	5.24284	5.30906	5.23902	5.24299	5.04844	5.21004	5.20933	5.27393	5.30639	5.15395	5.31004	5.2133	5.11158	7.32459	7.19143	7.19357	7.15232	7.20452	7.21704	7.14054	7.12	7.18751	7.13689	7.18235	7.19489	7.19944	7.19244	7.15679	7.20383	7.16421	7.19489
pos_5609	MG(19:0/0:0/0:0)	390.356	6.03557	pos	M+NH4	C22H44O4	-	67.7	-3.71401	-	HMDB0072839	-	6.04815	5.92931	5.90941	5.85608	5.6807	5.71995	6.00682	5.74735	5.7816	3.52021	3.73317	3.52061	3.57332	3.65673	3.55527	3.64126	3.53851	3.59563	3.53439	4.35181	5.16039	4.49551	3.72434	4.2958	4.5833	3.63334	3.65873	4.23927	4.27889	5.61489	5.53794	5.47448	5.29534	5.85406	5.8693	5.55726	5.53777
pos_5625	Sphinganine	302.304	6.0425	pos	M+H	C18H39NO2	76.5	-	-3.6865	C00836	LMSP01020001;HMDB0000269	764-22-7	6.3934	6.41322	6.30604	6.30758	6.14	6.22203	6.42062	6.27184	6.30109	5.33783	5.57595	5.55724	5.59959	5.59386	5.5867	5.61143	5.54027	5.6057	5.56374	6.36373	6.52019	6.44029	6.11211	6.29499	6.34858	5.78681	6.17235	6.39378	6.25862	6.24286	6.24343	6.27134	6.05299	6.46369	6.43646	6.19712	6.25234
pos_5641	Arginyl-Asparagine	253.141	6.04943	pos	M+H-2H2O	C10H20N6O4	-	59.3	-0.3338	-	HMDB0028704	-	3.84075	4.34115	4.175	4.56095	4.24815	4.67734	4.74092	4.83802	4.73267	3.78512	4.61039	4.59328	4.52597	4.58752	4.68368	4.66321	4.54075	3.91592	4.2336	3.87944	4.02156	4.02433	4.56785	3.82805	3.86114	3.77645	3.80185	4.05183	4.33369	3.98275	3.81304	3.84341	3.84712	3.98135	3.85682	3.85694	3.94079
pos_5693	N,N-dimethyl-Safingol	330.335	6.07018	pos	M+H	C20H43NO2	70.3	-	-3.74469	-	LMSP01080056	-	6.11848	5.83272	6.10835	6.1095	5.908	6.04693	6.16409	6.1758	6.16281	4.86126	5.06578	5.00154	5.03835	5.03255	4.95521	5.07863	4.99991	5.04225	5.10535	6.20388	6.19673	6.34684	5.80196	6.01199	6.1857	5.6549	6.0655	6.25757	5.97578	6.11319	6.10122	5.71908	5.944	6.35263	6.28978	6.17126	6.22541
pos_5756	(3S,5R,6R,7E)-3,5,6-Trihydroxy-7-megastigmen-9-one	225.148	6.09095	pos	M+H-H2O	C13H22O4	-	81.9	-3.29224	-	HMDB0038736	-	4.50363	4.72037	4.79435	4.8623	4.67868	4.77459	4.82088	4.82867	4.82403	4.78216	4.92571	4.80368	4.91624	4.89075	4.89294	4.89133	4.82276	4.97358	4.96107	4.56069	4.43318	4.52876	4.67815	4.41424	4.6059	4.33825	4.68258	4.73869	4.65432	4.61664	4.53664	4.60763	4.57325	4.58314	4.46191	4.59651	4.51769
pos_5768	CL(18:0/18:2(9Z,12Z)/16:1(9Z)/18:2(9Z,12Z))	725.499	6.09095	pos	M+H+Na	C79H144O17P2	-	65.2	9.95654	-	HMDB0057204	-	5.08566	5.75029	5.42297	5.70294	5.66936	5.59692	5.63778	5.7095	5.64697	5.68367	5.54069	5.68854	5.63642	5.54668	5.72682	5.64999	5.6541	5.64103	5.61921	7.28896	7.20337	7.2141	7.10553	7.18956	7.2143	7.17219	7.13133	7.18862	7.15628	7.16088	7.21026	7.15893	7.20672	7.14772	7.16856	7.15498	7.1867
pos_5798	2-Oxo-delta3-4,5,5-trimethylcyclopentenylacetate	183.101	6.10477	pos	M+H	C10H14O3	72.2	-	-3.62126	C07159	-	-	3.06591	3.04834	3.15046	3.12192	2.99945	3.02323	3.09095	3.06551	3.01506	3.03006	3.01342	3.03046	3.08314	3.04612	3.05359	3.06154	3.04835	3.07782	3.04423	5.59832	5.44928	5.58216	5.67613	5.60965	5.69105	5.59889	5.67833	5.54076	5.54051	5.34941	5.36528	5.60323	5.29119	5.23735	5.49	5.41461	5.53749
pos_5999	(3b,6b,8b,12a)-8,12-Epoxy-7(11)-eremophilene-6-angeloyloxy-8,12-dimethoxy-3-ol	377.228	6.16672	pos	M+H-H2O	C22H34O6	-	60.7	-9.68373	-	HMDB0031964	-	5.47961	5.52221	5.69221	5.59047	5.50178	5.56954	5.52435	5.65961	5.60811	5.5087	5.64306	5.66873	5.70765	5.6996	5.66477	5.6848	5.66502	5.75253	5.65545	5.06266	5.07417	4.99445	5.05642	4.86465	5.0502	4.95459	4.86505	5.15101	4.82811	4.79106	4.98549	4.24179	4.98781	4.80872	4.90516	4.80375	4.99481
pos_6078	CANTHARIDIN	197.08	6.19407	pos	M+H	C10H12O4	82.2	-	-3.51998	C16778	-	-	4.34912	4.33153	4.43373	4.40517	4.2826	4.3064	4.37418	4.34872	4.29822	4.31324	4.29658	4.31364	4.36636	4.32931	4.33679	4.34474	4.33154	4.36104	4.32742	5.39277	5.23469	5.15812	5.18779	5.07492	5.24979	5.12754	5.15037	4.92821	4.95399	4.97662	4.67234	5.04252	4.72684	4.53745	4.82506	4.77765	4.84998
pos_6126	LysoPC(18:3(6Z,9Z,12Z))	518.322	6.22155	pos	M+H	C26H48NO7P	63.1	-	-4.00483	C04230	HMDB0010387	-	6.53839	6.63828	6.73739	7.00733	6.83531	6.99656	6.73881	7.01293	6.96424	6.82098	6.9652	6.90868	6.95638	6.9811	6.9092	6.90501	6.85543	7.01536	7.04368	7.20968	7.24361	7.24604	7.32498	7.22559	7.20451	7.10589	7.23086	7.27907	7.3028	7.07871	7.14693	6.91735	7.13999	7.13025	7.03563	7.01968	7.09811
pos_6139	LysoPC(22:6(4Z,7Z,10Z,13Z,16Z,19Z))	590.319	6.22837	pos	M+Na	C30H50NO7P	-	97.3	-3.98532	C04230	HMDB0010404	-	6.89974	6.98432	6.96714	7.15481	6.89882	7.04946	7.1137	7.13112	7.13633	6.99165	7.21169	7.149	7.22071	7.1845	7.17553	7.17209	7.11865	7.28445	7.23105	7.36274	7.39071	7.4458	7.49501	7.41365	7.44178	7.34366	7.4285	7.49571	7.47465	7.49669	7.48045	7.4356	7.47565	7.57811	7.49194	7.53537	7.48148
pos_6140	Trihexosylceramide (d18:1/25:0)	597.896	6.22837	pos	M+2Na	C61H115NO18	-	53.7	2.39505	C04737	HMDB0004887	-	5.22223	5.9169	5.87578	5.88843	5.88601	5.73229	5.95434	5.83244	5.92024	5.90099	5.79739	5.91492	5.96016	5.98114	5.90107	5.97819	6.01705	5.93397	5.93591	4.94059	4.39669	4.41297	4.41916	4.37974	4.41284	4.32814	4.35354	4.42771	4.52139	4.40676	4.36473	4.39511	4.39881	4.4392	4.40852	4.40864	4.4925
pos_6162	CL(i-13:0/a-21:0/18:2(9Z,11Z)/i-20:0)[rac]	731.536	6.24182	pos	M+2H	C81H154O17P2	-	50.1	-5.90349	-	HMDB0073100	-	6.12599	6.18627	6.2704	6.089	6.21869	6.05183	6.13014	6.21226	6.08438	6.11112	6.04247	6.18841	6.06773	6.10208	6.22056	6.22008	6.18801	6.13239	5.99878	6.93051	6.82098	6.84864	6.68065	6.74661	6.85253	6.77624	6.6778	6.79803	6.67195	6.7735	6.80731	6.81061	6.79599	6.81079	6.86738	6.81951	6.85161
pos_6279	Hericene B	600.466	6.29672	pos	M+NH4	C37H58O5	-	68.0	6.0237	-	HMDB0041180	157207-55-1	5.76575	6.20808	6.18344	6.17132	6.13611	6.11175	6.15297	6.22738	6.20602	6.12653	6.12713	6.19473	6.21458	6.19029	6.17	6.20278	6.21479	6.14686	6.13851	4.49852	5.3192	5.08565	5.29241	5.15725	5.08779	5.13038	5.07664	5.23169	4.78752	5.19979	5.11993	4.76554	5.02257	5.37023	5.27454	5.34988	5.58958
pos_6288	Sphingosine-1-phosphate	380.254	6.3036	pos	M+H	C18H38NO5P	73.8	-	-4.10619	C06124	HMDB0000277;LMSP01050001	-	5.52219	5.41045	5.72612	5.42197	5.24653	5.27495	5.3788	5.31736	5.42207	5.32838	5.54224	5.36963	5.56699	5.48666	5.41776	5.44537	5.37678	5.55721	5.44978	5.39263	5.57277	5.59666	5.73495	5.54536	5.69789	5.57018	5.59173	5.55217	5.50575	5.6248	5.65827	5.63881	5.70638	5.87546	5.854	5.80954	5.83371
pos_6360	PC(14:1(9Z)/P-18:0)	760.518	6.33122	pos	M+2Na-H	C40H78NO7P	-	58.5	-6.78118	-	HMDB0007929	-	5.25441	5.88584	5.87497	5.73919	5.8387	5.74159	5.69562	5.8322	5.82119	5.96974	5.73834	5.82831	5.88757	5.78278	5.79229	5.91875	5.86148	5.76696	5.62448	1.93737	4.39855	4.53303	0.870648	2.08847	0.865181	3.27098	0.814464	0.878059	4.46572	4.37521	0.823958	2.27805	4.47339	4.45796	0.861455	0.861563	0.934806
pos_6375	LysoPC(16:0)	991.668	6.33817	pos	2M+H	C24H50NO7P	-	90.9	-3.87478	C04230	HMDB0240262;HMDB0010382	-	7.59323	7.59463	7.64677	7.69681	7.43677	7.62413	7.81443	7.68905	7.6996	7.5903	7.72977	7.73383	7.83868	7.7166	7.65369	7.73364	7.71208	7.76009	7.84199	7.87662	7.99513	7.94769	8.03835	7.96287	7.97215	7.90358	8.00043	7.95433	8.01472	8.02586	7.94986	8.01738	7.87046	8.02501	8.00552	8.02001	7.97076
pos_6389	Spirolide D	672.466	6.35188	pos	M+H-2H2O	C43H65NO7	-	70.4	4.61415	-	HMDB0030493	170713-73-2	5.06711	5.77378	5.68692	5.54353	5.71617	5.68821	5.6013	5.82133	5.72424	5.76628	5.78438	5.80228	5.85051	5.82058	5.82327	5.87051	5.89907	5.78958	5.73821	3.75777	3.72333	3.7396	3.74579	3.70638	3.73947	3.65479	3.68018	3.75434	3.7752	3.73339	3.86636	3.72174	3.72545	3.76583	3.73515	3.73528	3.81912
pos_6402	PE(16:0/0:0)	454.291	6.35863	pos	M+H	C21H44NO7P	97.1	-	-3.57833	-	LMGP02050002;HMDB0011503	-	6.23068	6.10747	6.34089	6.13946	5.80796	5.89561	6.37636	5.99792	6.01123	5.89856	6.04165	6.00833	6.25838	6.0064	6.01825	6.01443	6.10048	6.11062	6.09805	6.14606	6.1994	6.12599	6.18058	6.09091	6.23458	6.21768	6.16212	6.18392	6.20214	6.49943	6.2964	6.47295	6.28535	6.38911	6.46089	6.51066	6.47192
pos_6403	LysoPC(18:1(11Z))	522.354	6.35863	pos	M+H	C26H52NO7P	71.0	-	-3.38996	C04230	HMDB0010385	-	7.14879	7.37047	7.15903	7.6163	7.4556	7.67306	7.41668	7.62126	7.56646	7.5349	7.81413	7.68398	7.72353	7.74478	7.68668	7.70792	7.58068	7.67677	7.76756	7.95562	7.9437	7.90812	7.98441	8.01704	8.06253	7.96705	7.96015	8.07018	7.97655	7.73479	7.90439	7.69448	7.80741	7.82628	7.78389	7.73375	7.82802
pos_6558	PC(19:1(9Z)/0:0)	536.369	6.43287	pos	M+H	C27H54NO7P	59.6	-	-3.44239	-	LMGP01050130	-	4.63473	4.83263	4.48641	5.05959	4.91436	5.38762	4.85906	5.31036	5.37673	4.92961	5.59446	5.26775	5.35481	5.37236	5.30984	5.34667	5.16866	5.29543	5.34882	5.60454	5.52699	5.58052	5.43066	5.55078	5.73294	5.71744	5.48566	5.69278	5.50821	5.21967	5.70096	5.1343	5.55943	5.49881	5.44334	5.28489	5.38092
pos_6617	LysoPC(0:0/18:0)	524.369	6.46723	pos	M+H	C26H54NO7P	68.4	-	-3.31587	-	HMDB0011128	4421-58-3	7.90155	7.92103	7.95162	7.9876	7.85037	8.02538	8.10677	8.08526	8.10687	7.9586	8.21659	8.13422	8.27285	8.16778	8.12049	8.15954	8.1136	8.15111	8.15345	8.33818	8.36163	8.36085	8.41413	8.38178	8.41555	8.34601	8.37817	8.42504	8.39832	8.52811	8.54805	8.50883	8.52445	8.53228	8.51444	8.55372	8.51704
pos_6779	PC(20:2(11Z,14Z)/20:5(5Z,8Z,11Z,14Z,17Z))	876.548	6.58237	pos	M+2Na-H	C48H82NO8P	-	80.2	-1.19996	-	LMGP01011859;HMDB0008347	-	3.96104	4.86155	4.57272	4.70837	4.98875	4.57646	4.836	5.21544	4.76708	4.81315	5.7602	5.22577	5.03813	5.26375	5.18484	5.21016	5.05264	5.26432	5.25695	6.22244	6.17661	6.164	6.09788	6.34513	6.21374	6.37333	6.4464	6.15487	6.173	5.14089	5.51101	5.30033	5.67435	5.46468	5.54282	5.48079	5.38988
pos_6803	LysoPE(0:0/22:0)	560.366	6.61575	pos	M+Na	C27H56NO7P	-	65.6	-4.26909	-	HMDB0011490	-	5.71475	5.92249	5.85354	6.199	6.06704	6.37715	6.00298	6.40257	6.39152	6.15757	6.43634	6.37995	6.3809	6.40182	6.32893	6.35598	6.24058	6.3799	6.44783	6.66901	6.74483	6.71652	6.64692	6.53283	6.66976	6.66219	6.6092	6.66531	6.61521	6.52963	6.94884	6.42126	6.78405	6.76296	6.6024	6.53426	6.63855
pos_6809	PC(14:0/22:6(4Z,7Z,10Z,13Z,16Z,19Z))	800.517	6.62237	pos	M+Na	C44H76NO8P	-	85.3	-4.32792	-	HMDB0007892;LMGP01010512	-	4.38823	4.64222	4.54168	5.38724	5.13088	5.52284	3.83979	5.29379	5.24614	5.17582	5.56936	5.22963	4.80932	5.24993	4.96648	5.17485	4.79166	5.41064	5.2952	6.01386	6.15582	6.01264	5.65434	5.97269	5.71963	6.24022	6.08507	5.6916	5.83339	5.13045	5.23484	4.52075	5.295	4.82964	5.37807	4.85248	5.42748
pos_6856	PC(16:1(9Z)/20:4(8Z,11Z,14Z,17Z))	802.533	6.70292	pos	M+Na	C44H78NO8P	-	91.1	-3.7605	-	LMGP01012139;HMDB0008016	-	6.5367	6.58533	6.72774	6.9094	6.85375	6.98381	6.71347	6.93866	6.88683	6.8279	6.87924	6.86922	6.86438	6.81036	6.79579	6.81739	6.71295	6.89714	6.93201	7.20208	7.24619	7.20834	7.28879	7.13005	7.20247	7.03515	7.04251	7.13287	7.21134	7.10572	7.13367	7.06436	7.17616	7.22603	7.15093	7.11974	7.10979
pos_6860	PC(16:0/20:5(5Z,8Z,11Z,14Z,17Z))	780.551	6.70938	pos	M+H	C44H78NO8P	-	93.9	-3.89016	C00157	HMDB0007984;LMGP01010633	-	6.81286	6.64649	6.86571	6.93652	6.93191	7.00457	6.7325	6.92398	7.00023	6.82574	6.94936	6.91982	6.87436	6.79944	6.8213	6.90712	6.73844	6.94546	6.9425	7.20159	7.26304	7.32953	7.29578	7.23889	7.22437	7.44868	7.37929	7.19527	7.29961	7.18011	7.17346	7.1416	7.27537	7.25464	7.21496	7.23088	7.16669
pos_6877	PC(16:0/18:3(9Z,12Z,15Z))	756.551	6.79058	pos	M+H	C42H78NO8P	-	61.8	-3.49275	-	HMDB0007975;LMGP01010601	-	6.62519	6.53589	6.65815	6.79636	6.67931	6.80913	6.67673	6.66506	6.73839	6.70302	6.76616	6.77858	6.74643	6.74747	6.778	6.8233	6.59944	6.90998	6.83446	7.10327	7.09121	7.21946	7.12672	7.1785	7.16501	7.30815	7.31429	7.09367	7.24625	6.95717	6.95459	6.8388	6.88479	6.96532	6.9587	6.95734	7.02264
pos_6885	PC(15:0/20:5(5Z,8Z,11Z,14Z,17Z))	766.535	6.83043	pos	M+H	C43H76NO8P	-	66.6	-4.42548	-	HMDB0007951;LMGP01011425	-	5.49685	4.57992	5.67863	4.42468	5.22086	5.21532	5.22789	5.10124	5.40151	5.15074	5.30202	5.42949	5.35591	5.11068	5.28674	5.49105	5.13581	5.50086	5.2421	5.39024	5.59516	5.56063	5.17353	5.5019	5.55968	5.86476	5.78316	5.35069	5.55953	5.3978	5.09753	5.46452	5.425	5.58592	5.5443	5.6366	5.39763
pos_6899	Spirolide E	708.486	6.93012	pos	M+H-H2O	C43H67NO8	-	79.1	4.21205	-	HMDB0030494	183159-71-9	6.9816	7.10228	7.13445	7.17438	7.04109	7.14724	7.20909	7.18966	7.1597	7.12682	7.20348	7.18303	7.23887	7.18055	7.19128	7.18158	7.15335	7.2365	7.21975	7.25209	7.32473	7.29413	7.38908	7.34202	7.32461	7.19239	7.27185	7.38788	7.30525	7.33286	7.35106	7.2722	7.30147	7.35862	7.23511	7.25688	7.26959
pos_6901	3-O-Sulfogalactosylceramide (d18:1/20:0)	874.551	6.95033	pos	M+K	C44H85NO11S	-	83.5	3.85727	C06125	HMDB0012315	265096-81-9	5.02122	5.30131	5.28288	5.81039	5.34752	5.67826	4.93774	5.77389	5.22857	5.80563	5.72719	5.56539	5.5617	5.88662	5.73482	5.56885	5.72542	5.98662	5.90358	6.04972	5.70813	5.55426	5.91825	5.93044	6.08489	4.49601	4.52141	6.21061	5.96134	5.89106	6.01928	4.99075	6.05946	5.72798	5.69307	5.44396	5.80325
pos_6912	SM(d18:0/16:1(9Z))	725.554	7.07717	pos	M+Na	C39H79N2O6P	-	83.5	-3.51794	C00550	HMDB0013464	-	5.69512	5.40255	5.72808	5.25817	5.64368	4.93339	5.13254	4.4666	6.07781	5.01474	5.76904	5.60763	5.03658	5.21322	5.23634	5.659	4.97982	5.06719	4.80924	4.29445	5.67477	6.06578	4.37455	5.55356	4.27615	5.8634	5.86694	4.29102	5.20332	5.79098	5.27545	6.13449	5.73252	5.58445	5.72105	6.13312	5.85619
pos_6914	PC(18:0/18:2(9Z,12Z))	786.597	7.11077	pos	M+H	C44H84NO8P	-	62.3	-4.58047	-	LMGP01010768;HMDB0008039	27098-24-4	7.42859	6.79781	7.39748	6.9361	7.53916	7.27434	6.92915	7.0152	7.60899	7.2486	7.60725	7.71219	7.356	7.20634	7.27638	7.6764	6.99699	7.20419	6.99445	7.08053	7.47192	7.8853	7.36445	7.66484	7.20147	8.21288	8.17518	7.00019	7.68233	7.59597	7.61804	7.82779	7.76678	7.59887	7.57212	7.94356	7.55676
pos_6962	Melleolide M	453.164	8.2454	pos	M+H	C23H29ClO7	-	77.8	-7.30878	-	HMDB0035068	-	4.85381	4.43502	4.21316	4.48102	4.73038	4.45087	4.56141	3.91819	4.42082	4.71501	4.9364	4.50496	4.72123	4.72038	5.02766	4.85485	4.75784	4.80022	3.89689	5.06593	4.68945	5.16338	4.53008	4.79151	4.52906	4.6806	5.17434	5.20494	4.89007	4.98891	5.0452	5.12693	4.91653	5.2336	5.35418	5.0199	5.28859
pos_7046	Dithranol	227.07	8.37447	pos	M+H	C14H10O3	56.4	-	-3.28592	C06831	;MJDBOTE0000226	-	5.85173	5.82182	5.89954	5.90872	5.74766	5.82869	5.90003	5.87816	5.83253	5.81161	5.80574	5.83677	5.90277	5.86231	5.83887	5.85103	5.80986	5.8724	5.853	6.08422	6.09357	6.10176	6.1148	6.10479	6.13479	6.00313	6.03578	6.14181	6.09895	6.06801	6.09189	6.06361	6.09149	6.08621	6.07098	6.07346	6.1238
pos_7132	FAMPRIDINE	95.0606	8.75573	pos	M+H	C5H6N2	52.8	-	2.12772	-	-	-	5.5256	5.51255	5.60546	5.62002	5.47096	5.58641	5.64487	5.61185	5.5865	5.55702	5.59593	5.59772	5.66242	5.62235	5.60397	5.59665	5.56877	5.66279	5.62501	5.83968	5.84984	5.88613	5.86786	5.84113	5.85977	5.79159	5.80823	5.84951	5.84162	5.84085	5.86024	5.83044	5.84273	5.84685	5.82404	5.81256	5.86019
pos_7298	PC(16:0/22:6(4Z,7Z,10Z,13Z,16Z,19Z))	806.566	8.38117	pos	M+H	C46H80NO8P	-	81.7	-3.94748	-	LMGP01012137;HMDB0007991	-	6.07465	5.88201	6.14631	5.72797	5.90525	5.73764	5.84196	5.67365	6.03444	5.78562	5.91451	6.01792	5.78214	5.68671	5.69701	6.09503	5.66018	5.8268	5.75431	5.8322	5.94045	6.37505	5.85595	6.29552	6.04749	6.78452	6.77432	5.87878	6.32803	6.30808	6.20258	6.38919	6.38613	6.37706	6.29823	6.37401	6.41056
pos_7518	3b,8b-Dihydroxy-6b-(3-chloro-2-hydroxy-2-methylbutanoyloxy)-7(11)-eremophilen-12,8-olide	439.148	8.1649	pos	M+Na	C20H29ClO7	-	67.2	-2.17453	-	HMDB0036524	264607-21-8	4.94313	4.03862	4.11437	4.56939	4.84134	3.7233	4.64802	4.34239	4.08192	4.38567	5.02097	3.73054	4.37259	4.49011	4.98345	4.97078	4.38557	4.35097	3.95247	5.1007	4.84136	5.22453	3.93429	4.69114	3.92796	4.82245	5.3286	5.02633	4.91826	5.11722	5.37353	5.07845	5.06877	5.45962	5.52731	5.12608	5.4398
pos_7541	(1S,2S,4R,8S)-p-Menthane-1,2,8,9-tetrol 2-glucoside	349.182	7.6342	pos	M+H-H2O	C16H30O9	-	77.6	-9.83607	-	HMDB0039975	402593-52-6	5.15076	5.12195	5.17012	5.1434	5.19383	5.18652	5.28612	5.21123	5.12562	5.13898	5.01777	5.05419	5.13397	5.0321	5.21904	5.13622	5.25137	5.18147	5.15372	4.81179	4.82606	4.72637	4.06908	4.84691	4.87416	4.22931	3.80063	3.8748	3.83593	3.91755	3.81182	3.84219	3.8459	3.88628	3.8556	3.85573	3.93958
pos_7571	MG(0:0/20:3(5Z,8Z,11Z)/0:0)	783.567	7.11077	pos	2M+Na	C23H40O4	-	56.1	-9.37864	-	HMDB0011546	-	6.49459	6.32313	6.53433	6.51184	6.65021	6.5913	6.27436	6.37648	6.63244	6.57811	6.72004	6.72395	6.48351	6.55455	6.5412	6.75207	6.30586	6.58913	6.51386	6.58363	6.80722	7.10936	6.70561	7.01319	6.7952	7.17496	7.15984	6.66376	6.97494	6.78664	6.81735	6.79132	6.80299	6.8063	6.77596	6.85468	6.84507
pos_7572	CL(i-12:0/i-24:0/18:2(9Z,11Z)/i-24:0)	795.57	7.10418	pos	M+2Na	C87H166O17P2	-	59.4	1.30797	-	HMDB0089408	-	6.10295	5.52209	6.22948	5.80357	6.37931	6.18135	5.77504	5.81738	6.33775	6.19125	6.33277	6.35706	6.10736	6.05256	6.00938	6.37953	5.60254	6.04622	5.81359	5.4723	6.28746	6.73971	5.90533	6.61483	5.79134	6.79952	6.80698	5.14504	6.49953	6.38985	6.19179	6.53933	6.30761	6.33526	6.35744	6.54465	6.24913
pos_7579	PC(20:5(5Z,8Z,11Z,14Z,17Z)/P-18:1(11Z))	790.569	7.02332	pos	M+H	C46H80NO7P	-	97.6	-6.5167	-	HMDB0008523	-	4.73612	5.19725	5.05361	5.37073	5.11257	5.15805	4.72915	5.0269	5.02212	5.18769	5.36317	5.23016	4.93859	5.22226	5.03124	5.0261	4.42784	5.08697	4.88836	5.01557	5.17645	5.49002	3.59083	5.57489	4.97149	3.62707	3.52522	4.74304	5.63572	5.18146	5.09522	5.29334	5.70087	5.62159	5.56085	5.75695	5.53675
pos_7595	Soybean Phospholipid	758.567	6.87703	pos	M+H	C42H80NO8P	80.5	-	-3.659	-	;MJDBOTE0000443	-	8.08924	7.95992	8.14198	8.02377	8.03599	8.01525	8.10975	7.91778	8.18492	8.01146	8.10275	8.1365	8.02639	7.97295	7.98662	8.15598	7.88343	8.08484	7.98671	8.16985	8.34705	8.48341	8.32869	8.38372	8.28429	8.60111	8.57657	8.19852	8.45679	8.41267	8.33409	8.38803	8.36613	8.40888	8.36527	8.40964	8.36148
pos_7604	PC(o-16:1(9Z)/20:0)	818.599	6.84388	pos	M+2Na-H	C44H88NO7P	-	65.1	-3.03524	-	LMGP01020258;HMDB0013414	-	4.95998	5.43412	5.16951	5.63191	5.2611	5.24863	5.46235	5.2376	5.41087	5.29194	5.57433	5.48197	5.01992	5.55514	5.22062	5.42923	5.1229	5.29215	5.129	5.28982	5.04558	5.69849	5.69442	5.6762	5.49983	5.96444	5.89823	5.56559	5.55526	5.71114	5.77358	5.66315	6.0323	5.94229	5.92598	5.93757	5.92048
pos_7617	PS(DiMe(11,3)/MonoMe(11,5))	846.52	6.79058	pos	M+H-2H2O	C47H80NO12P	-	83.9	-8.83195	-	HMDB0061558	-	5.20647	5.42382	5.31752	5.84176	5.53678	5.86379	5.71891	5.67983	5.24377	5.68303	5.55949	5.54123	5.76279	5.71754	5.70193	5.54033	5.61788	5.85695	5.86109	6.16607	6.10507	5.64181	6.18894	5.95456	6.08614	4.90387	4.83941	6.16448	6.07769	5.80525	5.94304	5.63354	5.80749	5.94657	5.85318	5.70808	5.86842
pos_7643	PE(18:3(6Z,9Z,12Z)/22:6(4Z,7Z,10Z,13Z,16Z,19Z))	786.502	6.70292	pos	M+H	C45H72NO8P	58.7	-	-6.7536	-	LMGP02010709;HMDB0009144	-	6.15753	5.67915	6.12182	5.41364	5.37275	5.19827	5.84981	5.16437	5.70808	5.4098	5.65535	5.65651	5.72077	5.34406	5.3294	5.79686	5.6049	5.68703	5.36358	4.81966	5.29762	5.3881	5.09807	5.26186	5.34051	5.59777	5.43049	4.81623	5.28885	5.75685	5.47092	6.09412	5.57159	5.73976	5.89099	6.18431	5.78211
pos_7645	LysoPC(20:0)	552.4	6.70292	pos	M+H	C28H58NO7P	65.6	-	-3.38472	C04230	HMDB0010390	-	5.44034	5.22415	5.38887	5.69688	5.51969	5.9561	5.12292	5.73462	5.7452	6.13218	5.96462	6.06445	5.92172	6.13036	5.88224	5.96469	5.99748	6.21047	6.20003	6.39819	6.34413	6.49327	6.39501	6.40866	6.43407	6.28178	6.44122	6.42012	6.50154	6.01508	6.20666	5.64045	5.97917	6.1903	5.98864	5.82186	6.07944
pos_7698	PC(16:1(9Z)/22:6(4Z,7Z,10Z,13Z,16Z,19Z))	826.533	6.62237	pos	M+Na	C46H78NO8P	-	88.7	-3.43588	-	HMDB0008023;LMGP01010696	-	5.87737	6.05656	5.9843	6.40023	6.2432	6.38574	6.0772	6.38231	6.33702	6.25239	6.61677	6.44614	6.30783	6.41134	6.31571	6.38088	6.20501	6.47443	6.50431	6.92948	7.02325	7.00641	6.85626	6.90684	6.93005	7.10116	7.06055	6.86256	6.90809	6.58117	6.63247	6.47387	6.69776	6.65673	6.6005	6.5757	6.70968
pos_7738	(3a,5b)-24-oxo-24-[(2-sulfoethyl)amino]cholan-3-yl-b-D-Glucopyranosiduronic acid	682.325	6.58237	pos	M+Na	C32H53NO11S	-	57.1	3.37525	-	HMDB0002429	99794-82-8	5.86136	6.07977	5.77365	6.25986	5.9924	6.26058	6.26973	6.26498	6.23551	6.07487	6.21366	6.16805	6.32387	6.2545	6.18887	6.22646	6.08157	6.25039	6.29085	6.49867	6.53734	6.48068	6.61197	6.59856	6.60358	6.30961	6.34488	6.64749	6.60401	6.69075	6.7274	6.69234	6.7209	6.73763	6.65882	6.64378	6.68143
pos_7778	CL(a-13:0/i-16:0/18:2(9Z,11Z)/18:2(9Z,11Z))[rac]	691.466	6.54875	pos	M+H+Na	C74H136O17P2	-	92.9	7.25372	-	HMDB0079068	-	5.20002	5.41018	5.86776	5.1681	5.02232	4.41042	5.29179	4.83558	4.79161	5.41452	4.72676	5.1185	5.03015	5.08555	5.35581	5.41963	5.43182	5.47638	4.75864	4.00026	3.96582	3.98209	3.98828	4.06415	3.98196	3.89727	3.92267	4.36949	3.95797	3.97588	3.93386	3.96423	4.04948	4.00832	3.97764	3.97777	4.06162
pos_7816	CL(i-13:0/i-22:0/i-17:0/18:2(9Z,11Z))	728.52	6.52863	pos	M+H+Na	C79H150O17P2	-	67.8	6.23741	-	HMDB0073935	-	5.93032	5.98048	6.43128	5.90766	5.60064	5.12929	5.97954	5.49891	5.31552	6.00431	5.41134	5.74814	5.62175	5.72894	5.76207	5.74211	5.84454	5.96297	5.49658	5.35229	5.31784	5.33412	5.34031	5.30089	5.33399	5.24929	5.27469	5.34886	5.31	5.32791	5.28588	5.31626	5.31996	5.36035	5.32967	5.32979	5.41366
pos_7849	LysoPC(20:4(8Z,11Z,14Z,17Z))	566.32	6.50777	pos	M+Na	C28H50NO7P	-	87.8	-3.7309	C04230	HMDB0010396	-	3.90646	3.9119	3.99106	4.39352	4.62795	5.20603	3.93152	5.27345	5.25899	4.68739	5.5358	5.19964	5.38508	5.20746	5.10013	5.30046	4.89388	5.00972	5.39798	5.9788	5.87591	5.8677	5.82742	5.94744	5.96629	5.93689	5.90343	6.0439	5.93767	4.95579	5.60449	5.30919	5.29987	5.23742	5.4767	5.34043	5.28142
pos_7853	LysoPC(18:1(9Z))	504.341	6.50777	pos	M+H-H2O	C26H52NO7P	-	87.9	-8.25715	-	HMDB0061701;HMDB0002815	-	5.77401	6.11174	5.69796	6.23463	5.93011	6.30703	6.29942	6.34264	6.26388	5.96351	6.49887	6.25408	6.34002	6.27771	6.13902	6.21151	6.03697	6.20267	6.38237	6.74239	6.78473	6.73801	6.71384	6.79623	6.7289	6.68364	6.65856	6.79839	6.80902	6.71004	6.73178	6.73942	6.69572	6.73947	6.78898	6.753	6.67612
pos_8022	1-heptadecanoyl-sn-glycero-3-phosphocholine	510.354	6.43287	pos	M+H	C25H52NO7P	70.1	-	-3.44241	-	LMGP01050024	-	6.43524	6.46743	6.50498	6.60507	6.44206	6.68775	6.68824	6.78015	6.7796	6.45424	6.82993	6.75029	6.83669	6.76593	6.72517	6.72428	6.65781	6.68876	6.71316	7.02401	7.01185	7.00423	7.01671	6.9575	7.0215	7.03114	7.04887	7.08508	7.00858	6.95269	7.15501	6.89412	7.11297	7.02238	7.01197	6.97303	6.98904
pos_8212	LysoPE(18:3(6Z,9Z,12Z)/0:0)	476.273	6.36553	pos	M+H	C23H42NO7P	52.0	-	-7.91794	-	HMDB0011508	-	5.1378	5.15083	5.4132	5.29725	4.72114	4.9299	5.55753	5.20577	5.13339	4.58856	5.25109	5.02049	5.44431	5.03358	5.07099	5.10879	5.23839	5.29152	5.1492	5.36971	5.46125	5.21092	5.3274	5.30922	5.30331	5.39879	5.33483	5.33727	5.45786	5.76414	5.52233	5.78447	5.50667	5.59951	5.747	5.80835	5.72527
pos_8328	Phosphocholine	184.073	6.31737	pos	M+H	C5H14NO4P	92.4	-	-3.98404	C00588	HMDB0001565	-	5.68265	5.70054	5.7233	5.82802	5.65868	5.78384	5.87769	5.82837	5.83562	5.75635	5.86122	5.81043	5.9304	5.86964	5.78346	5.81601	5.8162	5.8947	5.85486	6.03078	6.06491	6.10797	6.12592	6.09788	6.11494	6.05069	6.11428	6.14968	6.11638	6.08775	6.12932	6.08592	6.09804	6.1486	6.11478	6.11718	6.08297
pos_8367	1-(8Z,11Z,14Z-eicosatrienoyl)-sn-glycero-3-phosphocholine	546.353	6.3036	pos	M+H	C28H52NO7P	69.1	-	-3.74822	-	-	-	6.49908	6.73406	6.55018	7.25447	6.91228	7.15819	6.76081	7.18727	7.10961	7.12231	7.3789	7.23754	7.2474	7.36041	7.23541	7.25972	7.18305	7.28704	7.3303	7.47155	7.39741	7.44961	7.44511	7.50378	7.59395	7.46802	7.51999	7.57336	7.4332	7.27467	7.38727	6.97216	7.29209	7.19174	7.24416	7.22587	7.4389
pos_8418	Rollinecin A	688.518	6.28297	pos	M+ACN+Na	C37H68O7	-	56.8	9.33509	-	HMDB0030438	177861-02-8	5.99039	6.08332	6.18585	6.02039	6.15499	6.00027	6.14347	6.20929	6.01994	6.01496	6.02056	6.14213	5.9262	6.0811	6.18991	6.16641	6.13338	5.99519	5.95737	4.51276	4.58186	4.57226	4.48211	4.44269	4.47578	4.54739	4.41649	4.73678	4.59351	4.46971	4.59613	4.88831	4.97935	4.6766	4.87648	4.47159	5.18719
pos_8456	CL(i-13:0/18:2(9Z,11Z)/a-15:0/i-20:0)[rac]	689.49	6.26918	pos	M+2H	C75H142O17P2	-	77.5	-4.28009	-	HMDB0083118	-	5.90424	4.6573	4.5415	4.62811	5.21253	4.92796	4.63238	4.79342	4.38194	4.32103	4.29161	4.52829	4.04484	4.43244	4.55297	4.55736	4.43784	4.39604	4.11767	3.4089	3.37446	3.39073	3.39692	3.35752	3.3906	3.30594	3.33133	3.40547	3.36662	3.38452	3.34251	3.37288	3.37658	3.41695	3.38628	3.38641	3.47024
pos_8526	Phenylacetaldehyde	121.065	6.24872	pos	M+H	C8H8O	63.1	-	-2.11717	C00601	HMDB0006236;HMDB0041610	122-78-1	4.07366	4.4006	4.56171	4.51414	4.23349	4.31011	4.61584	4.5315	4.47863	4.55984	4.5133	4.47683	4.64784	4.54013	4.54155	4.4994	4.5566	4.60926	4.55203	4.73982	4.75225	4.72456	4.81618	4.63884	4.7622	4.7072	4.74171	4.69279	4.67963	4.72441	4.56857	4.77669	4.57087	4.74787	4.70994	4.71784	4.76483
pos_8527	8(R)-HETE	303.231	6.24872	pos	M+H-H2O	C20H32O3	72.1	-	-3.82192	C14824	-	-	5.53556	5.45553	5.99729	5.59406	5.15711	5.24383	4.87428	5.57943	5.2936	4.67614	5.46942	4.68045	5.27101	5.01807	5.15266	5.08908	4.56379	5.07281	4.96812	5.267	5.59535	5.44002	5.5246	5.16901	5.43762	5.38907	5.51295	5.34641	5.09422	5.90533	5.85018	5.80404	5.97701	6.10719	5.90915	6.00867	5.93325
pos_8565	(+/-)11(12)-EET	321.241	6.23493	pos	M+H	C20H32O3	86.7	-	-3.49895	-	-	-	4.94459	4.9361	5.24552	4.83994	4.90009	4.37354	4.93872	4.82116	4.78702	4.85908	4.75648	4.73597	4.86356	4.86067	4.76842	4.80392	5.06322	4.8884	4.8877	4.03702	4.00257	4.01884	4.02504	3.98562	4.01871	3.93402	3.95942	4.03359	3.99473	4.2536	3.97061	4.00099	4.00469	4.04508	4.0144	4.01452	4.09837
pos_8628	25-Hydroxyvitamin D3-26,23-lactone	492.307	6.20778	pos	M+ACN+Na	C27H40O4	-	69.3	-3.76735	-	HMDB0060126	-	6.21984	6.17952	6.48759	6.38843	6.13667	6.2872	6.37552	6.32665	6.3765	6.2159	6.44703	6.39098	6.43907	6.409	6.35692	6.37013	6.30824	6.51216	6.49086	6.43604	6.54833	6.53056	6.70159	6.52397	6.58415	6.44133	6.57312	6.61179	6.55874	6.62128	6.52646	6.51959	6.55373	6.65409	6.56729	6.57732	6.5412
pos_8630	Dehydroabietic acid	301.215	6.20778	pos	M+H	C20H28O2	73.7	-	-3.9981	C12078	HMDB0061925;LMPR0104050005	-	4.95655	5.24511	5.24838	4.93078	4.18612	4.98046	4.87247	5.13804	4.70277	4.61228	5.37628	4.9809	5.59661	5.38348	4.98726	5.13534	5.63591	5.41324	4.92195	5.13747	5.3261	4.96774	5.20632	5.01925	5.19696	5.41553	5.2588	5.14498	5.00725	5.7121	5.62387	5.48179	5.57288	5.58366	5.48577	5.53453	5.43066
pos_8690	PS(16:1(9Z)/22:0)	840.565	6.18727	pos	M+Na	C44H84NO10P	-	75.0	-9.54418	-	HMDB0112364;LMGP03010222	-	5.94578	6.00644	6.05369	6.10655	6.03289	6.10162	6.20061	6.10356	6.08814	6.0233	6.19327	6.11134	6.32787	6.1463	6.13332	6.1648	6.11249	6.20891	6.20862	5.9887	6.08271	6.14485	6.25966	6.07946	6.16127	6.1133	6.19282	6.18877	6.21169	6.11109	6.20834	6.03439	6.03023	6.11759	6.07514	6.09446	6.0903
pos_8713	4-Ethylphenol	123.08	6.18727	pos	M+H	C8H10O	61.6	-	-2.35807	C13637	HMDB0029306;MJDBOTE0000668	123-07-9	0.0620545	0.0597535	0.0743187	1.70108	0.0537635	2.93358	0.865107	0.312768	0.055612	1.27005	2.89669	0.0601786	2.89285	0.0594686	1.12236	1.23204	1.06927	0.665187	1.746	5.15405	5.02179	4.99338	5.06238	4.93247	5.08271	5.0063	5.07073	4.84304	4.82375	4.85859	4.77191	4.97673	4.64846	4.5913	4.7833	4.80013	4.88929
pos_8799	Dihydrodeoxy-8-epiaustdiol	255.122	6.16672	pos	M+CH3OH+H	C12H14O4	-	60.9	-4.35583	-	HMDB0031668	58957-07-6	3.3196	3.30202	3.40418	3.37563	3.25311	3.2769	3.34465	3.3192	3.26873	3.28374	3.26709	3.48552	3.51665	3.2998	3.30728	3.31523	3.30204	3.33152	3.29791	6.62969	6.52029	6.53212	6.59767	6.49008	6.60016	6.51658	6.55579	6.35891	6.39598	6.40961	6.24442	6.44892	6.14897	6.09254	6.27268	6.26594	6.3752
pos_8801	(-)-Carvomenthone	172.169	6.16672	pos	M+NH4	C10H18O	-	54.5	-3.9788	-	HMDB0034969	13163-73-0	4.18359	4.49716	4.52278	4.59929	4.30711	4.50445	4.58252	4.63121	4.51662	4.45553	4.72743	4.69652	4.75082	4.65026	4.5891	4.65899	4.62369	4.76199	4.72964	4.68418	4.73954	4.77643	4.78503	4.69998	4.76015	4.70097	4.69456	4.74598	4.71156	4.80127	4.70174	4.70628	4.74709	4.8649	4.82758	4.74829	4.73249
pos_8803	P-cresol	109.065	6.16672	pos	M+H	C7H8O	68.9	-	-0.363444	C01468	HMDB0001858	106-44-5	2.77479	2.75723	2.85928	2.86076	2.70839	2.73215	2.79981	2.77439	2.72398	2.73897	2.76125	2.92365	2.79201	3.12662	2.76248	2.77042	2.75724	2.78669	2.75313	6.32548	6.2021	6.20275	6.2805	6.19698	6.27351	6.20288	6.19912	6.00853	6.06679	6.08781	5.9605	6.13938	5.84591	5.83139	5.96844	5.96942	6.0541
pos_8866	Gentisyl alcohol	141.054	6.15293	pos	M+H	C7H8O3	55.7	-	-3.79644	C10792	-	-	4.14813	4.13055	4.23275	4.20418	4.08162	4.10542	4.17319	4.14773	4.09724	4.11226	4.0956	4.11266	4.16538	4.12833	4.13581	4.14376	4.13056	4.16005	4.12644	5.42444	5.09343	5.09964	5.01771	5.06673	5.2289	5.11622	4.98998	4.7863	4.97791	4.84703	4.47292	4.8295	4.38674	4.33646	4.44455	4.57169	4.77465
pos_8947	PS(16:0/22:6(4Z,7Z,10Z,13Z,16Z,19Z))	821.521	6.13223	pos	2M+3H2O+2H	C44H74NO10P	-	73.1	5.16044	-	LMGP03010043;HMDB0012362	-	5.73218	5.6586	5.63162	5.50309	5.75427	5.47464	5.55856	5.58236	5.46772	5.75753	5.22848	5.26735	5.41534	5.36242	5.45053	5.51823	5.51014	5.20172	5.2618	5.0946	4.91842	4.66118	5.10992	4.88457	4.71546	4.97051	4.85066	4.84775	4.72646	5.1686	4.94405	5.06488	4.9907	4.93563	4.73537	5.12626	4.96559
pos_9012	2-Hydroxy-3-methylbenzalpyruvate	207.064	6.12535	pos	M+H	C11H10O4	69.0	-	-3.39111	C14086	-	-	5.16035	5.14276	5.24497	5.2164	5.09383	5.11763	5.18541	5.15995	5.10945	5.12447	5.10781	5.12487	5.17759	5.14054	5.14802	5.15597	5.14277	5.17227	5.13865	5.67543	5.5986	5.5678	5.70879	5.5807	5.6977	5.55875	5.62154	5.51203	5.48293	5.60075	5.60677	5.75582	5.5137	5.55096	5.55493	5.57564	5.61449
pos_9046	Xi-4-Hydroxy-4-methyl-2-cyclohexen-1-one	91.0545	6.11858	pos	M+H-2H2O	C7H10O2	-	59.1	1.80517	-	HMDB0033629	-	5.16823	5.22665	5.38208	5.334	5.20692	5.39476	5.46435	5.40824	5.36362	5.32043	5.4222	5.37717	5.4196	5.45416	5.44679	5.39249	5.43892	5.47944	5.48056	5.58109	5.58728	5.54566	5.72276	5.6148	5.64397	5.55734	5.60533	5.56176	5.59803	5.63923	5.57629	5.68091	5.52568	5.5362	5.59258	5.63483	5.60618
pos_9047	Alpha-Methylstyrene	119.085	6.11858	pos	M+H	C9H10	54.8	-	-1.67775	C14395	HMDB0059899	-	5.94035	6.02728	6.20453	6.16834	5.98888	6.2677	6.34068	6.25109	6.21333	6.14893	6.27246	6.27458	6.25084	6.3298	6.29578	6.24858	6.34	6.39699	6.40297	6.17004	6.25092	6.28057	6.48646	6.31531	6.38041	6.21278	6.36568	6.32075	6.34952	6.37455	6.29488	6.35569	6.25565	6.24484	6.31073	6.3917	6.32415
pos_9137	9-OxoOTrE	293.21	6.09787	pos	M+H	C18H28O3	59.8	-	-3.65362	-	-	-	5.5028	5.68297	5.61369	5.721	5.76205	5.63136	5.75602	5.58906	5.55404	5.72927	5.50905	5.49614	5.58858	5.51044	5.70368	5.65166	5.62956	5.52207	5.57455	5.05617	4.73125	4.77817	4.66204	4.48259	4.74638	4.31488	4.61843	4.70604	4.29167	4.4109	4.50991	4.73168	4.41008	4.83022	4.69778	4.65151	4.81034
pos_9169	(+)-(S)-Carvone	151.111	6.09095	pos	M+H	C10H14O	50.9	-	-3.43502	C11383	HMDB0004487;MJDBOTE0000292	-	5.02337	4.65408	5.27583	4.81157	4.39206	4.58244	4.59443	4.60524	4.46796	4.28372	4.56162	4.6076	4.62368	4.50384	4.60375	4.48109	4.62209	4.46105	4.42895	4.17272	4.72379	4.43255	4.79113	4.72216	4.41179	4.40739	4.46082	4.58275	4.6031	4.63766	4.22925	4.45148	3.92322	4.34568	4.27356	4.3408	4.9529
pos_9235	Spisulosine	286.309	6.07712	pos	M+H	C18H39NO	72.8	-	-3.70486	-	LMSP01080032	-	4.9425	4.87993	5.11447	5.09226	4.91724	5.07343	5.18946	5.19845	5.2179	4.70318	4.89717	4.79962	4.86021	4.85815	4.80465	4.87812	4.75898	4.90597	4.89615	4.32793	3.95368	4.56791	4.59423	3.93536	4.63715	4.0665	4.63264	4.44405	4.56753	5.09838	5.1037	4.78112	5.02247	5.43892	5.27666	5.15522	5.28739
pos_9266	Sphingosine	300.289	6.07018	pos	M+H	C18H37NO2	79.2	-	-3.58976	C00319	HMDB0000252;LMSP01010001;MJDBOTE0001069	123-78-4	4.70123	5.00453	4.89207	4.98538	5.01527	5.17039	5.15423	5.14079	4.99334	4.76831	5.07875	5.16635	5.16682	5.17119	5.23233	5.10101	5.12553	4.94506	4.85094	4.53053	4.91281	4.73023	4.78548	5.05398	4.99235	4.97276	5.21147	4.97087	4.90469	5.33402	5.42855	5.0973	5.18042	5.60323	5.38098	5.37118	5.23839
pos_9360	Nonadecanoic acid	316.32	6.04943	pos	M+NH4	C19H38O2	-	58.0	-3.75368	C16535	LMFA01010019;HMDB0000772	646-30-0	5.75047	5.71308	5.91808	5.85315	5.59407	5.8269	5.81398	5.88907	5.85972	5.79609	5.99176	6.16795	6.01586	5.91985	5.83727	5.88738	5.82175	6.00083	6.05619	5.46887	5.5177	5.5797	5.71438	5.55584	5.52886	5.74349	5.64577	5.72946	5.62188	5.56947	5.68439	5.55306	5.95089	5.64168	5.77802	5.63868	5.59273
pos_9421	3-hydroxytetradecanoyl carnitine	370.294	6.03557	pos	M+H-H2O	C21H41NO5	-	58.4	-3.17289	-	HMDB0061640	282523-64-2	6.25191	6.0607	6.09937	6.03725	5.26844	5.76201	6.18185	6.18977	5.98418	5.2706	6.09161	5.97261	6.28639	6.06893	6.05508	6.11511	6.03336	5.93439	5.56707	5.99567	5.76873	5.91703	5.80912	6.06688	5.961	5.98962	6.03579	6.10187	6.05053	6.04858	5.69046	6.11709	5.5842	5.80772	5.95539	5.97361	5.88827
pos_9446	Avocadene	304.284	6.02867	pos	M+NH4	C17H34O3	-	51.3	-3.53015	-	LMFA05000639;HMDB0031042	83797-45-9	4.94928	5.03852	5.13909	5.09862	4.83252	5.07821	5.06865	5.18956	5.04187	5.01899	5.20284	5.0925	5.2037	5.14881	5.10511	5.12895	5.05318	5.22415	5.21553	4.31437	4.66207	4.70658	4.91528	4.64488	4.71967	4.64219	4.82991	4.68731	4.86544	4.76748	4.93639	4.78319	4.58541	4.83102	4.73993	4.68131	4.5989
pos_9638	6-[5]-ladderane-hexanoic acid	275.2	5.98722	pos	M+H	C18H26O2	58.9	-	-3.14176	-	LMFA01140003	-	4.92805	4.81552	4.82354	4.86428	4.88879	4.76244	4.84431	4.79778	4.70326	4.78906	4.60451	4.59791	4.8039	4.8195	4.83438	4.82971	4.80715	4.66875	4.71355	4.48782	3.75535	4.59955	3.77781	4.64879	3.91171	3.68681	4.3086	4.50994	3.7475	3.76541	3.72339	3.75376	3.75747	3.79785	3.76717	3.7673	3.85114
pos_9666	Chalcolactone	351.214	5.98028	pos	M+H	C20H30O5	92.5	-	-8.68656	C18848	-	-	5.0285	5.07391	5.06937	5.09013	5.01256	4.91113	5.07301	4.89479	4.77328	4.97265	4.83208	4.73221	4.91817	4.87872	4.9743	4.89484	4.88998	4.91096	4.92461	4.10598	4.07153	4.17818	4.41184	4.05458	4.46587	4.00298	4.02838	4.10255	4.15708	4.0816	4.03957	4.06995	4.15919	4.11404	4.08336	4.08348	4.16734
pos_9708	Formyldienolone	345.205	5.96647	pos	M+H	C21H28O4	67.1	-	-3.40296	-	HMDB0004631;LMST02020026	-	5.11261	4.79734	5.06586	4.62695	4.02889	4.21065	4.65945	4.88551	4.80124	4.71424	4.70683	4.99678	4.72336	4.89236	5.09056	5.10659	5.06539	5.21678	5.10563	4.16233	4.03521	4.7323	4.98199	4.91119	5.18261	5.10263	4.8517	4.61982	4.69676	4.04527	4.16103	4.03363	4.03733	4.07772	4.04704	4.04716	4.48455
pos_9711	DL-2-Aminooctanoic acid	160.133	5.96647	pos	M+H	C8H17NO2	71.2	-	-2.99189	-	HMDB0000991	644-90-6	3.97303	4.13374	3.96733	4.2088	3.87945	4.06487	4.4148	4.16863	4.06139	3.92908	4.26126	4.20601	4.31368	4.22039	4.25168	4.18021	4.18011	4.19818	4.13769	3.96074	3.71394	4.2289	3.94108	4.50133	4.15415	3.46572	3.62711	3.99006	3.8832	3.54432	3.5023	3.53638	3.53638	3.57675	3.92469	3.5462	3.63004
pos_9712	4-Methylsalicylate	153.054	5.96647	pos	M+H	C8H8O3	68.6	-	-3.87199	C14103	-	-	4.57441	4.55682	4.65902	4.63046	4.50789	4.53169	4.59947	4.57401	4.52351	4.53853	4.52187	4.53893	4.59165	4.5546	4.56208	4.57003	4.55683	4.58633	4.55271	5.0003	4.95133	5.01231	5.14013	5.0427	5.07719	4.98726	5.12602	4.94615	4.8918	5.09324	5.19403	5.20279	5.03446	5.11898	5.13084	5.17191	5.15401
pos_9818	Aucubin	385.091	5.92512	pos	M+K	C15H22O9	-	73.9	2.82219	C09771	LMPR0102070006;HMDB0036562	479-98-1	4.88242	4.86513	4.97753	4.99731	4.81174	4.99577	5.02308	5.00702	4.96512	4.89827	5.03799	5.03754	5.08252	5.08686	5.01371	5.02885	4.97464	5.1116	5.09188	4.93211	5.12385	5.20144	5.17964	5.0192	5.18492	4.92491	5.04842	5.09069	5.20008	5.01948	4.98069	4.92234	5.1378	5.17541	4.82047	5.02721	4.86928
pos_9820	Tanacetol B	314.231	5.92512	pos	M+NH4	C17H28O4	-	64.0	-4.04938	-	HMDB0035075	86787-28-2	5.85774	5.51734	5.50962	5.48072	4.80319	5.30177	5.65072	5.73964	5.58307	4.75608	5.58867	5.52712	5.69638	5.51863	5.5845	5.57465	5.58769	5.37743	5.08208	5.90228	5.73373	5.76911	5.71656	5.94736	5.81717	5.95905	5.93689	5.96078	5.88117	5.85745	5.5803	5.9127	5.40093	5.55304	5.81726	5.85437	5.79316
pos_9867	2-Cyclopentene-1,4-dione	97.0285	5.90458	pos	M+H	C5H4O2	74.7	-	1.29792	-	-	-	3.75092	3.74443	3.82484	3.86546	3.65292	3.80812	3.86643	3.85433	3.74212	3.74924	3.86999	3.84028	3.92868	3.80972	3.79074	3.87646	3.77947	3.86891	3.91934	4.72836	4.71321	4.73867	4.79166	4.75352	4.78014	4.68292	4.74707	4.69376	4.67262	4.66234	4.74129	4.79774	4.64418	4.62866	4.67908	4.68774	4.72337
pos_9869	2,5-Furandicarboxaldehyde	125.023	5.90458	pos	M+H	C6H4O3	50.6	-	-2.35149	C20899	-	-	3.76656	4.06224	3.06344	3.51921	4.11453	4.22233	4.84785	4.04665	4.00302	3.33657	3.66369	3.93143	3.62978	3.72556	4.33245	3.8251	3.79396	3.32197	3.28671	5.31939	5.2497	5.27862	5.3518	5.28795	5.35472	5.24524	5.32657	5.22688	5.17568	5.22397	5.32802	5.37982	5.23452	5.1875	5.27221	5.25926	5.22469
pos_9882	Aesculetin	211.059	5.89768	pos	M+CH3OH+H	C9H6O4	-	61.4	-4.07682	C09263	HMDB0030819	305-01-1	4.3434	4.32581	4.42802	4.39945	4.27688	4.30068	4.36846	4.343	4.29251	4.30752	4.29086	4.30792	4.36065	4.32359	4.33107	4.33903	4.32583	4.35532	4.3217	5.17654	5.05866	5.05386	5.15029	5.09424	5.13708	5.07543	5.09076	4.8956	4.93368	4.90995	4.62016	4.86452	4.71129	4.6865	4.70762	4.75292	4.71074
pos_9901	Butyl (S)-3-hydroxybutyrate glucoside	287.148	5.88393	pos	M+H-2H2O	C14H26O8	-	79.6	-3.47287	-	HMDB0031694	-	2.97515	2.87206	2.97415	2.94561	3.64024	3.3043	2.91466	2.99323	2.8388	4.10731	2.83716	2.98688	2.90685	2.86984	2.87732	2.88924	2.87207	3.12117	3.03791	6.17955	5.87168	5.85255	5.69701	5.87513	5.90003	5.79882	5.68366	5.61297	5.672	5.25256	4.82017	5.11611	4.70368	4.47148	4.95297	4.71444	5.10663
pos_9903	3-Methoxybenzenepropanoic acid	181.085	5.88393	pos	M+H	C10H12O3	73.4	-	-3.6845	-	HMDB0011751	10516-71-9	5.77162	4.37266	6.16539	4.68887	2.72991	3.12536	3.79744	3.27188	2.96062	3.84695	2.82494	2.91302	3.55042	3.0886	2.78401	2.79195	3.35539	4.03027	3.47012	3.84054	3.92293	3.73632	4.2488	4.1884	4.37911	4.37387	4.27987	3.50889	3.9324	4.73886	4.23045	4.74616	4.1378	3.91927	4.14691	4.39353	5.08839
pos_9913	Corticosterone	347.221	5.87703	pos	M+H	C21H30O4	69.8	-	-3.25646	C02140	LMST02030186;HMDB0001547;MJDBOTE0000847	50-22-6	5.34202	4.80187	5.1975	4.15775	3.43281	3.61106	4.91075	4.30213	4.4561	4.69772	4.23553	4.64131	4.54301	4.45375	4.64034	4.76617	4.73885	4.84657	4.66456	4.56172	3.79753	4.89749	4.88916	4.91214	5.21218	5.06207	4.88305	4.96358	4.81384	4.77272	4.93995	5.05875	5.01987	4.84996	4.54469	4.5647	4.55169
pos_9944	Idebenone Metabolite (QS-4)	269.101	5.84985	pos	M+H	C13H16O6	68.0	-	-3.40681	-	-	-	4.2951	4.27752	4.37972	4.35115	4.22858	4.25238	4.32016	4.2947	4.24421	4.25922	4.24257	4.25962	4.31235	4.27529	4.28278	4.29073	4.27753	4.30702	4.2734	5.00889	4.85627	4.8723	5.00339	4.95615	4.96219	4.94729	4.98493	4.76725	4.77704	4.97531	4.8538	5.02309	4.73843	4.79485	4.80027	4.91185	4.88244
pos_9945	Vulgarone A	219.174	5.84985	pos	M+H	C15H22O	63.9	-	-3.55382	-	HMDB0036733	62065-10-5	3.88362	3.69456	3.96072	3.70354	3.94208	3.59333	3.7715	3.90956	3.6569	3.33788	3.50455	3.51614	3.55705	3.74412	3.66703	3.95737	3.67772	3.32763	3.32271	5.31205	5.2462	5.8327	5.48178	5.26023	5.21858	5.78649	5.59706	5.14705	4.71658	5.59456	5.88154	5.49385	5.55009	5.69937	5.4888	5.75885	6.33971
pos_9972	N-di-Demethyl roxithromycin	404.268	5.8361	pos	M+2H	C40H74N2O14	-	87.9	8.58184	-	HMDB0060612	-	4.00787	3.85002	3.81561	3.41058	3.78269	3.37345	3.41838	3.65691	3.68995	3.76177	3.24139	3.25844	3.56766	3.50642	3.30361	3.28953	3.42335	3.4281	3.33199	5.72852	5.47669	5.5644	5.23153	5.45884	5.59969	5.48459	5.44387	5.49723	5.41054	5.55534	5.62749	5.60628	5.59523	5.48303	5.51963	5.47347	5.51787
pos_9985	3,4,5-trihydroxy-6-{[(1E)-1-(4-methoxyphenyl)pent-1-en-3-yl]oxy}oxane-2-carboxylic acid	410.179	5.82242	pos	M+ACN+H	C18H24O8	-	61.2	-3.92349	-	HMDB0132997	-	4.30766	4.38979	4.3716	5.67918	4.60601	4.7243	4.71497	4.73235	4.57914	4.41586	4.60399	4.44199	4.17402	4.18433	4.24943	4.12455	4.44948	4.19005	4.50443	4.20812	4.65327	4.50646	4.81206	4.45344	4.03739	3.9527	4.05066	4.1287	4.61066	5.23311	3.98929	4.36385	4.55996	4.39425	4.26811	4.51777	5.53142
pos_10003	Methionyl-Lysine	572.327	5.80177	pos	2M+NH4	C11H23N3O3S	-	61.8	1.19569	-	HMDB0028978	-	2.83308	3.58474	3.90122	3.95176	4.72264	4.24115	4.05622	4.28218	3.18918	5.12206	3.51962	3.72301	3.04762	4.07049	4.27183	4.12024	3.69125	4.66084	4.93019	3.01315	2.97873	2.99499	3.00118	2.9618	2.99486	2.91025	2.93562	3.00972	2.97089	2.98878	2.9468	2.97715	2.98085	3.0212	2.99054	2.99067	3.07445
pos_10004	Jurubine	560.399	5.80177	pos	M+H-2H2O	C33H57NO8	-	51.2	6.97219	-	LMST01070002;HMDB0034194	14256-61-2	3.40603	3.38845	3.49062	3.46206	3.33953	3.36333	3.43108	3.40563	3.35515	3.37016	3.35351	3.37056	3.42327	3.38623	3.39371	3.40166	3.38846	3.41794	3.38434	7.08656	6.83051	6.8894	6.65528	6.83878	6.94542	6.80031	6.7655	6.86499	6.76923	6.90746	6.95842	6.96516	6.96692	6.84123	6.90873	6.86871	6.91506
pos_10020	Withaperuvin C	528.3	5.78805	pos	M+ACN+H	C28H38O7	-	69.9	8.82708	-	LMST01160033;HMDB0034077	81644-34-0	4.05738	4.47608	4.25979	4.63931	5.06447	4.71426	4.67374	4.67571	4.34631	5.36827	4.11974	4.11651	4.03907	4.60834	4.882	4.61097	4.4596	5.00699	5.22913	4.20209	4.16764	4.18392	4.19011	4.15069	4.18379	4.0991	4.12449	4.19866	4.1598	4.17771	4.13568	4.16606	4.16977	4.21015	4.17947	4.1796	4.26345
pos_10054	Goldinodox	824.444	5.72677	pos	2M+3H2O+2H	C44H62N2O12	-	53.0	2.27239	-	HMDB0030466	12704-90-4	4.55416	5.2721	5.76184	5.50924	5.03221	4.95403	4.51393	5.49624	5.27319	4.62777	4.53132	5.13927	4.53824	4.81777	4.20682	5.05064	5.13354	4.78028	4.57354	5.11427	5.1026	4.72066	5.16862	5.25163	5.41464	4.88418	5.20471	5.26142	5.10479	5.5744	5.94998	6.13282	6.11886	5.58489	5.90998	5.63931	6.04362
pos_10087	Isopentyl beta-D-glucoside	215.127	5.68582	pos	M+H-2H2O	C11H22O6	-	56.1	-2.80481	-	HMDB0034750	-	4.96119	5.30107	4.9512	5.27232	5.43908	5.41467	5.0594	5.14208	4.89551	5.83499	4.93834	4.90058	4.96487	5.09307	5.33821	5.15185	4.97781	5.25785	5.5199	3.90771	3.07622	3.09248	3.60782	3.05929	3.56809	3.16582	3.09138	3.25878	3.54364	3.08628	3.8308	3.07464	3.07834	3.1187	3.21512	3.08816	3.53644
pos_10090	(-)-trans-3,4-Dihydro-4,8-dihydroxy-3-methyl-1H-2-benzopyran-1-one	195.065	5.67903	pos	M+H	C10H10O4	58.7	-	-3.15633	-	HMDB0030765	70287-70-6	4.31265	4.29506	4.39726	4.3687	4.24613	4.26993	4.33771	4.31224	4.26175	4.27677	4.26011	4.27717	4.32989	4.29284	4.30032	4.30827	4.29507	4.32456	4.29095	5.03145	4.87314	4.89887	4.97499	4.9767	5.0182	4.89412	5.00685	4.87263	4.85257	4.9994	4.99262	5.09303	4.9282	4.91324	4.79237	4.86307	4.92451
pos_10116	Arginyl-Arginine	678.461	5.61775	pos	2M+NH4	C12H26N8O3	-	53.3	2.9527	-	HMDB0028703	-	2.99343	3.0351	3.63869	3.43998	3.9739	3.05766	3.94139	2.99303	3.675	3.80809	3.93107	3.68186	4.08041	2.97364	2.98112	3.45785	3.74633	3.85934	3.89999	7.1487	6.92152	6.96051	6.75194	6.93457	7.01841	6.90533	6.85868	6.95647	6.88888	6.97901	7.03874	7.02135	7.0521	6.89569	6.94226	6.90436	6.98555
pos_10134	3,4-Dimethylstyrene	133.101	5.57612	pos	M+H	C10H12	85.8	-	-1.89377	-	-	-	3.86815	3.25325	4.2531	3.27728	0.00105799	2.77855	2.57855	1.5882	2.79086	2.58176	3.19091	2.70028	2.87716	0.00117798	3.0665	0.00122054	1.89643	0.00126713	1.79292	3.41818	3.04609	2.95391	3.27568	3.28513	0.71455	0.00147257	3.6062	0.00185124	2.84414	4.52555	3.3759	4.01573	4.31195	3.36037	3.81745	3.57883	4.28346
pos_10163	L-Octanoylcarnitine	310.2	5.50792	pos	M+Na	C15H29NO4	-	67.4	4.13244	C02838	LMFA07070002;HMDB0000791	25243-95-2	4.03682	3.86636	3.18061	3.98727	3.02959	3.3541	3.68206	4.01752	3.84916	3.0602	3.04356	3.71268	3.88234	3.83124	3.97278	3.60062	3.67762	3.89918	3.46091	4.77295	4.75675	4.61264	4.74547	4.77133	4.71173	4.68972	4.80917	4.86362	4.7987	4.97853	4.71668	4.73303	4.7948	4.51511	4.54127	4.86656	5.14563
pos_10175	Epi-4'-hydroxyjasmonic acid	227.127	5.4943	pos	M+H	C12H18O4	82.7	-	-3.54854	-	LMFA02020008	-	4.45976	4.37167	4.1889	4.41342	4.04169	4.00474	4.36256	4.21426	3.98505	3.75118	4.01038	4.13085	4.19358	3.92713	4.26865	4.32959	3.93196	4.02325	4.01643	4.58224	4.59627	4.5362	4.60563	4.67964	4.524	4.38888	4.56311	4.74593	4.5631	4.85287	4.38074	4.97294	4.7898	4.40831	4.69481	4.95424	4.85291
pos_10176	Atrolactic acid	167.07	5.4943	pos	M+H	C9H10O3	78.5	-	-3.26478	C05584	HMDB0000291	-	5.37328	4.32739	5.79727	4.50707	3.3178	3.73107	4.04817	4.12204	3.80679	3.66644	3.77311	3.82416	3.95157	3.86394	3.9521	3.89475	3.79438	4.06529	3.66423	4.62819	4.53094	4.50948	4.48794	4.57123	4.4879	4.34749	4.48951	4.48945	4.45574	4.91697	4.41115	4.91165	4.47182	4.41068	4.45039	4.57875	5.19696
pos_10245	Notoginsenoside K	474.286	5.39122	pos	M+2H	C48H82O18	-	65.0	7.39815	-	HMDB0035493	259795-16-9	5.84658	5.39645	5.6911	5.77275	5.46401	5.80198	5.35878	5.71437	5.69879	5.47975	5.75201	5.66062	5.73656	5.47131	5.73416	5.65435	5.60131	5.72606	5.8177	5.78051	5.75241	5.74615	5.70749	5.702	5.88103	5.72893	5.84822	5.80165	5.7788	5.91041	6.14336	5.90079	6.1236	6.10458	6.0147	5.93124	6.02346
pos_10247	Clavam-2-carboxylate	158.044	5.39122	pos	M+H	C6H7NO4	53.6	-	-2.66414	C17358	-	-	2.94409	2.71369	2.94696	3.05565	2.52937	2.81301	2.85793	3.02601	2.93966	2.81217	2.92826	3.05258	2.989	2.70265	2.95941	3.08684	2.93885	2.90357	2.95998	4.62764	4.5272	4.45559	4.41138	4.55472	4.47121	4.54838	4.45409	4.49053	4.30626	4.78965	4.57944	4.63899	4.35618	4.30863	4.4275	4.49597	4.42159
pos_10304	P-CHLOROPHENYLALANINE	200.047	5.31563	pos	M+H	C9H10ClNO2	77.9	-	-3.26377	-	HMDB0033261	-	4.98126	4.98443	5.06592	5.0579	5.08021	4.91864	4.9982	5.01593	5.00706	4.86684	5.21353	5.01211	5.06546	4.97677	5.06672	5.02312	4.95002	5.05764	5.20213	5.28962	5.36973	5.4449	5.45363	5.38667	5.47951	5.36814	5.67219	5.73372	5.36009	5.44927	5.32174	5.42276	5.32536	5.32954	5.32658	5.37803	5.33374
pos_10324	N-(2-Phenylethyl)-acetamide	164.106	5.29507	pos	M+H	C10H13NO	76.4	-	-3.05585	C06746	-	-	4.50557	4.43444	4.5528	4.53021	4.21067	4.43206	4.58113	4.52355	4.48007	4.39013	4.60017	4.58184	4.64134	4.58755	4.52276	4.49273	4.42184	4.63279	4.60332	5.00522	5.03009	5.08279	5.05853	5.04818	5.13204	5.05788	5.04931	5.10373	5.05116	5.0654	5.00518	5.06226	5.02764	5.0597	4.97584	4.9627	4.97256
pos_10358	(4-tert-Butyl-phenoxy)-acetic acid	209.117	5.26777	pos	M+H	C12H16O3	51.6	-	-3.32728	-	-	-	6.19774	4.71668	6.60721	5.18727	3.28972	3.12733	4.12918	3.64627	3.33831	3.61473	2.91236	3.22371	3.4546	2.82573	3.3637	3.14426	3.11307	3.76275	3.66556	3.13262	3.84767	3.39042	3.07647	3.86626	3.45242	3.35432	3.16935	3.71758	3.16705	5.16232	3.87626	5.06911	3.58827	3.46929	4.19501	4.77958	5.87328
pos_10475	Acetylbalchanolide	310.2	5.17782	pos	M+NH4	C17H24O4	-	55.3	-3.91699	-	HMDB0036693	-	4.62181	4.0964	4.81029	4.75352	3.13224	3.15603	4.01332	3.19832	3.14786	3.85267	3.43811	3.16326	3.54402	3.17892	3.50264	3.21203	3.18116	3.98535	4.05806	3.93898	3.87862	3.36074	4.04349	3.80923	3.76587	3.57021	3.73038	3.98038	3.82667	5.14558	4.27961	4.58375	4.51832	4.19983	4.3019	4.85605	5.51688
pos_10476	(+/-)-Equol	243.101	5.17782	pos	M+H	C15H14O3	87.1	-	-3.63551	-	-	-	3.05156	3.03398	3.13611	3.87827	2.9851	3.00888	3.0766	4.66334	3.9807	3.01571	4.07732	3.01611	3.79337	3.89442	3.06518	3.04719	3.19103	3.06346	3.02988	4.71574	3.19728	3.21354	4.6016	4.86015	4.32071	4.48482	4.57909	4.73368	4.98538	3.70041	3.41324	3.19569	3.68859	3.29555	3.2091	3.20922	3.29303
pos_10542	CL(8:0/13:0/13:0/14:0)	576.357	5.14283	pos	M+H+Na	C57H110O17P2	-	55.2	-3.55608	-	HMDB0119610	-	6.53393	6.49262	6.47983	6.45683	6.50478	6.39058	6.44727	6.46129	6.41093	6.4078	6.36998	6.39523	6.43206	6.37734	6.42592	6.39665	6.46631	6.37665	6.38132	6.1714	6.02833	5.98517	5.87022	5.93622	5.9449	5.90625	5.82494	5.85146	5.79612	5.78226	5.85928	5.81783	5.84334	5.7372	5.82772	5.65997	5.84789
pos_10560	Omphalotin B	752.957	5.12922	pos	M+H+Na	C74H123N13O18	-	67.0	4.68176	-	HMDB0032096	208394-46-1	5.98244	6.02435	5.82777	6.00587	6.05903	6.02828	5.90554	6.06746	6.02315	5.91572	5.99906	6.04143	6.08231	5.99348	6.00751	5.97822	6.05063	5.94212	5.91639	5.51356	5.21644	5.34087	5.33452	5.01789	5.30258	4.8894	4.95775	4.86644	4.87052	4.82473	5.1348	5.15009	5.18642	4.87316	4.74696	4.65344	5.14001
pos_10644	Prenyl glucoside	213.111	5.0877	pos	M+H-2H2O	C11H20O6	-	59.2	-2.88469	C09808	HMDB0031876	117861-55-9	3.02262	3.00505	3.10717	3.07862	2.95617	2.97994	3.04766	3.02222	2.97177	3.07556	2.97013	2.98718	3.09056	3.00283	3.13606	3.01825	3.00506	3.03453	3.00094	3.76216	3.67413	4.04921	3.24976	3.91368	4.45995	3.78649	4.23958	4.43139	4.23429	4.6216	4.52985	4.52006	4.39214	4.36297	4.4753	4.46384	4.55241
pos_10918	17,23-Epoxy-29-hydroxy-27-norlanost-8-ene-3,15,24-trione	488.341	4.91588	pos	M+NH4	C29H42O5	-	71.7	9.00552	-	HMDB0035113	-	5.8312	5.81361	5.91581	5.88725	5.76467	5.78848	5.85626	5.83079	5.7803	5.79532	5.77866	5.79572	5.84844	5.81139	5.81887	5.82682	5.81362	5.84311	5.8095	6.73407	6.51492	6.5867	6.35293	6.55099	6.66667	6.4853	6.4577	6.54512	6.49662	6.65349	6.68167	6.66623	6.64839	6.5825	6.65592	6.61168	6.68744
pos_10951	Lumichrome	243.087	4.8815	pos	M+H	C12H10N4O2	65.1	-	-3.64243	C01727	-	-	4.06383	4.75202	4.45313	4.72002	3.86037	4.66206	4.79192	4.41462	4.34956	4.39036	4.84603	4.68662	4.74269	4.68649	4.64485	4.6243	4.661	4.8228	4.78491	4.92317	4.96072	4.88977	5.06994	4.94543	5.11364	4.98104	4.90112	4.95367	4.96184	5.37116	5.24393	5.22938	5.49125	5.35705	5.33135	5.29783	5.6317
pos_11014	4-formyl Indole	146.059	4.80583	pos	M+H	C9H7NO	96.9	-	-3.77599	-	-	-	3.66817	4.64155	3.8163	5.06969	4.74962	4.47323	4.4891	4.45338	4.5256	4.09173	4.50593	4.45722	4.63571	4.05913	4.48908	4.69617	4.38758	4.49458	4.67004	5.24167	5.17301	5.442	5.49812	4.97704	5.17796	4.88169	4.98753	5.19888	5.06619	5.42347	5.21005	5.51506	5.46135	5.36025	5.30361	5.49265	5.61472
pos_11112	Ganglioside GD3 (d18:1/23:0)	793.955	4.66085	pos	M+2Na	C75H135N3O29	-	72.2	8.91388	-	HMDB0011874	-	6.03609	5.80705	5.81689	5.85102	5.76892	5.77289	5.82237	5.97039	5.71909	5.78782	5.65325	5.84413	5.85464	5.61088	5.64731	5.72209	5.77983	5.68781	5.57048	4.63583	4.35089	4.36717	4.37336	4.33394	4.36704	4.28234	4.30774	4.56327	4.34305	4.36096	4.31893	4.34931	4.45993	4.3934	4.36272	4.36285	4.4467
pos_11247	Coagulin R 3-glucoside	674.354	4.47488	pos	M+ACN+H	C34H48O11	-	70.3	0.600993	-	HMDB0033207	221695-66-5	5.17975	5.4173	5.26207	5.24701	5.35804	5.34952	5.24436	5.35055	5.0383	5.25852	5.29465	5.09299	5.25875	5.15272	5.23415	5.42765	5.40159	5.19227	4.98056	4.45949	4.5981	4.37983	4.38603	4.34661	4.3797	4.29501	4.32041	4.39458	4.35572	4.37362	4.3316	4.36198	4.37662	4.40607	4.37539	4.37551	4.45937
pos_11334	Beta-Solamarine	868.507	4.31693	pos	M+H	C45H73NO15	-	73.8	2.53737	-	HMDB0034357	3671-38-3	6.17983	6.04898	6.17921	6.03338	6.13382	6.02646	6.11942	6.17656	6.06858	6.09843	6.04324	6.0176	6.10692	6.06661	5.97676	6.09241	6.09117	5.95638	5.99161	5.73995	5.33872	5.15256	4.93354	5.20949	5.34923	5.15277	5.1076	5.36018	5.07826	5.4379	5.40899	5.28263	5.37371	4.67064	4.83845	4.92826	5.35432
pos_11367	2-Hydroxyphenethylamine	120.081	4.27577	pos	M+H-H2O	C8H11NO	-	56.8	-1.68333	C02735	HMDB0001065	7568-93-6	5.41846	5.01557	5.36904	5.35074	5.02322	5.00747	5.00347	4.96644	4.99074	4.83067	5.04518	4.75495	4.89154	4.64229	4.74225	4.61741	4.81216	4.85212	4.70082	5.00452	5.20424	5.03164	5.29017	5.16818	5.16851	4.98154	5.14507	5.18313	5.07843	5.70373	5.218	5.46507	5.59133	5.32434	5.26731	5.33688	5.35354
pos_11385	3-(4-Hydroxyphenyl)-1-propanol	153.09	4.24832	pos	M+H	C9H12O2	63.1	-	-3.71076	-	HMDB0032599	10210-17-0	5.11021	2.56225	5.14392	3.56537	2.51346	2.53719	2.60479	2.57939	2.52904	2.54401	2.5274	2.54441	2.59699	2.56004	2.5675	2.57543	2.56226	2.59168	2.55815	3.03387	3.70176	3.35095	3.82481	3.55395	3.37898	3.28857	3.73152	3.05901	3.59569	3.90516	3.07394	3.61605	3.1385	3.70745	3.44033	2.73723	4.3214
pos_11406	Permetin A	562.341	4.2074	pos	M+H+Na	C54H92N12O12	-	94.6	-8.63489	-	HMDB0030527	71888-70-5	7.71388	7.79068	7.67615	7.82026	7.78808	7.81708	7.73032	7.87038	7.72031	7.77152	7.67761	7.81176	7.81368	7.79771	7.80887	7.82251	7.82617	7.75976	7.79291	8.13303	7.99909	7.96368	7.87202	7.91667	7.97657	7.8563	7.84086	7.89741	7.83967	7.88226	7.83485	7.88909	7.97786	7.83208	7.88827	7.85346	7.93074
pos_11468	Putreanine	386.273	4.14595	pos	2M+ACN+Na	C7H17N2O2+	-	58.2	-1.11573	-	HMDB0006078	25887-39-2	5.34922	5.33163	5.43383	5.40527	5.28269	5.3065	5.37428	5.34882	5.29832	5.31334	5.29668	5.31374	5.36646	5.32941	5.33689	5.34484	5.33164	5.36114	5.32752	6.30261	6.16838	6.15341	5.99933	6.11529	6.26515	6.04003	6.06736	6.10733	6.04633	6.26142	6.22872	6.22352	6.26396	6.21657	6.28917	6.24546	6.25846
pos_11654	4,7-dioxo-octanoic acid	173.08	3.92048	pos	M+H	C8H12O4	59.8	-	-3.20417	-	LMFA01060156	-	3.41524	3.19844	3.30059	3.34075	3.81691	3.2577	3.39428	3.67457	3.81439	3.60854	3.81347	3.67356	3.7907	3.94173	3.9184	4.09308	3.97005	3.90198	3.94937	4.32576	4.58617	4.49578	4.59883	4.52325	4.5252	4.21897	4.55204	4.52835	4.49376	4.52603	3.60358	4.39784	4.56828	4.49804	4.59238	4.5736	4.45045
pos_11679	(E)-2-Methyl-2-buten-1-ol O-beta-D-Glucopyranoside	231.122	3.89305	pos	M+H-H2O	C11H20O6	-	72.8	-3.2892	-	HMDB0033064	-	4.3742	4.69288	4.13849	4.687	4.77458	4.85207	3.91558	4.44767	4.2885	4.95269	4.22336	4.35709	4.31371	4.47471	4.60351	4.68363	3.87295	4.52905	4.92431	4.07078	4.03633	4.05261	4.0588	4.01938	4.05248	3.96779	3.99318	4.06735	4.02849	4.0464	4.00437	4.03475	4.03846	4.07884	4.04816	4.04828	4.13214
pos_11725	PI(16:0/16:1(9Z))	405.263	3.84562	pos	M+2H	C41H77O13P	-	70.8	1.49318	C00626	LMGP06010881;HMDB0009779	-	4.81654	4.89341	4.95824	5.12582	5.1023	4.96546	5.15757	5.02783	4.75144	5.05926	4.91866	4.8246	4.99363	4.98956	4.57625	4.91578	5.05771	4.90061	4.67491	4.76885	4.7344	4.75068	4.75687	4.71745	4.75055	4.66585	4.69125	4.76542	4.72656	4.74447	6.46697	4.73282	4.73652	4.77691	4.74623	4.74635	4.83021
pos_11745	Asparaginyl-Phenylalanine	244.107	3.83202	pos	M+H-2H2O	C13H17N3O4	-	61.3	-3.18303	-	HMDB0028738	-	3.12817	4.0457	3.21273	4.40733	4.27336	3.08548	3.15321	3.46913	3.07731	3.09231	3.90772	4.09038	4.00728	3.10837	4.5083	4.59921	3.92948	3.14008	3.12898	3.30834	4.51918	5.04229	5.01845	4.43453	4.69605	4.08129	4.53037	4.70029	4.3664	4.21426	4.02728	4.17667	4.43906	3.31639	4.70804	4.43927	3.45671
pos_11799	Ixocarpanolide	490.32	3.75698	pos	M+NH4	C28H40O6	-	57.9	8.79198	-	HMDB0033899	108157-59-1	5.85291	5.77796	5.79767	5.72757	5.82902	5.67008	5.78113	5.71004	5.61036	5.7042	5.49548	5.4828	5.62823	5.59448	5.66651	5.56224	5.76337	5.62705	5.59647	4.3109	3.76075	3.77703	3.78322	3.74381	4.52652	3.89946	3.9029	3.84141	3.84609	3.77082	3.754	3.75917	4.12121	3.80326	3.88439	4.16577	3.96378
pos_11857	Tyramine	120.081	3.68232	pos	M+H-H2O	C8H11NO	-	55.3	-1.79749	C00483	HMDB0000306	51-67-2	3.95615	3.35848	4.30957	3.91674	3.2431	3.34433	3.55781	3.52825	2.95238	3.30281	3.66734	3.407	3.06505	3.41768	2.91307	3.38527	2.90167	3.66289	3.32744	3.99798	4.14906	4.06457	4.10213	3.94692	4.3292	4.21884	4.14836	4.13792	4.11479	4.3444	4.6088	4.2789	4.28908	4.22288	4.12157	4.2419	4.53398
pos_11880	PA(14:1(9Z)/22:6(4Z,7Z,10Z,13Z,16Z,19Z))	754.439	3.65498	pos	M+ACN+Na	C39H63O8P	-	92.3	-3.45514	-	LMGP10010136;HMDB0114809	-	4.79698	4.6655	4.37205	5.27023	5.08111	4.81417	5.2864	4.71673	4.78079	5.07885	4.55052	4.12764	4.80245	4.88004	4.98975	4.34586	4.85663	4.98138	5.08392	4.10884	4.35934	4.11988	3.98018	3.97631	4.34553	3.88917	3.91456	4.14082	3.94987	4.54087	4.59269	4.0495	3.95983	4.00022	3.96954	3.96966	4.05351
pos_11893	Mucronine D	662.392	3.64128	pos	M+H	C37H51N5O6	-	53.7	1.08828	C10009	HMDB0029335	38496-00-3	5.4967	5.37281	5.49901	5.72808	5.44763	5.4252	5.66024	5.67623	5.68205	5.48476	5.63359	5.47264	5.62506	5.45957	5.57007	5.62918	5.49794	5.43771	5.32407	5.32551	5.22552	5.0197	4.68044	5.1472	4.8341	4.75286	4.56169	4.88024	4.53235	4.96589	4.17347	4.70759	5.04345	4.42027	4.88543	4.58596	4.83904
pos_11937	Cucurbitacin C	578.372	3.5672	pos	M+NH4	C32H48O8	-	63.3	5.53437	C08795	HMDB0034706;LMST01010105	5988-76-1	5.67563	5.72437	5.80533	5.73251	5.77974	5.74507	5.78144	5.78533	5.67871	5.62931	5.74379	5.73933	5.85388	5.72807	5.72081	5.59056	5.83725	5.78771	5.68533	5.43884	5.31329	5.28476	5.14067	5.19007	5.54926	5.3614	5.00914	5.11937	5.25199	5.34683	4.77313	4.99123	5.17996	5.07042	5.27731	5.08672	5.22777
pos_11951	Desglucocheirotoxin	592.315	3.54667	pos	M+ACN+H	C29H42O10	-	62.8	5.65705	-	HMDB0034362	5822-57-1	5.04617	4.8664	4.94844	4.99006	4.8889	5.08601	4.77683	4.78772	4.51224	5.03917	3.90655	4.60386	4.67619	4.60721	4.89269	4.63878	4.30288	4.74035	4.88372	4.13935	4.1049	4.12117	4.12736	4.08795	4.12104	4.03635	4.06175	4.13592	4.09705	4.11496	4.07294	4.10331	4.10702	4.1474	4.11672	4.11685	4.2007
pos_12037	Ganoderic acid B	534.345	3.4382	pos	M+NH4	C30H44O7	-	57.5	5.38054	-	HMDB0035719;LMST01010392;HMDB0033234	81907-61-1	5.78193	5.81973	5.82107	5.93713	5.86311	5.77728	5.85957	5.79434	5.77842	5.71462	5.66483	5.73173	5.75481	5.76404	5.76763	5.83883	5.81711	5.89889	5.75569	5.0034	5.13117	5.15583	5.00109	5.02909	5.21058	5.09511	4.98088	5.14301	4.71306	5.04852	4.86688	5.02457	4.93497	4.85531	5.03256	5.08439	4.98859
pos_12044	5-Hydroxy-6-methoxyindole glucuronide	340.101	3.42403	pos	M+H	C15H17NO8	50.7	-	-3.82686	C03033	HMDB0010363	77463-71-9	4.78239	3.20285	4.98939	3.27645	4.61423	4.57337	3.24547	4.35188	5.81916	6.06806	5.97328	5.79937	5.88676	5.4067	5.61236	5.49768	5.64541	5.60446	6.13791	6.19085	3.36618	3.38245	6.27305	6.14614	5.67379	5.91956	6.01305	6.25097	6.18455	4.21081	6.06737	4.43997	6.27089	6.07796	6.0066	6.00115	6.24579
pos_12045	P-Acetaminobenzaldehyde	164.07	3.42403	pos	M+H	C9H9NO2	72.4	-	-3.84391	-	-	-	3.34926	2.93972	3.12028	3.01328	3.18362	3.31945	2.98232	2.95688	4.35744	4.58491	4.58225	4.43657	4.48133	4.21446	4.20242	4.0772	4.25346	4.26291	4.7238	4.89485	3.70202	3.58759	4.95159	4.8436	4.4342	4.65723	4.80108	4.90795	4.85456	3.94261	4.77211	3.82253	4.98474	4.78407	4.69431	4.66332	4.94972
pos_12077	Beta-PHENYL-gamma-Aminobutyric Acid	180.101	3.3764	pos	M+H	C10H13NO2	56.9	-	-3.88575	-	-	-	4.9504	5.41469	3.36355	4.68595	2.77473	3.02429	3.3924	3.67056	2.94265	2.80532	2.87888	2.80572	3.23627	2.82137	3.19969	2.83678	3.09348	3.26979	3.52923	3.81166	3.74298	3.91613	3.96346	3.97655	3.88733	3.91188	3.77202	3.84489	3.69127	3.93444	4.20031	3.96001	4.0834	3.67592	3.92766	3.83095	4.00636
pos_12162	2-methyl-4-(2-pyridyl)but-3-yn-2-ol	144.08	3.25412	pos	M+H-H2O	C10H11NO	59.5	-	-3.15235	-	-	-	4.34932	4.24146	4.14061	5.44555	4.57879	4.50447	4.5004	4.63221	4.51345	4.31168	4.44274	4.4281	4.18182	4.40727	4.1638	4.31314	4.24147	4.3628	4.42064	4.75751	4.9418	4.75741	5.02082	4.59376	4.33068	4.36258	4.3696	4.52409	4.72008	4.86357	4.46611	4.27703	4.61253	4.60576	4.41273	4.47043	5.1647
pos_12174	Norerythromycin	728.425	3.2268	pos	M+Na	C35H63NO13	-	53.6	8.23232	-	HMDB0061026	-	5.28721	5.44241	5.22188	5.43354	5.57297	5.42804	5.05756	5.59766	5.61236	5.43646	5.62658	5.58459	5.65488	5.43676	5.52119	5.63378	5.62377	5.4089	5.48052	5.25516	5.22795	5.13481	5.02713	5.11539	5.25682	5.00372	4.7504	4.9383	5.02229	4.95528	5.34083	5.15306	5.27549	4.90053	5.16734	4.88695	5.05819
pos_12204	P-Hydroxybenzaldehyde	105.033	3.1727	pos	M+H-H2O	C7H6O2	85.9	-	-0.0927043	C00633	HMDB0011718;MJDBOTE0000554	123-08-0	4.82384	3.81474	5.42522	4.49428	4.11315	4.03391	4.46805	4.36931	5.01655	4.45149	3.91942	3.84714	3.45318	3.95228	4.88529	3.53531	3.84365	4.54039	3.43148	4.18846	4.23649	4.19751	4.54979	4.17143	3.59786	3.87607	3.92939	4.13907	4.09959	4.723	4.03822	3.88393	4.42005	4.23774	4.31721	4.20588	5.59215
pos_12208	Dynorphin B (10-13)	446.294	3.1541	pos	M+H	C20H39N5O6	-	51.3	-8.32775	-	HMDB0012936	-	5.93598	5.86686	5.92651	5.96401	5.84181	5.87582	5.83371	5.88352	5.96295	5.79499	5.82803	5.79278	5.89526	5.88171	5.84403	5.89748	5.95218	5.97367	5.86218	5.00665	4.5204	4.77841	4.36236	4.83722	4.76324	4.80313	4.58911	4.85829	4.55063	4.7115	4.64726	4.83793	4.7033	4.55179	4.64	4.62899	4.72853
pos_12227	28-Hydroxywithanolide E	520.295	3.1268	pos	M+NH4	C28H38O8	-	66.1	9.08416	-	HMDB0031355	188346-67-0	4.347	4.34206	4.41108	4.61662	4.70972	4.39305	4.77865	3.85808	4.09854	4.64498	4.25415	4.00501	4.3697	4.29499	4.2574	4.30221	3.92404	4.06004	4.54259	4.03874	4.00429	4.02057	4.02676	3.98734	4.02044	3.93575	3.96115	4.03531	3.99645	4.01436	3.97233	4.00271	4.00642	4.0468	4.01612	4.01625	4.1001
pos_12235	3-Formyl-6-hydroxyindole	162.054	3.1268	pos	M+H	C9H7NO2	62.2	-	-3.81337	-	HMDB0031172	192184-71-7	3.86849	3.9692	4.38383	5.02964	4.29924	4.78784	4.40527	4.50248	4.54823	4.37394	4.3648	4.26506	4.20495	4.46785	4.06248	4.09299	4.46575	4.42453	4.59869	4.72448	4.99636	4.89194	4.71417	4.85657	4.09071	4.5804	4.40426	4.62224	4.66644	5.25448	4.60405	4.48837	4.87054	4.89342	4.87622	4.7834	5.95743
pos_12245	Phenylalanyl-Valine	592.316	3.11313	pos	2M+ACN+Na	C14H20N2O3	-	52.0	9.52544	-	HMDB0029008	-	5.66234	5.6825	5.47108	5.93511	5.76519	5.6463	5.90652	5.37739	5.20427	5.77498	5.26333	5.2097	5.50926	5.45449	5.66034	5.37891	5.39046	5.43558	5.67421	5.42547	5.39101	5.40729	5.41348	5.37406	5.40716	5.32246	5.34786	5.42204	5.38317	5.40108	5.35905	5.38943	5.39314	5.43352	5.40284	5.40297	5.48683
pos_12326	PGP(a-13:0/a-17:0)	388.229	2.9905	pos	M+2H	C36H72O13P2	-	51.5	-2.85567	-	HMDB0116515	-	5.61904	5.46567	5.67688	5.7799	5.55197	5.52767	5.54555	5.50357	5.56871	5.67225	5.42915	5.6081	5.56992	5.76967	5.61367	5.53026	5.59686	5.53594	5.54083	4.07171	4.01285	3.95773	3.74624	3.69411	4.38319	4.29579	3.07528	3.3488	3.11056	3.73162	4.14348	3.54376	4.34371	3.4412	4.18458	4.06453	3.53029
pos_12330	8-(1,2-dihydroxypropan-2-yl)-2-oxo-2H,8H,9H-furo[2,3-h]chromen-9-yl 3-methylbut-2-enoate	424.137	2.98365	pos	M+ACN+Na	C19H20O7	-	59.5	1.92432	-	HMDB0128915	-	6.26897	6.51692	6.30887	6.45912	6.5489	6.40171	6.06648	6.44341	6.5478	6.62	6.24047	6.35215	6.25636	6.32195	6.57006	6.64509	6.54518	6.58711	6.23076	1.66958	1.6359	3.74165	1.65786	1.61934	3.84675	3.77269	1.59379	3.89613	3.58305	1.64573	1.6047	1.63435	3.96231	3.74006	1.64745	3.56994	3.8078
pos_12371	Bipindogulomethyloside	594.331	2.93598	pos	M+ACN+H	C29H44O10	-	83.7	6.70246	-	HMDB0030623	53152-43-5	5.01593	5.07696	5.05782	5.17022	5.20194	4.98422	5.03934	5.34595	4.66184	5.18424	4.74323	4.91701	5.21216	4.94071	5.19082	5.11151	5.18886	4.96451	5.00494	4.85116	4.81671	4.83298	4.83918	4.79976	4.83285	4.74815	4.77355	4.84773	4.80886	4.82677	4.78474	4.81512	4.81883	4.85921	4.82853	4.82866	4.91252
pos_12377	N-(4-aminobutyl)-3-(4-hydroxyphenyl)propanimidic acid	269.185	2.92925	pos	M+CH3OH+H	C13H20N2O2	-	73.8	-4.10286	-	HMDB0139525	-	4.73083	4.72717	4.74478	4.68401	4.73561	4.59656	4.69524	4.59573	4.60521	4.60324	4.43811	4.57151	4.46341	4.51342	4.42474	4.59947	4.70031	4.57312	4.43353	4.51326	4.47881	4.49508	4.50128	4.46186	4.49495	4.41026	4.43566	4.50983	4.47096	4.48887	4.44685	4.47722	4.48093	4.52132	4.49064	4.49076	4.57462
pos_12395	3,4-Dimethoxy-benzaldehyde	167.07	2.90815	pos	M+H	C9H10O3	68.7	-	-3.32323	C02201	HMDB0032138	-	4.35228	4.24196	4.28142	4.16658	4.08963	4.17154	4.37191	3.68572	3.84198	4.1119	3.82855	3.85221	3.99718	3.89757	3.99423	4.0882	3.64994	3.72833	4.04653	3.53465	3.46563	3.37548	3.74874	3.41624	3.36463	3.6088	3.40933	3.03249	3.38041	3.81986	3.51344	3.50344	3.40463	3.24691	3.41642	3.01344	3.67505
pos_12412	(E)-N-allyl-3-(4-hydroxy-3-methoxy-phenyl)acrylamide	251.138	2.88072	pos	M+NH4	C13H15NO3	68.3	-	-3.90001	-	-	-	3.43847	3.77985	3.09459	4.98518	4.24056	4.10535	3.93164	3.88641	4.00659	3.88653	3.82513	3.32542	3.03659	3.06021	3.67276	3.39767	3.6459	3.71873	3.63435	3.19018	4.40006	3.17202	4.34845	3.26996	3.17189	3.08725	3.11263	3.18676	3.25938	4.87885	3.85667	4.38302	4.87416	4.12156	4.03342	4.36594	5.17902
pos_12430	Dehydroepiandrosterone	311.195	2.85332	pos	M+Na	C19H28O2	-	56.9	-9.71526	C01227	HMDB0005962;LMST02020021;HMDB0000077	53-43-0	3.2246	4.12501	3.24378	3.258	3.09274	3.70575	3.18426	3.15881	3.10835	3.12336	3.10671	3.12376	3.17645	3.13942	3.1469	3.15484	3.14165	3.17112	3.13753	6.15702	5.88944	5.88561	5.95919	5.90188	5.97236	5.93051	5.78446	5.75195	5.70723	5.87332	6.06154	5.88811	5.8576	5.67605	5.81101	5.77057	5.89179
pos_12479	(2S)-2-[[(4S)-4-amino-4-carboxybutanoyl]amino]-4-methylpentanoic acid	261.144	2.7655	pos	M+H	C11H20N2O5	94.0	-	-3.59017	-	-	-	5.42635	5.38155	5.3288	5.6106	5.37342	5.54116	5.50632	5.48268	5.45484	5.40485	5.43828	5.41855	5.5036	5.42448	5.35172	5.42385	5.23632	5.1457	5.27069	5.91272	5.86482	5.79221	6.09298	5.93409	5.77194	5.70901	5.81984	5.93491	5.76166	5.94709	5.58092	5.68629	5.79837	5.61692	5.49791	5.52859	5.75363
pos_12484	3-Methyl-3-butenyl apiosyl-(1->6)-glucoside	403.156	2.75802	pos	M+Na	C16H28O10	-	73.7	-3.48737	-	HMDB0031954	198832-72-3	4.9927	5.19144	4.89252	5.48471	5.21915	5.12235	5.41367	4.86095	4.8846	5.29421	4.82201	4.69815	4.88479	4.83877	5.14105	4.76375	4.77877	4.74067	5.16148	3.40721	3.37277	3.38904	3.39524	3.35583	3.38891	3.30425	3.32964	3.40378	3.36493	3.38284	3.34083	3.37119	3.3749	3.41527	3.3846	3.38472	3.46855
pos_12503	(1R*,2R*,4R*,8S*)-p-Menthane-1,2,8,9-tetrol 9-glucoside	384.221	2.73063	pos	M+NH4	C16H30O9	-	78.0	-3.62839	-	HMDB0039976	402593-84-4	6.47066	6.48634	6.40345	6.50463	6.57386	6.40788	6.57037	6.38699	6.30652	6.54912	6.18507	6.26327	6.38053	6.28335	6.49686	6.37229	6.40734	6.32668	6.43531	5.7926	5.53899	5.52667	5.31698	5.5437	5.60031	5.52588	5.37581	5.5247	5.36824	5.55687	5.27164	5.64609	5.55287	5.47387	5.57859	5.52433	5.62787
pos_12539	2-Methylbutyroylcarnitine	246.169	2.69683	pos	M+H	C12H23NO4	58.0	-	-3.51434	-	LMFA07070034;HMDB0000378	31023-25-3	5.5585	5.13284	5.28483	5.53859	5.70493	5.68918	5.50244	5.79011	5.74429	5.06735	5.36971	5.42115	5.66532	5.58111	5.35768	5.62434	5.60254	5.24393	5.28658	6.01843	6.27295	5.64648	6.25851	5.83128	6.01663	6.10034	6.07495	6.33042	6.112	5.85663	5.7985	5.66008	5.73374	5.96205	5.70094	5.44779	5.66284
pos_12667	Tyrosyl-Hydroxyproline	277.117	2.5182	pos	M+H-H2O	C14H18N2O5	-	58.3	-3.47618	-	HMDB0029106	-	2.93888	3.86588	2.9232	4.00754	3.61033	2.79604	3.76319	2.83829	2.78788	3.79062	2.95308	3.82541	3.35213	3.32578	2.85239	2.83433	3.60173	2.91771	2.81703	4.5995	4.00774	4.45115	4.29383	4.00982	3.96652	3.35026	3.26805	3.91749	3.44315	5.23223	5.04203	4.72171	4.4213	4.71997	3.9731	4.49807	4.50767
pos_12676	19-Hydroxydeoxycorticosterone	410.227	2.5045	pos	M+ACN+Na	C21H30O4	-	58.5	-8.79853	-	HMDB0012612	2394-23-2	5.75236	5.52793	5.78617	5.28175	5.3877	5.0547	5.2574	5.11728	5.08521	5.51206	5.01801	5.20219	5.11977	5.07002	5.09898	5.1862	5.28764	5.34781	5.30704	3.15177	3.11735	3.13361	3.1398	3.10041	3.13348	3.04885	3.07423	3.14835	3.10951	3.1274	3.08541	3.11576	3.11947	3.15982	3.12916	3.12929	3.21309
pos_12684	Hydroxyprolyl-Hydroxyproline	267.097	2.49763	pos	M+Na	C10H16N2O5	-	62.0	5.97381	-	HMDB0028864	-	4.92591	4.07165	5.10401	4.62327	4.05077	4.12699	3.81612	4.09667	3.89811	4.30772	3.618	3.66725	3.7659	3.21313	3.01022	2.98697	3.28871	3.73465	3.99308	3.62392	3.856	3.66653	3.73576	3.14114	3.23421	3.06854	3.86801	3.16804	3.1292	4.90089	4.23505	4.31228	4.06678	4.17362	3.8255	3.92535	5.12095
pos_12688	Trans-p-Menthane-1,7,8-triol 8-glucoside	368.227	2.49075	pos	M+NH4	C16H30O8	-	70.8	-3.43203	-	HMDB0034784	217962-29-3	5.94494	5.82892	5.41144	5.60583	5.81844	5.4531	5.54227	5.40464	5.25836	5.05297	4.5634	4.82465	4.7207	4.80783	4.81161	4.90388	4.61488	4.68773	4.92129	3.78968	3.75523	3.7715	3.7777	3.73828	4.53352	4.48644	4.21717	3.88781	4.17278	3.7653	5.28269	3.75365	3.75735	3.79773	3.92521	3.76718	3.85103
pos_12721	3,4,5-trihydroxy-6-{[(1E)-5-oxo-1,7-diphenylhept-1-en-3-yl]oxy}oxane-2-carboxylic acid	421.167	2.42908	pos	M+H-2H2O	C25H28O8	-	54.3	4.50829	-	HMDB0133936	-	5.4545	5.35226	5.04045	5.41422	5.38881	5.33457	5.41125	4.97214	4.94972	5.35624	4.77389	4.84141	4.86374	4.71617	5.07827	4.91609	4.59734	4.71367	5.21448	4.7952	4.76074	4.77702	4.78321	4.74379	4.77689	4.69219	4.71759	4.79177	4.7529	4.77081	4.72878	4.75916	4.76287	4.80325	4.77257	4.7727	4.85656
pos_12727	Penmacric acid	167.045	2.42222	pos	M+H-2H2O	C7H10N2O5	-	59.8	-2.73833	-	HMDB0029436	55297-13-7	4.43262	2.88022	4.78612	4.85496	2.71347	5.42131	3.50794	3.36643	3.16785	3.62176	2.59522	3.31776	2.7121	3.36501	3.0553	3.37578	2.5345	3.08962	3.54873	2.73189	4.09385	2.71375	2.71993	2.68059	2.71362	2.6291	2.65444	2.72847	2.68968	4.83568	2.66561	3.98655	2.69962	3.41285	2.70931	2.70943	4.30278
pos_12745	Cyclocalopin C1	314.159	2.39483	pos	M+NH4	C15H20O6	-	63.1	-4.04508	-	HMDB0039812	-	6.19956	4.67543	6.65327	5.02801	3.06562	3.0894	4.45931	3.64391	3.08123	4.17112	3.20174	3.84081	4.03893	3.49859	3.55393	3.73041	3.34126	4.23123	4.04251	3.91084	3.87952	3.41124	3.93401	4.06175	3.29397	3.90191	3.83062	3.40514	3.41198	5.91935	4.28323	5.30095	4.51917	4.44991	4.66408	5.11697	5.66872
pos_12784	N-ACETYLPROLINE	158.081	2.3128	pos	M+H	C7H11NO3	55.8	-	-3.44893	-	HMDB0094701	68-95-1	4.89717	4.17031	4.88142	4.5009	4.05609	4.21746	4.2367	4.23471	4.19069	4.24204	4.26631	4.23657	4.3085	4.27845	4.22619	4.17348	4.20326	4.25957	4.2917	4.58594	4.64103	4.59444	4.60586	4.66302	4.60496	4.55677	4.55614	4.65146	4.60015	4.80463	4.56987	4.63362	4.57954	4.6372	4.56394	4.58344	5.06292
pos_12790	2-Amino-p-cresol	124.075	2.30592	pos	M+H	C7H9NO	52.4	-	-2.21235	-	-	-	4.52943	3.58343	4.52964	3.80496	3.48627	3.63669	3.6878	3.87566	3.77657	3.66891	3.86839	3.96744	3.85479	3.81	3.85424	3.72242	3.70219	3.72106	3.8217	4.29592	4.07995	4.07837	4.33916	4.36318	4.09571	4.34668	4.27899	4.41532	4.23197	4.19259	4.08776	4.11915	4.03977	4.0935	4.01093	4.11805	4.36644
pos_12817	Succinoadenosine	384.114	2.25115	pos	M+H	C14H17N5O8	52.3	-	-3.58688	-	HMDB0000912	-	6.01216	5.19193	6.35347	5.29734	5.23502	5.04523	5.18247	4.96797	4.97585	4.99867	4.78153	4.90498	4.92272	4.80524	4.88494	4.71198	4.71674	4.88488	4.96598	5.54814	5.85184	5.53034	5.5412	5.65587	5.38387	5.38531	5.57797	5.69863	5.51768	5.71895	5.03574	5.08265	4.9535	5.30795	4.88653	5.02108	5.53339
pos_12824	Asparaginyl-Lysine	305.12	2.24428	pos	M+2Na-H	C10H20N4O4	-	52.5	-0.172081	-	HMDB0028736	-	5.21427	5.24223	5.0126	5.33798	5.29373	5.19693	5.30236	4.87157	4.94658	5.26539	4.71938	4.7481	4.97178	4.78896	5.00921	4.93175	4.76058	4.75603	4.96512	4.73522	4.70077	4.71705	4.72324	4.68382	4.71692	4.63222	4.65762	4.73179	4.69293	4.71084	4.66881	4.69919	4.70289	4.74328	4.7126	4.71272	4.79658
pos_12936	Porphobilinogen	227.102	2.09375	pos	M+H	C10H14N2O4	53.0	-	-3.72842	C00931	HMDB0000245	487-90-1	5.42851	4.74127	5.7613	5.41906	4.70811	4.78985	4.89166	4.7199	4.60181	4.79902	4.4586	4.47416	4.68273	4.48013	4.41866	4.53118	4.55774	4.72333	4.74905	4.78084	4.96649	4.83179	4.83793	4.79242	4.62516	4.55941	4.39715	4.6199	4.74318	5.48251	5.02131	5.14643	5.0139	5.22639	4.93383	5.18802	5.90413
pos_12946	Lycoctonine	468.291	2.08005	pos	M+H	C25H41NO7	53.5	-	-8.85014	C08697	-	-	4.6601	5.22567	4.34953	5.33261	4.94538	5.28338	4.79399	5.12591	5.26745	4.70781	4.93986	4.86595	5.15386	4.84844	4.80203	4.62338	4.66253	4.72137	5.11527	4.93393	5.08698	4.86367	5.16587	4.84455	4.75062	4.69024	4.78351	4.55381	4.44519	6.14614	6.12093	5.93693	6.07691	5.78737	5.95383	5.88278	5.86133
pos_12985	L-Targinine	233.099	2.07318	pos	M+2Na-H	C7H16N4O2	-	86.2	1.54875	C03884	HMDB0029416	17035-90-4	3.09805	4.26725	3.85081	4.38533	4.05708	4.47498	4.55603	4.31421	4.38429	4.81993	3.99971	4.34128	4.31035	4.47395	4.30596	4.08529	4.47401	4.54626	4.82028	1.74332	3.58641	3.21816	3.48859	1.6929	1.72535	1.64241	1.66725	1.73996	1.70183	1.71939	1.6782	1.70797	1.7116	1.75124	1.72112	1.72124	1.80365
pos_13064	3-methyl-1,3-dihydroindol-2-one	148.075	1.97708	pos	M+H	C9H9NO	58.4	-	-3.62111	-	;MJDBWX000002375	-	4.12032	4.19925	4.32427	4.33264	4.11791	4.40784	3.25448	4.40414	4.41664	3.96849	4.41207	4.03668	4.14995	4.28365	4.13563	4.24683	3.65344	4.28883	4.44614	4.65328	4.76729	4.65899	4.74766	4.7723	4.79252	4.77521	4.7886	4.9156	4.96288	4.5921	4.51041	4.48444	4.71521	4.6759	4.49999	4.54778	4.47516
pos_13076	3-Hydroxyisovaleric acid	119.07	1.97023	pos	M+H	C5H10O3	80.1	-	-1.30113	-	HMDB0000754;MJDBOTE0000730	625-08-1	4.33939	4.5801	4.21723	4.56616	4.5557	4.49639	4.74898	4.26535	4.11211	4.58461	4.2297	4.31742	4.36297	4.27672	4.4812	4.49049	4.31237	4.21072	4.42209	3.68085	3.58971	3.53889	3.49803	3.54921	3.28905	3.16722	3.34017	2.93722	3.33387	3.8313	3.46713	3.54057	3.3736	3.41959	3.59354	3.50524	3.62694
pos_13103	Dinorpromazine	257.112	1.94273	pos	M+H	C15H16N2S	68.0	-	5.975	-	-	-	5.44601	4.66126	5.71404	4.93721	4.13249	4.2906	4.56665	4.43538	4.25476	4.40491	4.2658	4.34583	4.46513	4.24411	4.3406	4.27051	4.31992	4.27485	4.44272	4.5321	4.5321	4.48517	4.61995	4.64836	4.55916	4.35119	4.47651	4.59019	4.49844	5.34982	4.6611	5.00681	4.21665	4.50296	4.53656	4.70544	5.40883
pos_13108	(+/-)-Propionylcarnitine	218.138	1.93587	pos	M+H	C10H19NO4	66.2	-	-3.27267	-	-	-	6.22014	5.98866	5.91897	6.62293	6.71473	6.66667	6.47371	6.70788	6.77884	5.82524	6.45889	6.51177	6.43581	6.57777	6.40552	6.47778	6.46052	6.17054	6.20135	6.84087	6.80711	6.76818	6.9243	6.84467	6.66291	6.70979	6.82457	7.0098	6.90707	6.82722	6.7182	6.46757	6.86732	6.81987	6.6698	6.44594	6.51317
pos_13109	S-Prenyl-L-cysteine	154.069	1.93587	pos	M+H-2H2O	C8H15NO2S	-	59.7	0.588677	C06751	HMDB0012286	5287-46-7	5.70672	4.87945	6.05036	5.76102	4.86595	5.02569	4.95551	5.0928	4.99868	5.4054	5.18237	5.04218	5.30687	4.93216	5.01484	4.92964	5.00319	5.3641	5.33036	5.32698	5.36817	4.99903	5.29975	5.19057	5.34836	5.15683	5.18819	5.21585	5.15169	5.80049	5.32046	5.38626	5.41683	5.37878	5.40849	5.45146	6.03614
pos_13151	(2E)-3-[3-(sulfooxy)phenyl]prop-2-enoic acid	262.037	1.86713	pos	M+NH4	C9H8O6S	-	55.6	-3.62325	-	HMDB0124975	-	5.64909	4.89395	5.87747	5.09971	4.46296	4.4875	4.56927	4.49117	4.42922	4.5178	4.32022	4.4021	4.50843	4.26161	4.34588	4.25972	4.23657	4.30966	4.34634	4.47518	4.57091	4.47829	4.6044	4.57842	4.43955	4.38932	4.34757	4.45284	4.42427	5.53365	4.97959	5.11416	4.86391	5.10934	4.8538	4.95985	5.40607
pos_13153	Adenine	136.061	1.86713	pos	M+H	C5H5N5	73.8	-	-2.99727	C00147	HMDB0000034	73-24-5	4.32704	4.43586	4.47539	4.47882	4.90716	5.34961	4.57402	5.43623	5.69679	4.42256	4.48186	4.47319	4.48851	4.53397	4.45969	4.45717	4.47197	5.36846	6.02036	4.7734	5.2399	4.80939	5.01849	4.90085	5.45509	5.78185	6.15877	6.18479	6.31943	4.73477	4.70382	4.65069	4.64911	4.66806	4.66672	4.61779	4.70357
pos_13177	Guanine	152.056	1.82593	pos	M+H	C5H5N5O	74.5	-	-3.65095	C00242	HMDB0000132	73-40-5	3.5186	2.54171	3.7194	2.67865	4.18387	4.85381	2.84012	4.96373	4.56367	2.69964	2.50686	2.52386	2.57644	3.2399	2.54695	2.55488	2.54172	4.49615	5.00498	4.83835	5.63575	5.51282	5.46797	5.46772	5.72045	5.77201	5.75976	5.96511	5.70465	2.71478	2.67283	2.70315	2.70685	2.74716	2.71654	2.71666	2.86666
pos_13193	N-Acetylaspartylglutamic acid	305.097	1.7919	pos	M+H	C11H16N2O8	-	71.5	-3.73639	C12270	HMDB0001067	3106-85-2	4.60325	4.41923	4.68135	4.57881	4.36968	3.89978	4.32626	4.02759	3.95862	4.27896	3.24268	4.20112	3.88835	4.17911	3.83158	3.56491	4.1018	4.05593	3.70155	3.90672	3.8846	4.03766	3.64954	4.67747	4.15844	3.91264	4.22488	3.92701	3.43312	5.04826	4.27597	4.47205	4.37412	4.54575	4.48975	4.31584	4.47288
pos_13228	7,8-dihydro-L-Biopterin	240.108	1.73723	pos	M+H	C9H13N5O3	86.9	-	-3.58158	C02953	HMDB0000038	-	4.93306	4.41422	4.93165	4.6987	4.44154	4.42467	4.20941	4.53456	4.46303	4.2905	4.39133	4.18723	4.31942	4.35837	4.20396	4.26325	4.39395	4.31612	4.39038	4.69126	4.70108	4.63564	4.87422	4.87001	4.65923	4.5019	4.65116	4.79425	4.71439	5.23628	4.72881	4.31897	4.77159	4.49399	4.32695	4.23216	4.99185
pos_13245	N2-Acetyl-L-aminoadipate semialdehyde	188.091	1.69617	pos	M+H	C8H13NO4	59.4	-	-3.43943	C12988	-	-	4.75431	3.92914	5.22067	4.16728	3.35489	3.65687	3.70113	3.7836	3.64185	3.86811	3.69874	3.75403	3.67619	3.7226	3.86919	3.67443	3.80963	3.8583	3.6573	3.83084	3.60511	3.90588	3.72302	2.94426	3.88929	3.65791	3.33284	3.85111	3.91199	4.38369	3.99206	3.88944	3.74839	3.97575	3.81374	3.89552	4.38741
pos_13252	Glutamylphenylalanine	333.085	1.66872	pos	M+K	C14H18N2O5	-	78.3	1.39424	-	HMDB0029156	20556-22-3	5.57424	5.27086	5.00023	5.05783	5.61775	4.45791	5.19419	5.34388	4.89463	5.49041	5.38322	5.25362	5.46727	4.76753	5.53081	5.5285	5.07542	4.74233	5.09501	4.53288	5.29817	5.64697	5.70428	5.279	5.49548	5.05216	5.3344	5.54481	5.26976	5.15181	4.99927	4.79831	5.11489	4.95008	5.31439	5.10723	4.91053
pos_13258	Acetaminophen glucuronide	310.094	1.64812	pos	M+H-H2O	C14H17NO8	-	53.7	6.74698	-	HMDB0010316	16110-10-4	4.49228	4.81452	4.08769	4.7921	5.09111	4.92428	5.38371	4.64557	4.88424	5.16898	4.61274	4.70876	4.68686	4.69308	4.61713	3.89809	4.92202	4.81595	4.90239	5.09562	5.66049	5.41148	5.75874	5.45795	5.22413	5.10974	5.18484	5.33996	5.27103	4.59324	5.09073	4.6884	5.2827	4.82316	4.62089	3.97401	3.32483
pos_13273	4-hydroxy-crotonic acid	103.039	1.57945	pos	M+H	C4H6O3	57.4	-	0.393709	-	HMDB0003381;LMFA01050398	-	5.17522	5.28825	5.31504	5.35341	5.25052	5.35499	5.43631	5.44186	5.41316	5.51092	5.50557	5.52791	5.57284	5.5004	5.54935	5.52824	5.51559	5.51966	5.53335	5.71784	5.81585	5.85264	5.87636	5.87253	5.91975	5.82055	5.84367	5.92382	5.90869	5.83463	5.83767	5.77704	5.78753	5.79978	5.76999	5.69762	5.70031
pos_13297	(S)-5-Amino-3-oxohexanoate	128.07	1.4352	pos	M+H-H2O	C6H11NO3	-	62.9	-2.04969	C03656	HMDB0012131	19355-90-9	5.21514	5.54157	5.21758	5.52649	5.42055	5.21959	5.50146	5.31438	5.2797	5.38288	5.56576	5.54151	5.56165	5.28554	5.64704	5.63229	5.47896	5.4012	5.52303	5.49173	5.68861	5.79799	5.87117	5.63001	5.75294	5.53033	5.61123	5.69785	5.62432	5.66763	5.7117	5.71427	5.80702	5.58099	5.87082	5.7948	5.58043
pos_13338	3-Hydroxypicolinic acid	140.034	1.25728	pos	M+H	C6H5NO3	52.7	-	-3.19424	C18620	HMDB0013188;MJDBOTE0000642	874-24-8	4.50216	3.87038	4.87157	4.47718	3.67515	3.8126	4.05858	3.68274	3.57144	3.67294	3.78007	3.64465	3.8074	3.40126	3.58535	3.60682	3.73659	3.76382	3.6323	3.94561	4.09561	3.76364	4.08747	3.98507	3.77336	3.59226	3.66513	3.67832	4.0075	4.47003	3.92403	4.10822	4.04649	3.75427	3.75489	3.85931	4.42963
pos_13339	Octopine	247.139	1.25042	pos	M+H	C9H18N4O4	51.4	-	-3.80592	C04137	-	-	4.2888	4.01388	2.93586	4.27369	4.66078	4.67006	3.53831	4.38353	4.53811	2.58671	3.49826	3.32821	2.992	3.64474	3.23295	3.4016	3.54738	2.63439	2.60085	4.52647	4.6066	4.47211	4.53329	4.66106	4.32759	4.3643	4.51667	4.60508	4.51302	5.27263	5.00682	5.0564	5.34807	5.12976	4.79426	4.74701	4.55935
pos_13346	Cytosine	112.05	1.2298	pos	M+H	C4H5N3O	79.7	-	-0.451605	C00380	HMDB0000630	71-30-7	5.25207	5.33169	5.09025	5.32595	5.14188	5.29134	5.40338	5.40652	5.35188	5.40518	5.40915	5.3066	5.46507	5.39694	5.31458	5.39887	5.357	5.49331	5.48118	5.66061	5.71445	5.6066	5.70004	5.65321	5.66428	5.53553	5.50049	5.68512	5.58308	5.75424	5.75583	5.60897	5.74247	5.73771	5.60324	5.58041	5.45614
pos_13374	Acetylcarnitine	204.122	1.08525	pos	M+H	C9H17NO4	58.0	-	-3.24608	C02571	LMFA07070060;HMDB0000201	-	7.36	7.28254	7.2526	7.49288	7.09378	7.13817	7.28971	7.34237	7.30316	6.85928	7.22355	7.22048	7.42954	7.32012	7.24162	7.36305	7.34182	7.22075	6.98012	7.65395	7.48766	7.48947	7.55513	7.67234	7.49396	7.51927	7.51823	7.61613	7.57701	7.64764	7.3583	7.68906	7.30738	7.47113	7.58061	7.50603	7.60487
pos_13384	Cytarabine	244.092	1.0372	pos	M+H	C9H13N3O5	80.3	-	-3.44974	C02961	HMDB0015122;MJDBOTE0001406	147-94-4	4.55961	4.78504	3.2932	4.76196	4.6685	4.71654	4.57045	4.64734	4.63623	4.582	4.7619	4.40089	4.76002	4.71614	4.65792	4.63808	4.63224	4.6042	4.5858	5.13955	5.16029	5.13821	5.1385	5.22851	5.20382	5.12897	5.06406	5.2972	5.21546	5.30888	5.46704	5.11012	5.35358	5.38261	5.2253	5.19112	5.04586
pos_13393	2-Phenylacetamide	136.075	0.9548	pos	M+H	C8H9NO	79.5	-	-3.02148	C02505	HMDB0010715	103-81-1	6.24565	6.28087	6.22003	6.44294	6.66972	6.65429	6.52849	6.57216	6.68983	6.24693	6.43605	6.41362	6.37895	6.33589	6.27564	6.25481	6.44125	6.20886	6.19357	6.7911	6.88825	6.72222	6.98178	6.71663	6.62018	6.65269	6.64473	6.77765	6.75668	6.75272	6.78774	6.5579	6.99456	6.82777	6.61725	6.4748	6.5301
pos_13395	P-Tolualdehyde	121.065	0.9548	pos	M+H	C8H8O	74.7	-	-1.69301	C06758	HMDB0029638	104-87-0	4.84466	4.92218	4.9176	5.0449	5.19727	5.2121	5.10107	5.13927	5.22499	4.90644	5.03465	5.03092	5.00371	4.99001	4.91648	4.90205	5.01601	4.89823	4.86286	5.35733	5.43382	5.32989	5.52523	5.30668	5.24633	5.23696	5.23297	5.35852	5.34025	5.34309	5.36765	5.1966	5.54345	5.41181	5.24445	5.13021	5.18504
pos_13397	4-Hydroxy-4-(3-pyridyl)-butanoic acid	204.063	0.947933	pos	M+Na	C9H11NO3	-	58.8	-3.07237	C19579	HMDB0001119	15569-97-8	4.38066	4.54872	4.40268	4.64997	4.8175	4.81713	4.72371	4.58028	4.62667	4.37293	4.6577	4.62062	4.56656	4.56929	4.39147	4.40248	4.64163	4.42518	4.22503	4.65544	4.89256	4.86117	4.99717	4.85473	4.68654	4.88647	4.4669	4.53952	4.95714	5.3674	5.3858	5.04638	5.34315	4.79438	4.77647	4.5801	4.78595
pos_13428	L-Methionine S-oxide	166.053	0.8651	pos	M+H	C5H11NO3S	71.5	-	-3.07595	C02989	HMDB0002005	-	5.14159	5.38801	5.2937	5.58939	5.57844	5.54938	5.80508	5.56959	5.66306	5.65704	5.55074	5.58007	5.59774	5.54392	5.5009	5.54734	5.22096	5.63716	5.66508	6.01471	6.16647	6.01448	6.08951	5.98298	5.90567	5.87582	5.72263	5.97936	5.95959	4.89524	5.5439	5.48287	5.95503	5.96936	5.96029	5.8267	5.75178
pos_13431	Uracil	113.034	0.8651	pos	M+H	C4H4N2O2	83.2	-	-0.661005	C00106	HMDB0000300;MJDBOTE0000838	66-22-8	5.65393	5.78034	5.62128	5.85748	5.82562	5.84789	5.81376	5.89837	5.81542	5.70713	5.81338	5.76145	5.91253	5.8367	5.81052	5.83287	5.77602	5.82914	5.78945	6.20223	6.23763	6.18085	6.18679	6.23397	6.25192	6.19222	6.19084	6.3184	6.26046	6.14506	6.24363	6.10255	6.23366	6.25177	6.15612	6.14802	6.09803
pos_13439	Guanosine 5'-monophosphate	364.064	0.858233	pos	M+H	C10H14N5O8P	98.8	-	-4.09453	C00144	HMDB0001397;MJDBOTE0000666	-	4.99682	3.95265	5.18514	4.02628	5.60089	5.68123	3.9953	5.70869	6.06888	3.93436	3.9177	3.93476	3.98748	3.95043	3.95791	3.96586	3.95266	5.24784	5.37229	4.1505	5.64136	4.98415	5.2198	4.79715	5.44044	5.80394	6.09502	6.22312	6.3555	4.12612	4.08409	4.11447	4.11818	4.15856	4.12788	4.128	4.26645
pos_13454	Aspartyl-Proline	231.097	0.858233	pos	M+H	C9H14N2O5	62.4	-	-3.53754	-	HMDB0002335;HMDB0028761	-	5.01444	4.77217	5.15406	5.29764	4.94296	5.04136	5.08113	5.08472	5.03834	4.9217	5.08386	4.87232	5.05556	5.03773	4.97526	4.91323	4.98143	4.89031	4.88735	5.2377	5.31511	5.26845	5.47103	5.20959	5.11994	5.09642	5.2223	5.31595	5.34329	4.96549	5.2341	5.19257	5.3329	5.2239	5.26936	5.36464	5.77247
pos_13484	5-L-Glutamyl-L-alanine	219.097	0.85145	pos	M+H	C8H14N2O5	90.2	-	-3.47057	C03740	HMDB0006248	-	5.11773	5.46342	4.85417	5.51672	5.68538	5.74518	6.35029	5.77112	5.70805	5.86252	5.83612	5.76914	5.94419	5.73863	5.75357	5.59965	5.73035	5.64897	5.59096	6.22317	6.26935	6.18503	6.36869	6.04679	5.75392	5.85671	5.9213	6.12989	6.01211	5.79952	5.94893	5.72087	6.14163	6.00411	5.84843	5.86327	5.68453
pos_13498	3-Buten-1-amine	72.0812	0.85145	pos	M+H	C4H9N	81.7	-	5.92291	C12244	-	-	6.07752	6.21124	6.33928	6.2895	6.32848	6.32269	6.32565	6.26949	6.37067	6.20792	6.31651	6.2243	6.30693	6.21494	6.2142	6.25393	6.28932	6.31707	6.27421	6.52375	6.54538	6.54253	6.67857	6.55793	6.55767	6.52512	6.55844	6.59627	6.57188	6.61748	6.62289	6.56356	6.77396	6.60217	6.57755	6.56304	6.6101
pos_13503	(R)-Serine	106.05	0.8446	pos	M+H	C3H7NO3	73.6	-	0.0615981	-	;MJDBOTE0000631	-	4.23135	4.01951	4.38222	4.2647	4.02971	3.99141	4.29694	4.04247	4.03554	4.13685	4.05306	4.03074	4.2019	4.02489	4.0684	3.89978	4.06514	4.13687	4.09088	4.208	4.38588	4.28335	4.3362	4.26234	4.21573	4.05453	4.24507	4.37692	4.37388	4.26991	4.28883	4.21298	4.31734	4.38211	4.27072	4.21187	4.57528
pos_13529	METHACHOLINE	160.133	0.830867	pos	M+H	C8H17NO2	65.3	-	-3.65008	C07471	HMDB0015654	55-92-5	6.74989	6.49181	6.56299	6.88065	6.52382	6.62396	6.71738	6.75447	6.74427	6.51326	6.69704	6.70785	6.78837	6.74866	6.77115	6.75352	6.69685	6.60803	6.68733	7.1247	6.84455	6.90635	7.0421	7.04148	7.08088	7.07259	7.10541	7.11223	6.96096	7.08932	7.06122	7.13094	7.15579	7.0962	7.12072	7.039	7.14787
pos_13534	1-(3-Carboxypropyl)-3,7-dimethylxanthine	267.108	0.824	pos	M+H	C11H14N4O4	70.4	-	-3.40254	-	-	-	4.43373	3.69907	4.68747	4.0634	3.49709	3.62568	3.65307	3.54539	3.5576	3.69075	3.06555	3.37971	3.08676	2.9134	3.67208	2.92882	3.31395	3.60183	3.0647	3.68002	4.0086	3.68961	3.89559	3.55296	4.1732	3.66919	3.61901	4.05948	4.26126	4.1999	3.54083	4.08753	3.65932	3.54033	3.44713	3.86795	4.51731
pos_13586	Gamma-L-Glutamyl-L-methionine sulfoxide	295.095	0.789783	pos	M+H	C10H18N2O6S	-	58.1	-3.60083	-	HMDB0038613	39015-69-5	4.29306	4.57392	3.25036	5.07831	5.1523	5.02613	4.99228	5.04508	4.95455	5.08285	4.98736	4.95281	4.82058	4.91179	4.91283	4.76987	4.76035	4.68091	4.83168	5.24864	5.39461	5.23088	5.64194	5.0722	4.54338	4.71237	4.73616	4.82895	5.09395	5.06355	5.22804	4.88819	5.52777	5.09873	5.01483	5.0022	5.02439
pos_13588	Deoxyuridine	246.108	0.789783	pos	M+NH4	C9H12N2O5	-	71.7	-3.63572	C00526	HMDB0000012	951-78-0	4.5676	4.15824	4.59402	4.14055	3.93306	3.97717	3.9376	3.79126	3.75889	4.16681	4.11462	3.83296	4.07177	3.92294	3.68679	4.05511	4.22713	3.83645	4.01198	3.85937	3.94444	4.14688	3.99531	3.83468	3.97876	3.80758	3.44393	3.93586	3.77472	4.25575	4.96169	4.10228	4.22064	4.3443	4.53855	4.55441	4.65958
pos_13616	Methylimidazole acetaldehyde	125.071	0.77605	pos	M+H	C6H8N2O	-	59.1	-2.0636	C05827	HMDB0004181	19639-03-3	4.80412	4.24011	4.87172	4.46134	4.10128	4.16058	4.31147	4.21672	4.1374	4.22897	4.25624	4.28314	4.31903	4.2455	4.28072	4.2372	4.21723	4.36632	4.26598	4.48637	4.48804	4.56513	4.55357	4.4925	4.49707	4.39271	4.39598	4.47299	4.5204	4.76227	4.51019	4.66763	4.47193	4.4951	4.5041	4.53972	4.65564
pos_13634	1,4-Methylimidazoleacetic acid	141.065	0.76235	pos	M+H	C6H8N2O2	58.6	-	-3.42303	-	-	-	6.54308	5.71879	6.76867	6.044	5.24035	5.36012	5.78876	5.4398	5.38844	5.37695	5.43299	5.44383	5.50433	5.29795	5.44917	5.42337	5.36849	5.47484	5.44023	5.30969	5.46849	5.35633	5.39431	5.25962	5.31346	5.24804	5.38118	5.47172	5.40331	6.24037	5.69496	6.15873	5.85408	5.83758	5.87369	6.1171	6.6352
pos_13640	Methionyl-Asparagine	246.09	0.755483	pos	M+H-H2O	C9H17N3O4S	-	67.6	-2.75143	-	HMDB0028968	-	5.16809	4.74475	5.39535	5.13763	5.16985	5.25157	4.88174	5.19184	5.28157	5.24034	5.22725	5.21025	5.23678	5.19233	5.28147	5.18439	4.71048	5.16144	5.08096	5.82053	5.8713	5.80259	5.75983	5.9408	5.80227	5.75836	5.67307	5.83059	5.80496	5.11971	5.74721	5.57357	5.75828	5.72662	5.544	5.46037	5.54318
pos_13645	N-Carboxyethyl-gamma-aminobutyric acid	176.091	0.755483	pos	M+H	C7H13NO4	54.5	-	-3.40349	-	HMDB0002201	-	4.28551	3.90005	4.46099	4.72319	4.40942	4.19029	4.05427	4.22563	4.13768	4.26252	4.02727	4.11579	3.94377	3.83185	3.95202	3.88076	3.83827	4.00281	4.10625	4.26182	4.42967	4.34693	4.48973	4.04806	3.87509	3.60261	3.97969	3.65142	4.0857	4.23631	4.47561	4.23082	4.34294	4.46458	4.35619	4.32378	5.01927
pos_13671	Stachydrine	287.195	0.734867	pos	2M+H	C7H13NO2	69.4	-	-3.76289	C10172	HMDB0004827;MJDBOTE0001084	471-87-4	6.00475	4.40923	5.49686	4.98043	3.95302	3.92187	4.42509	3.91559	3.80054	4.54979	4.46561	4.30312	4.22311	4.30776	3.78471	4.22806	4.06456	3.42505	3.63339	3.39188	3.69915	3.37371	3.91888	3.59178	3.37358	3.28892	3.31431	3.38845	3.3496	4.31134	3.32549	3.35586	3.3752	3.39993	3.36926	3.36939	4.33343
pos_13680	N-Acetyllactosamine	406.131	0.728017	pos	M+Na	C14H25NO11	-	96.0	-3.49434	C00611	HMDB0001542	32181-59-2	5.307	4.60896	5.60141	4.8988	4.46913	4.7285	4.72734	4.66163	4.62638	4.75949	4.60527	4.50779	4.70797	4.45842	4.66938	4.55241	4.40734	4.5857	4.65664	4.91473	5.00113	4.80536	4.97042	4.84507	4.90371	4.84558	4.82808	5.0497	4.93647	5.30572	4.96369	5.13116	5.03011	4.87493	4.72824	4.93369	5.21879
pos_13709	Imidazole lactate	157.06	0.707567	pos	M+H	C6H8N2O3	58.6	-	-3.21863	C05568	-	-	6.05123	4.82035	6.2437	5.25737	4.47683	4.76225	4.98934	4.7893	4.58231	4.84436	4.7507	4.78657	4.85564	4.73682	4.76597	4.6037	4.6982	4.81803	4.83734	5.12062	5.04897	5.12922	5.19892	5.09015	5.04076	4.97418	5.11736	5.18798	5.15671	5.33678	4.85582	5.04226	4.78844	4.89971	4.87055	4.9473	5.49305
pos_13722	Formimino-L-glutamic acid	175.071	0.687117	pos	M+H	C6H10N2O4	66.9	-	-3.35678	C00439	HMDB0000854	-	5.75409	5.30299	6.11078	5.40517	4.77366	4.73113	4.67565	4.73575	4.40545	4.92295	4.09281	5.2912	4.61787	4.30187	4.69784	4.38589	3.81089	3.47985	4.17868	4.64112	4.44821	4.50204	4.67135	4.26173	4.32206	4.27201	4.38258	4.6627	4.572	5.57204	4.39339	4.93121	4.93531	4.95705	4.77349	4.95003	5.55609
pos_13725	Glycyl-Glutamate	249.045	0.6804	pos	M+2Na-H	C7H12N2O5	-	50.7	-4.25814	-	HMDB0028840	-	3.6126	4.22068	3.6972	4.50592	3.87833	4.23333	4.75271	4.44732	4.20041	4.39766	4.27917	4.50914	4.11755	4.33335	4.1548	4.27631	4.08246	4.10235	4.18555	4.99903	4.79125	4.94922	5.03702	4.7872	4.72622	4.65264	4.68472	4.7364	4.8105	4.31913	4.48554	4.60888	4.24465	4.2885	4.34905	4.59891	3.8542
pos_13763	Methylguanidine	74.0717	0.65325	pos	M+H	C2H7N3	65.2	-	5.67401	C02294	HMDB0001522	471-29-4	4.54187	3.00021	4.96858	4.17801	3.60406	3.62201	3.06371	3.6303	3.54337	3.32254	2.96647	3.34932	3.21023	3.13816	3.42095	3.27889	3.17922	3.16309	3.45969	3.58327	3.79583	3.54469	3.74466	3.24021	2.92691	3.15175	3.10064	2.80185	3.52291	4.0318	3.52453	3.66338	3.93707	3.71896	3.59115	3.69185	4.91984
pos_13795	L-Carnitine	162.112	0.625817	pos	M+H	C7H15NO3	95.2	-	-3.70528	C00318	HMDB0000062	541-15-1	6.70638	6.65812	6.32219	6.97988	6.95214	7.04045	7.07673	7.01123	7.04454	6.97001	7.13249	7.14427	7.14551	7.10774	7.09056	7.1265	7.203	7.1238	7.11188	7.41169	7.44852	7.43234	7.46927	7.4594	7.44977	7.35189	7.38797	7.46511	7.42914	7.25944	7.32741	7.02602	7.2514	7.28754	7.28186	7.19987	7.14871
pos_13810	Dimethylglycine	104.071	0.6124	pos	M+H	C4H9NO2	70.5	-	1.30965	C01026	HMDB0000092	1118-68-9	5.34627	5.40099	5.46648	5.48994	5.17525	5.20983	5.51919	5.37976	5.31113	5.16984	5.22243	5.21088	5.28621	5.26214	5.2181	5.21358	5.20168	5.19121	5.18348	5.32018	5.22244	5.26614	5.37303	5.33801	5.30312	5.18619	5.2417	5.36612	5.3441	5.51624	5.33989	5.68977	5.49311	5.45919	5.58187	5.67168	5.80992
pos_13860	4-Pyrimidine Methanamine (hydrochloride)	110.071	0.591917	pos	M+H	C5H7N3	83.3	-	-0.63332	-	-	-	5.12636	4.70235	5.12752	4.86599	4.71777	4.72086	4.974	4.63235	4.73736	4.73491	4.58941	4.65909	4.70805	4.73336	4.71883	4.67867	4.80888	4.93693	4.77499	5.00912	4.92401	4.94414	5.02338	5.03763	5.0675	4.9774	4.9695	5.03978	4.91342	4.9373	4.90344	4.93433	5.00824	5.07586	4.90138	4.90814	5.12019
pos_13889	N1-Acetylspermidine	188.175	0.586017	pos	M+H	C9H21N3O	59.2	-	-3.47949	C00612	HMDB0001276	14278-49-0	5.13622	4.60743	5.61277	4.81429	4.4661	4.54483	4.96838	4.67199	4.63416	4.48388	4.5559	4.65118	4.8491	4.55232	4.69094	4.70149	4.74409	4.85152	4.75018	4.47662	4.65263	4.34981	4.85603	4.49915	4.94602	4.79659	4.90248	5.03485	4.97024	5.33684	4.83263	5.15161	4.67345	4.9666	4.64589	4.96403	5.69968
pos_2905	(+)-Camphor	153.127	1.06467	pos	M+H	C10H16O	54.9	-	-3.54624	C00808	LMPR0102120001;HMDB0059838	-	4.70545	4.80189	4.77566	4.87715	4.75942	4.81758	4.90258	4.89879	4.84137	4.83733	4.90501	4.89582	4.95875	4.89937	4.88397	4.90337	4.84993	4.97976	4.93705	5.16029	5.15108	5.15605	5.1856	5.15863	5.15087	5.09493	5.13083	5.22715	5.22476	5.17648	5.22371	5.17044	5.20165	5.2169	5.14544	5.15124	5.1972
pos_528	2-Hydroxycinnamic acid	182.081	0.9548	pos	M+H, M+NH4, M+H-H2O	C9H8O3	70.6	-	-3.19047	C01772;C05838	HMDB0134028;HMDB0041592;HMDB0002641	614-60-8	7.02328	7.07629	7.0111	7.24078	7.43872	7.42326	7.32822	7.34964	7.46298	7.04861	7.21907	7.19671	7.1748	7.12242	7.0683	7.04296	7.22364	7.01375	7.00566	7.57542	7.67297	7.5159	7.7649	7.50606	7.40879	7.43261	7.42904	7.56448	7.54669	7.49757	7.57459	7.3495	7.76824	7.61052	7.41779	7.28894	7.31946
pos_13292	7-Methylguanine	166.072	1.46955	pos	M+H	C6H7N5O	82.1	-	-3.22852	C02242	HMDB0006040;HMDB0000897	578-76-7	5.82518	5.02408	6.13067	5.33983	4.59461	4.70288	5.10753	4.8568	4.68514	4.82514	4.81167	4.79674	5.02516	4.7018	4.79259	4.79944	4.79121	4.91256	4.88274	4.89876	4.95773	4.81049	4.90674	4.84795	4.90505	4.71787	4.72512	4.90726	4.81253	5.63306	4.93511	5.26987	5.01437	5.00794	4.95163	5.1837	6.08108
pos_3259	Acetylcysteine	368.093	2.28533	pos	2M+ACN+H	C5H9NO3S	-	50.2	-3.7138	C06809	HMDB0000574;HMDB0001890	616-91-1	4.6194	3.73803	4.43748	4.68955	4.65448	4.95441	4.39354	4.91213	4.63964	4.85723	4.72313	4.79114	4.85453	4.84029	4.85316	4.43336	4.41464	4.85861	4.8482	5.44476	5.28164	5.20701	5.53334	5.33627	5.0027	4.9697	5.38476	5.46533	5.45216	4.64242	4.58261	3.48906	4.3934	5.24624	4.38214	3.50259	4.05796
pos_10040	Bilirubin glucuronide	761.299	5.75412	pos	M+H	C39H44N4O12	-	92.4	-4.46016	C03374	HMDB0010332;HMDB0003325;HMDB0060169	-	4.53491	3.64651	4.14968	3.07561	3.99752	4.60911	5.32771	3.95756	3.90157	3.94536	3.34018	3.74657	4.15441	3.95892	3.36781	4.13385	3.00205	3.6579	3.75522	3.19975	4.79486	4.61588	3.68119	4.00114	3.18145	3.09682	3.1222	3.70533	3.15748	5.4006	5.30029	4.79037	5.13935	5.46895	4.98992	4.92325	5.17754
pos_4958	Dodecanoic acid	218.211	5.21898	pos	M+NH4	C12H24O2	-	57.7	-3.4911	C02679	LMFA01010012;HMDB0000638;HMDB0002262	143-07-7	5.77443	5.83118	5.42991	5.43679	5.30686	5.33905	5.75976	5.26593	5.37965	4.60171	4.86301	4.74566	4.81932	4.72823	4.83636	4.76089	4.86602	4.91662	4.75451	6.22323	6.59986	5.96904	5.75797	6.06307	5.93111	5.69524	5.87707	5.97455	5.98541	6.19954	6.12071	6.43292	6.06939	6.15816	6.30561	6.05764	6.20423
pos_10767	Gibberellin A37	347.184	5.02607	pos	M+H	C20H26O5	52.8	-	-3.60948	C14161	LMPR0104170016;HMDB0035047	38231-54-8	5.05653	4.81541	5.4922	5.18577	3.79082	4.27482	4.57229	3.66739	3.78485	5.66326	3.88894	4.35627	4.31842	4.17343	4.33865	4.40927	4.29809	4.08132	5.0072	3.96652	4.40564	3.56094	3.67572	5.37398	5.19271	5.20011	6.07511	3.57568	3.82877	4.60177	4.06441	5.27247	3.54679	4.38334	4.787	4.30152	5.19574
pos_2364	Glutathione	308.09	0.789783	pos	M+H, M+Na	C10H17N3O6S	98.6	-	-3.88065	C00051	HMDB0062697;HMDB0003337;HMDB0000125;HMDB0011691;MJDBOTE0000355	70-18-8	6.0753	6.02583	6.01256	6.156	6.33634	6.16926	6.20215	6.18065	6.01157	6.39228	6.06125	6.09616	6.17356	6.16988	6.10468	6.11615	6.1286	6.13288	5.95881	6.02984	6.20749	5.94339	6.03446	6.08441	5.94586	5.96126	5.70781	5.75867	5.87827	5.99376	6.05236	5.78929	6.08208	6.10729	5.69434	5.61244	5.86509
pos_12558	Indole	118.065	2.65435	pos	M+H	C8H7N	85.8	-	-1.48152	C00463	HMDB0035924;HMDB0000738	120-72-9	6.6162	6.6206	6.63267	6.81806	6.61942	6.68782	6.75683	6.75431	6.79526	6.63718	6.74875	6.72527	6.74613	6.76684	6.75019	6.69808	6.70231	6.70841	6.71719	7.01698	7.06554	7.08443	7.14853	7.05919	7.09941	7.03877	6.98444	7.07759	7.09919	7.09232	7.05005	7.05423	7.09559	7.13862	7.03741	6.97704	7.06187
pos_11802	Indole-3-carboxaldehyde	146.059	3.75698	pos	M+H	C9H7NO	90.9	-	-3.94791	C08493	HMDB0000197;HMDB0000195;HMDB0029737;MJDBSJD0000088	487-89-8	3.88151	4.26681	4.56639	5.45325	4.60603	4.92695	4.67756	4.88041	4.64382	4.58778	4.4644	4.37999	4.37772	4.71205	4.2105	4.24067	4.61122	4.38022	4.67035	4.81695	5.13783	5.26127	4.92277	4.77778	4.69978	4.90966	4.67606	4.88511	4.81963	5.53552	4.48755	4.82537	5.21201	5.29699	5.20779	4.81829	6.25212
pos_13801	L-Glutamic Acid	148.06	0.619067	pos	M+H	C5H9NO4	74.1	-	-3.8743	C00025	HMDB0060475;HMDB0003339;HMDB0000148;MJDBAA00000189	56-86-0	5.72128	5.59468	5.60392	5.73145	5.85858	5.79077	5.58837	5.64762	5.64035	5.58019	5.6561	5.66246	5.71874	5.79418	5.75596	5.68885	5.7672	5.58373	5.48182	6.1893	6.3297	6.21839	6.29437	6.26838	6.11579	6.02876	6.13335	6.21199	6.23323	6.11042	6.22023	5.992	6.1108	6.2017	6.05237	6.03967	6.12156
pos_13565	Levan	527.157	0.8035	pos	M+Na	C18H32O16	74.9	-	-3.0844	C06215	HMDB0003539	9013-95-0	4.76715	4.95253	4.17753	5.73369	5.39588	5.43922	5.51043	5.28207	5.3723	5.6952	5.10927	4.92304	4.93665	4.7555	5.02416	4.78429	4.91018	4.84807	5.09101	5.1829	5.73055	4.65841	5.60183	4.55171	3.69383	3.98821	3.72346	3.7087	4.37884	5.57741	5.20104	4.93921	5.5615	5.29348	5.13829	5.2285	5.98106
pos_9713	M-Cresol	109.065	5.96647	pos	M+H	C7H8O	68.8	-	-0.456929	C01467	HMDB0002048;HMDB0001858	108-39-4	3.20202	3.13957	3.43875	3.52207	2.98601	3.31389	2.80667	2.62756	3.21126	3.12158	3.07293	3.48857	2.98351	3.11455	3.17084	3.40127	3.1708	3.03956	3.12561	5.53476	5.46553	5.48465	5.6348	5.50489	5.57637	5.4719	5.56729	5.44029	5.41627	5.59185	5.68959	5.72106	5.57556	5.61293	5.60064	5.67899	5.6368
pos_2755	N-Acetylneuraminic Acid	310.112	0.741733	pos	M+H	C11H19NO9	62.6	-	-3.48539	C00270	HMDB0000773;HMDB0000230	19342-33-7;21646-00-4	4.83615	5.00432	5.0387	5.07894	4.94212	5.18142	5.17338	4.83396	4.88578	5.32282	5.10514	5.0085	4.99672	5.23586	5.18359	5.02726	5.24961	5.155	5.09421	5.20708	5.85701	5.76803	5.88297	5.83588	5.70635	5.54425	5.57024	5.58917	5.72565	5.34805	5.52436	5.2666	5.49557	5.36205	5.34911	5.14735	5.25974
pos_13066	Quinone	109.028	1.97708	pos	M+H	C6H4O2	62.4	-	-0.154223	C00472	HMDB0003364	106-51-4	4.82178	3.83348	5.26272	4.36092	3.58222	3.67685	3.84535	3.5404	3.54764	3.66401	3.33173	3.68592	3.57343	3.45166	3.58021	3.46326	3.67198	3.75834	3.43668	3.46527	3.74062	3.51593	3.71424	3.51662	3.49595	3.23828	3.06881	3.20014	3.01653	4.55083	3.80573	4.28086	3.96069	3.70266	3.88216	4.02045	4.88306
pos_2004	Sulfolithocholylglycine	531.308	5.91825	pos	M+NH4, M+Na	C26H43NO7S	-	54.2	-2.99004	C11301	HMDB0062801;HMDB0002639;HMDB0000698	15324-64-8	5.00576	5.43975	4.39114	5.12191	5.87396	6.04336	6.24709	5.97719	5.8844	4.89923	5.13623	5.53685	5.17336	5.37119	5.89886	5.34384	5.33394	5.13331	5.09533	4.39011	4.25177	4.26804	4.866	4.23482	4.26791	4.18322	4.20862	4.58801	4.24392	4.98098	5.46152	5.68018	6.00116	5.41173	5.93826	4.90576	5.37902
neg_59	2'-Deoxyuridine	227.066	1.89092	neg	M-H, M+Cl, M+FA-H	C9H12N2O5	65.7	-	-4.63988	C00526	HMDB0000012	951-78-0	5.426	5.9152	5.45148	5.8841	5.92555	5.96206	6.02392	6.07479	6.03431	5.95147	5.85402	6.0014	6.01711	5.92815	5.90741	6.00007	6.07878	6.11696	6.04318	5.96771	5.92542	5.80209	5.94711	5.94016	5.92455	5.91544	5.76141	5.90229	5.84483	5.98318	6.02554	5.78659	6.04164	5.95567	5.86378	5.70806	5.79231
neg_75	N4-Acetylcytidine	284.088	2.07703	neg	M-H, M+Na-2H, M+Cl	C11H15N3O6	-	85.7	-3.23973	C22293	HMDB0005923	3768-18-1	5.15458	4.82578	5.14855	5.11126	4.46199	4.44676	4.89894	4.56371	4.40378	4.60105	4.4211	4.52537	4.68309	4.49518	4.59406	4.49119	4.61626	4.7233	4.60141	4.4323	4.42038	4.26972	4.41993	4.37096	4.48036	4.42095	4.45145	4.50587	4.42193	4.98622	4.28791	4.73784	4.41356	4.40907	4.51657	4.75407	5.1964
neg_76	Gamma-Glutamylvaline	245.113	2.07703	neg	M-H, M+Na-2H, M-H2O-H	C10H18N2O5	-	63.2	-4.05323	-	HMDB0011172	2746-34-1	5.18998	5.66235	4.97681	5.75342	5.89874	5.88665	5.72153	5.83234	5.81085	5.76124	5.6846	5.75458	5.74387	5.82262	5.73782	5.7489	5.74711	5.60107	5.61929	6.00912	5.83551	5.77219	6.02537	5.91446	5.88509	5.81781	5.86961	6.05654	5.79854	5.71331	5.57407	5.50044	5.7253	5.69214	5.49003	5.48619	5.56902
neg_79	Undecanedioic acid	215.128	6.00675	neg	M-H, M+Na-2H, M-H2O-H	C11H20O4	94.4	-	-5.14358	-	HMDB0000888;LMFA01170007;MJDBOTE0000678	1852-04-6	6.08484	6.24639	5.94835	6.2118	6.35684	6.28502	6.24529	6.03276	5.98103	6.2916	5.89893	5.99578	6.02466	5.99402	6.22024	6.12943	6.01065	5.93261	6.11781	5.60407	5.51641	5.54395	5.45111	5.48864	5.57709	5.41585	5.49038	5.48697	5.47117	5.49349	5.60686	5.56837	5.5766	5.60313	5.59104	5.50716	5.5689
neg_86	12(R)-HETE	319.227	6.24473	neg	M-H, 2M-H, M-H2O-H	C20H32O3	75.7	-	-3.82121	C14822	-	-	7.22848	7.2791	7.25735	7.31954	7.18059	7.28976	6.58242	7.43304	7.24268	6.54484	7.43217	6.69076	7.09271	7.04189	7.04349	6.97376	6.41192	6.94323	6.8921	7.05688	7.33461	7.15702	7.24092	7.13662	7.19962	7.20814	7.21984	7.24671	7.09244	7.47389	7.57509	7.29327	7.62085	7.67946	7.50102	7.58991	7.37869
neg_87	LysoPE(18:0/0:0)	502.293	6.30295	neg	M+Na-2H, M+Cl, M+FA-H	C23H48NO7P	-	57.8	2.6146	-	HMDB0011130	69747-55-3	5.42492	5.97578	5.34515	6.1085	6.16508	6.36032	6.49365	6.23056	6.21677	6.10723	6.3209	6.36626	6.36341	6.33766	6.27553	6.29533	6.18333	6.34075	6.34904	6.22564	6.26493	6.26799	6.29971	6.27456	6.34218	6.39409	6.36572	6.35992	6.28172	6.19071	6.31996	6.11573	6.25945	6.25401	6.29553	6.20821	6.23104
neg_88	(+/-)10-HDoHE	343.227	6.22373	neg	M-H, 2M-H, M-H2O-H	C22H32O3	55.5	-	-3.79715	-	-	-	6.87861	6.61907	6.87131	6.34668	6.03229	6.42796	6.5747	6.57904	6.29378	5.92079	6.82476	6.179	6.64574	6.33875	6.30864	6.33799	6.26921	6.30322	6.05474	6.65865	6.72194	6.53138	6.38528	6.72043	6.63379	6.77921	6.70659	6.49829	6.25293	6.96634	7.04699	7.00972	6.95927	7.07113	7.01938	7.18516	6.8675
neg_101	LysoPE(20:3(11Z,14Z,17Z)/0:0)	524.277	8.37292	neg	M-H, M+FA-H, M+Na-2H	C25H46NO7P	-	77.4	-2.31975	-	HMDB0011514	-	6.1375	6.86846	5.98974	6.60633	6.5583	6.72804	6.83014	6.64455	6.7132	6.4651	6.65492	6.71255	6.81835	6.68971	6.68531	6.69427	6.69287	6.66846	6.68298	6.76614	6.83781	6.73773	6.68975	6.81475	6.84929	6.81804	6.73615	6.71244	6.76947	6.87863	6.81472	7.04945	6.8051	6.77504	6.79772	6.86231	6.75063
neg_102	LysoPC(17:0)	508.339	8.37292	neg	M-H, M+FA-H, M+Na-2H	C25H52NO7P	-	79.2	-2.95435	C04230	HMDB0012108	-	5.65762	6.00565	5.59782	5.99582	6.10773	6.11799	6.22501	6.17793	6.21564	6.15975	6.27555	6.24769	6.34334	6.31032	6.20872	6.26148	6.28047	6.26008	6.19991	6.0894	6.14002	6.10816	6.06847	6.16255	6.11865	6.08481	6.12408	6.07306	6.1121	6.20862	6.25572	6.20626	6.30669	6.27293	6.14598	6.30051	6.16004
neg_113	Phenyl glucuronide	269.066	2.95038	neg	M-H, 2M-H, M-H2O-H	C12H14O7	61.1	-	-3.14036	-	HMDB0060014	-	6.90311	4.68624	5.73616	5.05097	4.92336	4.61431	4.16076	5.11056	4.94591	4.2605	3.91378	4.27392	3.74665	4.26487	4.74286	3.62293	3.30823	3.33809	4.33779	4.81181	4.62526	4.59166	4.95257	4.49062	4.06129	4.62256	4.56362	3.91639	4.58739	4.48905	4.08156	5.28305	5.05871	4.39234	4.15859	4.03201	5.07603
neg_114	Dihydroferulic acid 4-sulfate	275.022	2.98493	neg	M-H, 2M-H, M+Na-2H	C10H12O7S	-	56.6	-3.12635	-	HMDB0041724	-	6.79089	6.11031	6.628	7.15573	5.72254	6.65803	6.163	6.40479	6.73028	7.4132	6.78643	6.93359	6.71257	6.84138	6.01468	6.39766	6.88029	7.36514	7.20021	4.59381	4.79633	4.44327	4.59023	4.32491	3.97213	4.51435	4.20585	4.0624	4.72768	6.46315	6.41997	5.20232	5.69297	6.37052	5.95804	5.06013	7.639
neg_120	Glutamylglutamine	274.104	0.712083	neg	M-H, M+Na-2H, M-H2O-H	C10H17N3O6	-	77.1	-2.9206	-	HMDB0028817	26848-14-6	6.28427	6.73403	5.77694	6.81326	6.74596	6.73838	6.93726	6.85356	6.82661	6.74343	6.79894	6.86215	6.84908	6.96325	6.81438	6.9154	6.89254	6.69384	6.64066	6.98231	6.80789	6.92749	6.99365	6.88286	6.75259	6.90453	6.9513	6.90245	6.95062	6.71581	6.63458	6.85137	6.78461	6.52725	6.6952	6.75688	6.71176
neg_124	D-(+)-Turanose	377.084	0.7539	neg	M+Cl, M+FA-H, M-H	C12H22O11	80.7	-	-3.46272	C19636	HMDB0011740;MJDBOTE0000715	-	5.92528	5.54085	5.77181	5.82838	5.73145	5.62766	5.69349	5.41079	5.44017	6.10094	5.298	5.18091	5.53813	5.34111	5.74513	5.42495	5.98463	5.38294	5.34306	5.10161	5.2678	5.23407	5.75039	5.13838	4.88967	4.82326	4.8279	4.8981	4.8654	5.52443	5.35128	5.1705	5.38342	5.09228	5.27977	5.15206	5.79151
neg_125	3-Methyladipic acid	159.065	3.37887	neg	M-H, M+Na-2H, M-H2O-H	C7H12O4	74.1	-	-8.83669	-	HMDB0000555;MJDBOTE0000616	3058-01-3	6.08578	5.88452	6.21313	5.78926	5.82924	5.81746	5.9797	5.60831	5.31862	5.6983	5.50724	5.58132	5.60328	5.60214	5.79226	5.7648	5.59706	5.50112	5.66756	5.25389	5.25104	5.19145	5.07965	5.19389	5.11981	5.03593	5.1764	5.09082	5.11487	5.32648	5.14825	5.27949	5.12236	5.20679	5.11462	5.0753	5.58201
neg_147	Rebaudioside C	949.425	4.23092	neg	M-H, M+Na-2H, M-2H	C44H70O22	-	79.1	-4.27226	-	LMPR01040132;HMDB0034947	63550-99-2	6.5588	6.55016	6.44753	6.24582	5.96555	5.86825	5.46498	5.69946	5.52187	5.0356	4.67779	5.33297	5.25487	4.84489	5.2169	5.04054	5.05366	4.84117	4.53196	5.06009	5.28683	5.07424	4.85396	5.10964	4.68174	4.62873	4.67907	4.82487	4.22573	6.2215	5.80408	5.88196	6.07204	6.12338	5.94295	5.88055	5.63311
neg_151	Indolelactic acid	204.065	4.50478	neg	M-H, M+Na-2H, M-H2O-H	C11H11NO3	96.8	-	-5.98721	C02043	HMDB0000671	7417-65-4	6.43052	6.67788	5.79651	6.94406	6.13132	6.40757	6.64668	6.20213	6.08531	6.19412	6.09596	6.22516	6.20194	6.21344	6.10448	6.07584	6.18911	6.48023	6.34996	6.04054	6.15204	6.08638	6.23326	6.06109	5.95187	5.98065	5.99497	6.0437	6.12527	6.73727	6.06895	6.71289	6.15564	6.2975	6.13151	6.47659	6.4416
neg_165	Azelaic acid	187.096	5.4337	neg	M-H, M+Na-2H, M-H2O-H	C9H16O4	68.4	-	-7.07943	C08261	LMFA01170054;HMDB0000784;MJDBOTE0000344	123-99-9	7.09071	7.38533	7.01442	7.23765	7.40577	7.33803	7.27888	7.02764	6.84203	7.22604	6.95537	7.01043	7.03979	7.05555	7.31258	7.17089	7.0836	6.93899	7.16291	6.42013	6.35195	6.36546	6.26686	6.28408	6.44466	6.24873	6.30028	6.30084	6.24719	6.34276	6.5073	6.41956	6.4747	6.42766	6.45194	6.34392	6.466
neg_170	Uridine	243.061	1.74005	neg	M-H, M+FA-H, M+Cl	C9H12N2O6	64.2	-	-4.04736	C00299	HMDB0000296	58-96-8	5.44877	6.11964	5.34206	6.07861	6.19026	6.18554	5.84624	6.11761	6.02489	5.76157	5.89159	5.62496	5.63209	6.00331	5.80141	5.8331	5.78534	5.95368	5.90809	6.14389	6.20918	6.10331	6.07601	6.16821	6.05678	6.17483	6.13706	6.19916	6.17271	5.9571	6.07311	5.8212	6.07177	5.79454	6.04287	5.94433	5.89153
neg_175	Artemidiol	233.081	5.85968	neg	M-H, M+K-2H, M+Na-2H	C13H14O4	-	56.3	-5.21801	-	HMDB0030648	54963-30-3	4.20595	3.40404	3.98359	4.01693	4.34694	3.93705	3.26091	3.65385	3.43085	4.3212	3.40294	4.04873	3.73766	3.85481	3.7638	3.38316	3.70918	3.77815	3.63462	4.45657	4.43885	4.46359	4.41235	4.47947	4.41961	4.36764	4.47486	4.40738	4.39089	4.61464	4.72305	4.71018	4.60555	4.83071	4.73545	4.66706	4.49784
neg_177	2-Ethylsuberic acid	201.112	5.90177	neg	M-H, M+Na-2H, M-H2O-H	C10H18O4	-	51.8	-6.18098	-	HMDB0059708	3971-33-3	6.79635	7.2431	6.74585	7.15712	7.26088	7.21713	7.10604	6.94677	6.8397	7.12656	6.8676	6.97399	7.00504	6.96965	7.18645	7.13082	6.99063	6.88529	7.05973	6.38825	6.231	6.37808	6.13773	6.26746	6.49685	6.27599	6.47496	6.28931	6.25336	6.12631	6.15457	6.22451	6.16174	6.24685	6.21981	6.10582	6.27941
neg_272	5-L-Glutamyl-taurine	253.049	0.63595	neg	M-H, M+Na-2H	C7H14N2O6S	-	59.5	-3.64906	C05844	HMDB0004195	-	5.92708	5.22225	5.84485	5.56453	4.91469	4.86623	4.62137	4.78505	4.75196	5.28411	4.89443	5.07628	5.16458	5.10415	5.07749	5.01537	5.03294	4.75769	4.81719	5.11166	5.04806	4.83818	4.93858	4.91591	4.95217	4.83409	4.98208	4.93318	5.01691	5.21011	4.60121	5.04759	4.5316	4.89812	4.76324	4.9995	5.57478
neg_356	Gamma-Carboxyglutamic acid	172.024	0.824583	neg	M-H2O-H, M-H	C6H9NO6	-	50.9	-7.26233	-	HMDB0041900	53445-96-8	4.63593	3.83446	5.07444	3.78467	4.68668	3.30916	3.27242	3.30496	3.29769	3.54798	3.24179	3.28544	3.27033	3.29599	4.1132	4.4815	3.32893	3.43479	3.33298	3.25945	4.25657	4.58306	4.76518	3.69309	3.9424	3.23313	4.31163	4.69997	4.37412	3.17721	3.17931	3.14189	3.24037	3.23185	3.22545	3.16772	3.77838
neg_360	1-(gamma-Glutamylamino)cyclopropanecarboxylic acid	275.088	0.838433	neg	M-H, M+FA-H	C9H14N2O5	-	77.3	-4.93655	-	HMDB0031701	171437-78-8	4.37974	4.84555	4.04326	5.01478	5.10751	4.83081	5.16168	4.85461	4.55895	5.25868	4.71218	4.94068	4.9565	4.89932	4.96173	4.76066	4.78031	4.60665	4.44121	5.16751	4.99201	5.1633	5.14722	5.05496	4.40731	4.61663	4.77472	4.92389	4.83465	4.92714	4.59252	4.57183	4.64294	4.9801	4.61476	4.65576	4.90681
neg_366	Aspartyl-Glutamate	243.061	0.851917	neg	M-H2O-H, M-H	C9H14N2O7	-	54.6	-3.68799	-	HMDB0028752	-	6.4064	6.21607	6.38047	6.46157	6.12302	6.22312	6.25835	6.25063	6.1495	6.24343	6.19133	6.1528	6.29086	6.24553	6.26606	6.25302	6.28312	6.39463	6.34753	6.19092	6.2007	6.0979	6.18232	6.17222	6.19511	6.1819	6.14567	6.25566	6.12992	6.30854	6.03744	6.1603	6.13739	5.993	6.11808	6.1765	6.47775
neg_368	A-L-threo-4-Hex-4-enopyranuronosyl-D-galacturonic acid	351.056	0.851917	neg	M-H, M+Na-2H	C12H16O12	-	82.1	-3.05929	-	HMDB0039720	-	6.69294	6.29713	6.89649	6.62942	5.83151	5.92138	6.10235	5.97207	5.97082	6.32033	6.09728	6.10152	6.10107	6.07609	6.13411	6.09357	6.03236	6.184	6.10369	5.97614	5.97654	5.97157	5.9046	6.09311	5.99484	5.95615	6.0102	5.9429	5.90848	6.34897	5.80726	6.20008	5.83819	5.89872	5.93255	6.02706	6.61632
neg_390	N-acetylaspartate	174.039	0.858533	neg	M-H2O-H, M-H	C6H9NO5	62.1	-	-8.23216	C01042	HMDB0000812	-	5.83217	5.61088	6.1476	5.62288	5.70665	5.51643	5.37154	5.51495	5.60606	5.6896	5.41764	5.55595	5.56671	5.60829	5.63647	5.56027	5.6997	5.7292	5.56369	5.45891	5.61367	5.57516	5.5034	5.84688	5.61297	5.52733	5.48879	5.49216	5.56124	5.78952	5.26456	5.59526	5.51671	5.54927	5.39446	5.21005	5.7305
neg_410	Cysteineglutathione disulfide	425.079	0.725917	neg	M-H, M+Na-2H	C13H22N4O8S2	-	73.7	-2.76901	-	HMDB0000656	13081-14-6	6.25959	6.24259	6.11648	6.35353	6.52434	6.46992	6.66707	6.7618	6.5366	7.04242	6.69876	6.70109	6.6464	6.71071	6.6295	6.48226	6.50595	6.70352	6.58088	6.5834	6.58621	6.63927	6.7213	6.63071	6.53207	6.59401	6.59026	6.69076	6.59213	6.28014	6.36245	6.10813	6.34097	6.60207	6.3066	6.20677	6.21734
neg_415	Gamma-Glutamylserine	233.077	0.656867	neg	M-H, M+Na-2H	C8H14N2O6	-	60.6	-4.71885	-	HMDB0029158	5875-35-4	4.55203	5.09092	4.00873	5.20364	5.36836	5.26907	5.65171	5.33177	5.3232	5.5296	5.31999	5.47798	5.41253	5.48653	5.40546	5.32501	5.44139	5.26548	5.20965	5.41464	5.30068	5.38104	5.46942	5.28684	5.01978	5.17413	5.21243	5.17738	5.20829	5.05716	5.21037	4.9739	5.3803	5.22909	5.25411	5.20528	5.07647
neg_472	Inosine	267.073	1.83975	neg	M-H, M+Cl	C10H12N4O5	93.8	-	-3.2888	C00294	HMDB0000195	58-63-9	4.14719	5.44002	4.07494	5.07477	5.62438	6.18984	4.78597	6.50531	5.99883	4.96747	4.72153	4.8119	4.60369	4.90758	4.58873	4.74965	4.77739	5.85404	6.65454	6.72482	6.91449	6.92955	6.59728	6.86242	7.10526	7.12375	7.18826	7.32698	7.25869	5.41854	5.60058	5.22378	5.14995	5.2818	4.99173	5.1023	4.95057
neg_515	Ophthalmic acid	288.119	1.98373	neg	M-H2O-H, M-H	C11H19N3O6	-	78.2	-2.76795	-	HMDB0005765	495-27-2	4.58488	4.79356	4.6451	5.44816	4.92309	5.05489	4.88226	4.83554	4.90705	4.99372	4.60152	4.70107	4.59592	4.62681	4.46887	4.50009	4.60383	4.76423	4.71893	4.48438	4.72143	4.52869	4.63628	4.49999	3.96613	4.24988	4.11661	4.18903	4.4336	4.79109	4.65132	4.3605	4.78611	4.81198	4.71502	4.72679	5.32789
neg_535	2-(2,4-dihydroxyphenyl)-3-(3,7-dimethylocta-2,6-dien-1-yl)-5-hydroxy-8-(hydroxymethyl)-8-methyl-4H,8H-pyrano[3,2-g]chromen-4-one	503.209	2.07703	neg	M-H, M+Na-2H	C30H32O7	-	74.3	3.8458	-	HMDB0129836	-	6.25218	6.21179	5.75562	5.96814	5.87983	5.81274	5.14657	5.51766	5.44053	5.00449	4.88543	5.3164	5.21772	5.17533	5.23638	5.16584	5.07444	4.9007	4.78583	5.2513	5.38206	5.22707	5.11481	5.25841	5.14579	5.021	5.07646	5.12559	5.02558	6.06079	5.82461	5.97819	5.94399	6.02399	5.92646	5.78783	5.69122
neg_569	[4-(7-hydroxy-3,4-dihydro-2H-1-benzopyran-3-yl)phenyl]oxidanesulfonic acid	321.043	5.1837	neg	M-H, M+Na-2H	C15H14O6S	-	82.7	-3.47319	-	HMDB0141213	-	5.10894	4.6279	4.23696	6.45548	5.87379	5.06996	5.83869	7.07474	6.65372	5.22858	6.58203	6.33316	6.61007	6.66002	5.9565	5.57296	6.45922	4.55869	5.72784	6.88118	4.21022	4.02756	6.84586	7.03777	6.46864	6.78454	6.70558	6.8805	7.09377	6.00218	6.19261	5.63316	6.39399	6.19348	5.71823	5.70708	5.64062
neg_576	Beta-D-Glucopyranosyl-11-hydroxyjasmonic acid	387.165	5.26625	neg	M-H, M+Na-2H	C18H28O9	-	68.8	-2.97353	-	HMDB0039964	-	6.73032	5.67905	6.85652	5.99075	4.49042	4.48392	4.96253	4.60862	4.17168	4.45716	3.94027	4.38264	4.46899	4.27809	4.45613	4.46334	4.22691	4.68338	4.44849	4.38608	4.38729	3.95274	4.05358	4.48442	4.18647	4.17396	4.10193	3.97525	3.88552	5.48507	4.28065	5.55959	4.24867	4.28998	4.6837	5.13367	6.23038
neg_594	6-{3-[3-(2,5-dihydroxyphenyl)-3-oxopropyl]phenoxy}-3,4,5-trihydroxyoxane-2-carboxylic acid	433.113	5.57613	neg	M-H, M+Na-2H	C21H22O10	-	88.2	-3.12046	-	HMDB0135371	-	5.87202	5.10399	4.70885	4.97039	6.36729	5.26543	5.33376	5.89138	5.5819	5.515	5.03872	5.94789	4.7079	6.04285	5.87138	5.70005	5.28672	6.14453	6.20773	5.76422	6.40336	6.42136	5.9587	5.59717	3.87319	4.97653	4.82712	5.20245	5.27668	5.93983	4.83104	5.3526	5.05097	5.29684	5.89811	6.18051	6.8962
neg_603	1-hydroxy-4-(3-methoxyphenyl)but-3-en-2-one	575.233	5.71527	neg	M+FA-H, 3M-H	C11H12O3	-	57.0	-5.20083	-	HMDB0133534	-	3.32326	1.48582	3.86829	1.53041	1.54605	1.52116	1.48555	1.51708	1.51003	1.54833	1.45594	1.49816	1.48352	1.50838	1.533	1.51997	1.54035	1.5694	1.54429	4.18712	4.29597	4.22025	4.46296	4.15014	4.32693	4.35136	4.2493	3.70769	3.89394	4.42431	4.60002	4.57748	4.38434	4.71453	4.76848	4.66827	4.70693
neg_616	5,7-dihydroxy-2-(4-hydroxyphenyl)-8-(3,4,5-trihydroxyoxan-2-yl)-4H-chromen-4-one	401.087	5.81558	neg	M-H2O-H, M-H	C20H18O9	-	74.8	-3.13086	-	HMDB0127225	-	5.77775	6.24755	5.70738	6.22008	6.34327	6.36464	6.31728	6.32503	6.30774	6.34126	6.33833	6.3695	6.37646	6.39078	6.35297	6.39065	6.354	6.48462	6.44718	6.28401	6.29094	6.32775	6.30072	6.24867	6.31913	6.2913	6.24091	6.27466	6.34436	6.09266	6.16096	6.11033	6.18517	6.25873	6.28318	6.22281	6.11298
neg_617	DIHYDRO-beta-TUBAIC ACID	235.097	5.8221	neg	M-H, M+Na-2H	C13H16O4	51.4	-	-4.36655	-	-	-	3.29729	2.78692	4.11496	2.83287	3.12848	2.82334	2.78664	2.81915	2.81188	2.85129	2.75604	2.79965	2.78455	3.11763	2.83553	2.82213	2.8431	3.36466	3.59144	6.12157	6.04108	6.15027	6.19316	6.10137	6.18727	6.15236	6.12281	6.06273	6.08509	6.08852	6.14268	6.19901	6.06987	6.12456	6.19778	6.21035	6.05169
neg_643	Jasmonic acid	209.117	5.97175	neg	M-H, M+FA-H	C12H18O3	-	62.2	-5.56522	C08491	LMFA02020001;HMDB0032797	59366-47-1	4.43588	4.75803	4.5139	4.74799	4.91699	4.60732	4.76409	4.77389	4.81843	4.8855	4.67573	4.67177	4.70813	4.80931	4.88048	4.74294	4.8871	4.76995	4.77174	5.57769	5.45158	5.49364	5.5164	5.54095	5.5265	5.48773	5.52251	5.38755	5.42334	5.45977	5.4544	5.50138	5.38293	5.40994	5.45517	5.45676	5.40379
neg_646	PSOROMIC ACID	357.061	5.97873	neg	M-H, M+Na-2H	C18H14O8	57.5	-	-2.95338	-	-	-	5.52727	5.97704	5.54546	5.99384	6.03156	6.0459	6.10314	6.06328	6.0848	6.09276	6.08179	6.09545	6.14008	6.10053	6.19091	6.1218	6.11807	6.20565	6.22488	5.95481	5.98086	6.00763	6.00437	6.01683	5.99469	5.98722	5.98613	6.00869	6.0596	5.91111	5.99156	5.92426	6.00846	6.04258	6.0445	5.98264	5.93985
neg_648	(2Z)-2-[(2-hydroxyphenyl)methylidene]octanoic acid	541.264	5.98573	neg	M-H, 2M+FA-H	C15H20O3	-	51.1	-9.07621	-	HMDB0134150	-	5.23451	4.69169	5.52015	4.22795	3.68115	4.50796	4.6839	4.39471	4.1517	4.15699	4.34507	4.4426	4.8342	4.91673	4.46707	4.58475	4.99157	4.16579	3.95593	3.43646	3.28852	3.12899	3.76746	3.8578	3.99788	4.00539	4.49207	4.05394	4.33124	4.02503	3.68086	2.99845	4.10576	3.08839	3.08199	3.02427	3.65984
neg_654	Alpha-D-Galacturonic acid	193.034	6.01375	neg	M-H2O-H, M-H	C6H10O7	69.3	-	-6.55223	-	-	-	4.99759	4.02254	5.31464	4.40101	4.14445	4.01888	4.10205	4.09296	3.9248	4.06833	4.09027	4.04602	4.24715	4.09704	4.12274	4.14321	4.03774	4.09473	4.00704	3.91439	3.94944	3.74136	3.95448	3.85033	3.80254	3.93555	3.99146	4.07354	3.88264	4.14175	3.49604	3.69892	3.72893	3.56587	3.42972	3.88418	4.278
neg_658	Blumenol C O-[apiosyl-(1->6)-glucoside]	503.249	6.03475	neg	M-H, M+Na-2H	C24H40O11	-	59.6	-2.51967	-	HMDB0031936	177261-68-6	3.81949	4.76465	3.15636	4.66692	4.64953	4.49145	4.8352	3.54238	3.41535	4.65713	4.22895	3.89728	4.58273	4.16428	4.33031	4.24324	4.11898	3.55282	3.6018	6.37552	6.25973	6.28704	6.29876	6.29887	6.33345	6.26908	6.2614	6.11401	6.21704	6.09023	6.15007	6.25933	6.10712	5.94819	6.22095	6.17077	6.10673
neg_670	Eriojaposide B	515.248	6.07673	neg	M-H, M+Na-2H	C25H40O11	-	66.0	-3.08282	C17889	HMDB0038029	351412-97-0	4.00573	3.93024	3.53545	3.92972	4.2514	4.14379	4.62579	3.63777	3.65545	4.4053	4.34074	4.05877	4.26997	3.88553	3.75886	3.83009	3.8888	3.27781	3.68927	6.92632	6.74601	6.76622	6.82437	6.84775	6.83362	6.76691	6.78748	6.64494	6.6879	6.64707	6.69765	6.8286	6.69199	6.60117	6.73396	6.71803	6.61425
neg_673	3-carboxy-4-methyl-5-pentyl-2-furanpropanoic acid	249.111	6.09073	neg	M-H2O-H, M+Na-2H	C14H20O5	-	56.3	-7.29796	-	LMFA01150047;HMDB0061643	-	5.09356	5.21131	5.23256	5.39571	5.3825	5.39469	5.32643	5.41579	5.38145	5.34843	5.39654	5.41061	5.37524	5.3971	5.41455	5.38246	5.33335	5.38352	5.38505	5.25833	5.20237	5.38811	5.25732	5.32316	5.44178	5.28133	5.4949	5.34706	5.35957	5.14139	5.22184	5.21333	5.25619	5.34841	5.31307	5.27261	5.18916
neg_676	Royal jelly acid	185.117	6.10473	neg	M-H2O-H, M-H	C10H18O3	74.8	-	-7.51727	-	;MJDBOTE0001147	-	5.1116	5.61525	4.94524	5.77762	6.12948	6.09501	5.87607	6.15355	6.21824	5.79686	5.98707	6.03081	5.79755	5.97768	5.99625	5.89593	6.06117	5.80896	5.96339	5.89536	6.10772	5.91206	6.13228	5.94367	5.8185	5.7746	5.89484	5.92194	6.08709	5.70598	5.73121	5.53275	5.98052	5.8139	5.61245	5.54117	5.40084
neg_677	7-Ketodeoxycholic acid	405.263	6.10473	neg	M-H, M+FA-H	C24H38O5	-	55.8	-3.9249	-	HMDB0000391	911-40-0	4.56056	5.18956	4.39335	5.12264	5.1628	5.79565	5.4473	5.50923	5.79801	4.37429	5.90032	5.81388	4.90357	5.47528	6.04017	6.25941	5.06976	5.12762	5.99536	4.97812	4.83922	5.3522	4.59401	4.50718	5.71396	5.5751	5.61775	5.92519	5.91858	4.35411	4.32906	4.08627	4.82617	4.716	4.5626	4.20386	4.35796
neg_683	Theasapogenol A	551.37	6.11873	neg	M-H2O-H, M+FA-H	C30H50O6	-	65.7	-2.13377	-	HMDB0034519	13844-22-9	4.04305	4.62229	3.9391	5.18839	4.82654	5.46579	5.01547	4.86266	5.14876	4.93165	4.86793	5.02	4.53903	5.0523	4.73756	5.22	4.90779	4.83028	4.96393	6.97588	6.82299	6.94898	6.88504	6.92831	6.96256	6.99468	6.94492	6.82451	6.8963	6.90106	6.81813	7.00133	6.81009	6.91229	6.95828	7.04977	6.91636
neg_701	12(R)-HEPE	317.211	6.2097	neg	M-H2O-H, M-H	C20H30O3	58.7	-	-3.58598	-	-	-	6.49999	6.46748	6.42689	6.33231	6.15532	6.51586	6.40365	6.63412	6.30162	6.05832	6.9245	6.26558	6.65577	6.4312	6.33354	6.3952	6.20165	6.33228	6.24274	6.69218	6.87924	6.60298	6.55758	6.80802	6.68488	6.85339	6.78572	6.54969	6.36926	6.91266	6.99691	6.92991	6.94628	7.05135	6.87871	7.04507	6.78695
neg_709	LysoPC(20:4(5Z,8Z,11Z,14Z))	588.329	6.25162	neg	M+Cl, M+FA-H	C28H50NO7P	-	92.2	-2.0157	C04230	HMDB0010395;HMDB0061699	-	6.08314	6.75727	6.0814	6.78303	7.00421	7.02125	6.78621	7.03493	7.12506	7.0555	7.0506	7.09074	7.01771	7.11497	7.1235	7.12676	7.09599	7.14148	7.10777	7.06629	7.01026	7.12998	7.09645	7.13127	7.1813	7.13294	7.1258	7.15871	7.15399	6.66446	7.02495	6.66269	6.89235	6.86464	6.85251	6.78531	6.74645
neg_712	3-hydroxytridecanoic acid	229.18	6.28542	neg	M-H, M+Na-2H	C13H26O3	-	58.1	-4.82273	-	HMDB0061655	-	4.57531	4.97855	4.43461	4.74189	4.9685	5.08929	5.09672	5.60441	5.52787	5.07862	5.31135	5.31862	5.35319	5.38439	5.48164	5.335	5.29604	5.31138	5.24744	5.96926	5.69977	5.73057	5.66604	6.13008	5.68073	5.68639	5.76767	5.79499	5.92367	5.11852	5.42619	5.18533	5.45196	5.34967	5.40221	5.20065	4.84724
neg_779	13-Hydroxy-9-methoxy-10-oxo-11-octadecenoic acid	341.232	6.22373	neg	M-H, M+Na-2H	C19H34O5	-	59.3	-3.65089	-	HMDB0040901	150147-08-3	5.19179	5.7931	4.99381	5.65334	5.74015	5.90038	5.79465	5.45583	5.34847	5.92791	5.35974	5.41824	5.50103	5.45062	5.74661	5.70355	5.41646	5.42039	5.69863	5.00623	4.89658	4.87477	4.88486	4.82478	4.73905	4.79063	4.60717	4.70616	4.85078	4.92112	4.92547	4.76242	4.88497	4.7626	4.83309	4.87497	4.90963
neg_787	9,10-DiHODE	293.211	6.19572	neg	M-H2O-H, M+Cl	C18H32O4	-	50.9	-3.09509	-	HMDB0010221	-	5.5602	5.92015	5.43974	5.80028	6.0348	5.93636	5.91546	5.94946	5.92741	6.06212	5.87023	5.87775	5.83616	5.90179	5.99585	5.956	5.99825	5.90466	5.90038	5.62783	5.51859	5.51393	5.41533	5.51291	5.39527	5.47903	5.50234	5.39902	5.43761	5.3469	5.48654	5.33031	5.51319	5.44643	5.41703	5.51225	5.32007
neg_867	LysoPE(18:1(11Z)/0:0)	500.277	8.37292	neg	M-H, M+Na-2H	C23H46NO7P	-	67.1	-1.46657	-	HMDB0011505	-	5.8723	6.31024	5.80304	6.28072	6.33538	6.47281	6.38336	6.3944	6.44766	6.21054	6.51054	6.52893	6.56324	6.49504	6.44844	6.45401	6.39888	6.3999	6.41394	6.45068	6.4684	6.40758	6.43278	6.47182	6.55287	6.518	6.46802	6.46654	6.42997	6.41357	6.51051	6.35616	6.46015	6.32174	6.38665	6.4234	6.36588
neg_889	(+/-)12,13-DiHOME	313.237	6.1747	neg	M-H, M+Cl	C18H34O4	71.5	-	-3.20562	-	-	-	7.4716	7.84895	7.36636	7.72284	7.97606	7.80457	7.81317	7.84104	7.85617	7.92443	7.6994	7.82433	7.7587	7.79853	7.87389	7.83194	7.91661	7.78051	7.72235	7.69009	7.56588	7.52831	7.44428	7.50509	7.48929	7.48409	7.38635	7.4188	7.40467	7.40864	7.50272	7.42075	7.54616	7.41656	7.45054	7.41117	7.3524
neg_901	Testosterone	333.206	6.15372	neg	M+FA-H, 2M+FA-H	C19H28O2	-	65.5	-4.40047	C00535	HMDB0002833;HMDB0000234;LMST02020002	58-22-0	5.69553	6.35456	5.6063	6.13836	6.12877	6.18055	6.10155	6.21212	6.14614	6.14547	6.24317	6.13326	6.377	6.35438	6.18026	6.26013	6.54242	6.38519	6.19313	5.75129	5.77792	5.69751	5.78821	5.79821	5.82207	5.93787	5.93336	5.84248	6.01143	6.0123	6.06114	5.92883	6.1851	5.93612	5.79901	5.91453	5.84788
neg_903	Tetradecanedioic acid	257.175	6.14672	neg	M-H, M+Na-2H	C14H26O4	92.6	-	-3.67932	C11002	HMDB0000872;LMFA01170018;MJDBOTE0000681	821-38-5	5.37819	5.70117	5.2534	5.69168	5.80391	5.90588	5.96224	5.96355	5.95181	5.5771	5.84402	5.75097	5.75066	5.77479	5.71421	5.76232	5.70338	5.65025	5.68142	5.7513	5.7306	5.69988	5.64922	5.82195	5.66353	5.80081	5.79978	5.77469	5.79326	5.51466	5.55957	5.59516	5.65441	5.70352	5.52486	5.49555	5.3916
neg_911	7-Sulfocholic acid	487.237	6.11873	neg	M-H2O-H, M-H	C24H40O8S	-	63.0	-2.26558	-	LMST05020039;HMDB0002421	60320-05-0	2.0183	3.25274	2.00378	3.007	3.47272	3.09309	3.24919	2.2682	2.26096	2.87878	2.20536	2.24878	2.23374	2.25927	2.28452	2.27116	2.29206	2.32179	2.29608	3.93624	3.79229	3.66792	3.78066	3.7256	3.4481	3.86009	4.00828	3.54504	3.41521	3.60232	3.40562	3.7866	3.54389	3.52297	3.44503	3.60923	3.79295
neg_917	1,11-Undecanedicarboxylic acid	243.159	6.11173	neg	M-H, M+Na-2H	C13H24O4	97.6	-	-4.09074	-	HMDB0002327;MJDBOTE0000581	505-52-2	5.32781	5.73258	5.17396	5.71759	5.74975	5.90927	5.71	5.78757	5.76451	5.75286	5.77482	5.72877	5.68344	5.74377	5.73337	5.755	5.66949	5.69416	5.71902	5.61893	5.58657	5.67365	5.61915	5.64074	5.6425	5.61298	5.74162	5.716	5.63654	5.37779	5.3938	5.40725	5.44255	5.49041	5.38061	5.4168	5.36166
neg_930	Monic acid	341.196	6.08373	neg	M-H, M+Cl	C18H30O6	-	51.1	-3.86954	-	HMDB0061154	-	5.53396	5.95874	5.30804	5.83385	6.09707	5.95423	5.93255	5.76643	5.78259	6.06757	5.65119	5.74801	5.78254	5.75967	5.9369	5.88063	5.7967	5.70732	5.83352	5.73527	5.62571	5.59803	5.66873	5.653	5.67824	5.57491	5.62721	5.50218	5.54678	5.55605	5.62535	5.74313	5.60569	5.56235	5.62523	5.58642	5.54696
neg_938	Furohyperforin	597.375	6.06275	neg	M+Cl, M+FA-H	C35H52O5	-	53.9	-7.41336	-	HMDB0033632	219793-20-1	4.81623	3.66219	3.62214	3.74558	4.18737	4.56484	4.89222	3.90362	4.81394	4.65186	4.30061	5.15505	4.80687	4.72662	4.84605	4.67703	4.59639	4.90397	4.64956	7.49912	7.4451	7.53791	7.55762	7.49176	7.51087	7.47747	7.56329	7.48682	7.48991	7.38272	7.40438	7.40189	7.40926	7.46639	7.52588	7.47422	7.34435
neg_951	Traumatic Acid	227.128	6.04175	neg	M-H, M+FA-H	C12H20O4	77.2	-	-4.59726	C16308	HMDB0000933;LMFA01170002	6402-36-4	5.60608	5.83055	5.534	6.00165	5.96317	5.92053	5.88037	5.92233	5.79003	5.88512	5.76465	5.84126	5.80739	5.82511	5.89605	5.86368	5.74501	5.59953	5.74394	5.97052	5.83984	6.04935	5.90576	5.9773	6.1186	5.93441	6.20758	6.00151	5.99287	5.83227	6.02986	6.02494	5.97543	6.07643	6.01799	5.98214	5.87562
neg_1025	(3,4,5,6-tetrahydroxyoxan-2-yl)methyl acetate	221.066	2.14007	neg	M-H, M+Na-2H	C8H14O7	-	55.9	-4.52023	-	HMDB0125202	-	5.27973	5.75282	4.98188	5.70386	5.76271	5.74995	5.94753	5.36954	5.31681	5.84104	5.3535	5.35855	5.45275	5.46718	5.67335	5.60406	5.39347	5.4405	5.65424	4.59792	4.45761	4.6285	4.34152	4.57697	4.50915	4.42901	4.48649	4.30172	4.36551	4.44682	4.32375	4.37712	4.42916	4.41296	4.47667	4.38445	4.55094
neg_1050	6-{[3-(3,4-dihydroxyphenyl)propanoyl]oxy}-3,4,5-trihydroxyoxane-2-carboxylic acid	357.082	2.2731	neg	M-H, M+Na-2H	C15H18O10	-	72.0	-2.93502	-	HMDB0124981	-	4.88291	5.05177	4.82186	6.19361	5.97453	6.11645	5.56098	6.07032	5.93167	6.11194	5.77118	5.71308	5.48763	5.579	5.60041	5.47758	5.55426	5.68724	5.98274	5.64042	5.76581	5.56122	5.78031	5.42962	5.04585	5.10535	5.24663	5.32638	5.47542	5.46416	5.30063	4.82429	5.43521	5.67605	5.56432	5.41802	6.05743
neg_1057	3-(4-hydroxyphenyl)-2-(sulfooxy)propanoic acid	261.007	2.30112	neg	M-H, M+Na-2H	C9H10O7S	-	70.2	-3.45086	-	HMDB0132292	-	6.64448	5.10244	6.70979	5.47369	4.81773	4.66341	4.44242	4.59879	4.52545	4.71421	4.05093	4.09564	3.99095	3.76939	3.34936	3.70701	3.72641	3.89703	4.04045	4.3071	4.37512	3.82688	4.15244	4.35039	3.04216	4.17797	3.97643	4.21275	4.06719	5.07155	3.32249	4.49959	3.95184	4.47412	3.74608	4.26913	5.1548
neg_1063	Tyrosyl-Aspartate	277.085	2.07703	neg	M-H2O-H, M-H	C13H16N2O6	-	59.6	7.84208	-	HMDB0029101	-	5.30969	5.91759	5.08519	6.01118	6.00725	5.96738	6.21379	5.99847	6.03551	5.85776	5.84154	5.89544	5.90015	5.9113	5.7442	5.72723	5.85855	5.73453	5.79688	6.04642	6.02968	6.05905	6.24571	5.84165	5.44292	5.80818	5.84134	5.7873	5.93373	5.43402	5.42607	5.40157	5.83574	5.15159	5.61289	5.57528	5.73781
neg_1077	Ethyl glucuronide	221.066	2.07703	neg	M-H, M+FA-H	C8H14O7	-	56.2	-4.70272	-	HMDB0131286;HMDB0010325	17685-04-0	4.93169	5.4766	4.44769	5.41187	5.76364	5.64019	5.48677	5.16702	5.12284	5.57474	4.94663	5.08232	5.12206	5.17487	5.45415	5.22735	5.01422	5.04629	5.22035	4.36094	4.43594	4.31905	4.28316	4.18415	4.42482	4.4128	4.34034	4.31552	4.38093	4.04285	4.38882	3.5603	4.2229	4.05475	4.28153	3.74331	4.31066
neg_1194	4-Hydroxy-5-(dihydroxyphenyl)-valeric acid-O-sulphate	305.033	2.81727	neg	M-H, M+Na-2H	C11H14O8S	-	63.1	-3.26585	-	HMDB0059978	-	5.44993	5.49733	5.63594	6.66663	3.70717	5.74409	5.76375	5.15739	5.36697	6.3573	5.56532	5.78005	5.60466	5.73657	5.13699	5.63524	5.81743	6.26789	6.12134	3.63181	3.6244	3.64482	3.6325	3.65964	3.61017	3.60548	3.57598	3.58851	3.63046	5.34318	5.21437	3.84906	4.06313	4.95514	4.77007	3.80152	6.72487
neg_1223	3,4,5-trihydroxy-6-{[3-(4-hydroxy-3-methoxyphenyl)propanoyl]oxy}oxane-2-carboxylic acid	371.097	2.97793	neg	M-H, M+Na-2H	C16H20O10	-	83.4	-3.80356	-	HMDB0127982	-	5.21928	4.85178	5.00213	5.98701	3.60702	5.5389	4.95922	5.36974	5.55635	6.14578	5.73619	5.90232	5.59631	5.92838	4.84037	5.40614	5.84345	6.06833	6.09373	3.20986	3.20246	3.22286	3.21055	3.23768	3.18823	3.18354	3.15405	3.16658	3.20852	5.36203	5.23622	3.46299	4.43721	5.33479	4.80605	3.4686	6.24171
neg_1280	2-[3-oxo-2-[(E)-5-sulfooxypent-2-enyl]cyclopentyl]acetic acid	305.069	3.24868	neg	M-H, M+FA-H	C12H18O7S	60.4	-	-3.31608	-	-	-	5.25788	4.43528	5.36061	5.26299	4.59624	4.80738	4.2617	4.49387	4.20164	4.94889	4.44018	4.20668	4.19044	4.06279	4.1777	4.23623	4.14019	4.61726	4.84135	4.03078	4.24391	4.09557	4.18394	4.17182	3.94179	4.02747	4.00453	3.89427	3.88396	4.81435	3.99373	3.85015	3.81444	4.79723	4.34839	4.18031	5.02584
neg_1313	6-Hydroxy-5-methoxyindole glucuronide	338.087	3.42753	neg	M-H, M+Na-2H	C15H17NO8	-	70.9	-2.89755	C03033	HMDB0010362	77463-72-0	5.01399	3.60015	5.03906	3.87408	5.23368	5.15715	3.79055	5.04727	6.045	6.53595	6.38003	6.28637	6.22459	5.94548	6.14512	6.08593	6.18554	6.16647	6.5429	6.30816	3.59343	3.84312	6.19272	6.14612	5.6385	5.95866	6.04185	6.19234	6.20376	4.04343	5.95559	4.3492	6.16589	6.0307	6.06018	5.95448	6.1125
neg_1332	Gamma-Glutamyltryptophan	332.124	3.49708	neg	M-H, M+Na-2H	C16H19N3O5	-	72.3	-2.97142	-	HMDB0029160	66471-20-3	4.76891	5.40502	4.0352	5.53224	5.66904	5.81975	5.56892	5.87074	5.53635	5.54506	5.46019	5.70759	5.65573	5.69632	5.65457	5.65454	5.68455	5.31641	5.25441	5.74229	5.58977	5.72951	5.87457	5.77305	5.19582	5.41526	5.64653	5.52049	5.63207	5.51201	5.54112	5.44424	5.73239	5.66542	5.50769	5.50909	5.46822
neg_1496	Suberic acid	173.081	4.41812	neg	M-H, M+Na-2H	C8H14O4	72.6	-	-7.97286	C08278	LMFA01170001;HMDB0000893	505-48-6	6.1548	6.57879	5.97432	6.46692	6.60191	6.55877	6.62707	6.2625	6.06716	6.36358	6.22376	6.23819	6.30437	6.29464	6.52974	6.41511	6.25052	6.12399	6.34535	5.53942	5.54589	5.51674	5.46326	5.54439	5.54905	5.39502	5.41252	5.47177	5.41396	5.53155	5.60956	5.54562	5.59023	5.55156	5.51765	5.41738	5.65887
neg_1915	Allantoin	157.035	0.663717	neg	M-H	C4H6N4O3	86.3	-	-9.17159	C01551	HMDB0000462;MJDBOTE0001088	97-59-6	6.93785	6.72993	7.05226	6.94079	6.45551	6.57442	6.68292	6.54912	6.52141	6.61357	6.55779	6.54879	6.63141	6.5179	6.57268	6.5543	6.54218	6.60587	6.55949	6.32041	6.36745	6.28045	6.38465	6.39485	6.42714	6.39483	6.42358	6.46842	6.38299	6.82521	6.3572	6.63501	6.51377	6.59184	6.45743	6.59546	6.95307
neg_1977	Threoninyl-Aspartate	269.054	0.712083	neg	M+Cl	C8H14N2O6	-	55.5	-3.61213	-	HMDB0029057	-	5.06117	4.96525	4.74955	5.35643	5.01877	5.56479	5.15818	5.16988	5.1205	5.55578	4.96579	4.80774	4.80827	5.02444	4.9654	4.80933	4.81368	5.00656	5.4616	5.28318	5.14796	5.00442	5.0138	5.32793	5.09942	4.78492	5.19382	5.22395	5.32628	5.01748	4.32277	4.76945	4.43468	4.65868	4.48141	4.65391	5.29954
neg_2006	L-Homocitrulline	188.103	0.739883	neg	M-H	C7H15N3O3	53.0	-	-6.33228	C02427	HMDB0000679;MJDBOTE0000607	-	4.97682	4.68458	4.67794	5.05202	4.76603	4.80615	4.82868	4.72611	4.76303	4.90727	4.96157	4.90811	4.95457	4.90833	5.08362	4.88189	4.98032	4.98116	4.97442	4.79946	4.76108	4.61666	4.85153	4.79153	4.68644	4.77408	4.72719	4.77335	4.62543	4.86409	4.56823	4.63595	4.68966	4.58976	4.59796	4.69094	4.93066
neg_2033	N2-Acetyl-L-ornithine	173.092	0.768567	neg	M-H	C7H14N2O3	63.8	-	-7.77655	C00437	HMDB0003357	-	5.20758	5.69378	4.88112	5.87692	5.97104	5.88338	5.53787	5.75633	5.93252	6.07954	5.94258	6.00395	5.85289	5.8789	5.93684	5.97082	5.88816	6.04608	6.10798	5.8605	5.94171	5.82633	5.98339	5.78894	5.79215	5.79175	5.76899	5.85408	5.78254	5.57848	5.64677	5.40286	5.8138	5.71654	5.66704	5.55077	5.59431
neg_2038	S-Cysteinosuccinic acid	236.022	0.768567	neg	M-H	C7H11NO6S	-	59.8	-4.20329	-	HMDB0029418	34317-60-7	5.04394	4.52993	5.22142	4.80589	4.30574	4.07106	4.59626	4.11848	4.15258	4.41628	4.10825	4.11666	4.39237	4.09855	4.42159	4.24622	4.20117	4.26472	4.22126	4.08818	4.11209	3.98258	4.10382	4.26566	4.04756	4.01545	3.90457	3.81125	4.03681	4.45016	3.97648	4.29864	3.82779	4.21133	3.96563	4.19872	4.81267
neg_2129	6-(acetyloxy)-3,4,5-trihydroxyoxane-2-carboxylic acid	235.045	0.831567	neg	M-H	C8H12O8	-	51.1	-4.63692	-	HMDB0124934	-	3.67373	4.60109	3.70248	4.24978	2.02317	4.04346	3.36863	1.99361	1.98641	4.03599	3.31998	4.27003	3.29459	3.74882	3.75315	3.76004	2.9756	3.47646	3.77474	4.02514	3.41003	4.10889	3.85585	3.88461	3.60429	1.92254	1.8934	3.40178	1.94724	4.51166	5.15184	4.66624	4.07432	4.38103	4.27757	4.51584	4.42227
neg_2456	Dopaxanthin	411.085	1.76805	neg	M+Na-2H	C18H18N2O8	-	79.9	9.5386	C08543	HMDB0012221	71199-31-0	3.36497	4.99996	4.11384	4.99302	5.4679	5.38427	5.32672	5.3243	5.67558	5.12078	5.28705	5.19889	4.95313	4.9511	4.91896	4.92517	5.14954	4.77023	4.90623	4.83459	4.93836	4.82456	5.23858	4.87123	4.72965	4.83608	4.76172	4.85066	4.69528	4.79956	5.00298	4.68837	5.31056	4.7351	4.88737	4.45656	4.41912
neg_2459	4,5-Dihydro-1-benzoxepin-3(2H)-one	199.016	1.78208	neg	M+K-2H	C10H10O2	-	61.7	-6.91229	-	HMDB0029714	35783-10-9	4.28076	4.23747	3.921	4.14814	5.06081	4.23857	4.24906	4.12003	4.2367	4.22844	4.19971	4.28324	4.17893	4.19051	4.36105	4.29106	4.31194	4.34737	4.33843	4.2055	4.28295	4.3697	4.36132	4.08962	4.31351	4.13908	4.19249	4.36738	4.21484	4.18751	4.13777	4.15574	4.24102	4.22503	4.14789	4.22212	4.12857
neg_2462	(4-Hydroxybenzoyl)choline	269.125	1.78907	neg	M+FA-H	C12H18NO3+	-	61.7	-9.60447	-	HMDB0029559	5094-31-5	4.32749	3.96809	3.55859	4.79853	4.36986	4.27883	4.11621	4.1003	4.09081	4.12386	4.04995	4.10381	3.68681	3.71253	3.8332	3.6869	3.60716	4.05664	4.12453	3.89344	4.05788	3.61203	4.05161	3.13712	2.72917	2.72449	2.93464	2.70755	3.58247	3.96521	3.68856	3.25885	3.9862	4.0465	4.1873	3.93152	4.69944
neg_2562	[(3-phenyloxiran-2-yl)methoxy]sulfonic acid	275.022	1.94213	neg	M+FA-H	C9H10O5S	-	57.7	-3.38673	-	HMDB0135311	-	4.30142	3.29016	4.60792	4.19725	3.31195	4.26743	3.62593	4.17084	4.38098	4.3746	4.49808	4.66929	4.33206	4.40327	4.52885	4.64626	4.19819	3.96757	4.73416	2.55257	2.85448	3.25647	3.37252	3.18895	3.248	3.25407	3.07821	2.87564	2.86746	3.32175	3.70871	2.92862	3.44936	3.82322	2.76841	3.40845	4.72187
neg_2644	Xanthosine	283.067	2.04343	neg	M-H	C10H12N4O6	98.8	-	-3.2647	C01762	HMDB0000299	146-80-5	4.55969	5.70847	4.52796	5.3551	5.70067	5.5834	5.17289	5.20399	4.98509	5.39718	5.02719	5.35796	4.91944	5.35017	4.93121	5.0734	5.06902	4.62491	4.5532	5.434	5.32674	5.30793	5.19059	5.36543	5.03407	4.97207	4.99511	4.98106	4.89714	5.72082	5.98231	5.60397	5.54302	5.69534	5.5293	5.51464	5.52912
neg_2678	Shikimic acid	173.044	2.08403	neg	M-H	C7H10O5	50.6	-	-7.67203	C00493	HMDB0003070	138-59-0	4.22553	4.56008	4.37857	4.59818	4.55913	4.54372	4.67791	4.33148	4.38487	4.55906	4.31487	4.3729	4.36153	4.32441	4.48948	4.49304	4.38714	4.35264	4.44692	4.70312	4.62477	4.57732	4.6709	4.69821	4.64891	4.67345	4.71347	4.54707	4.587	4.99593	4.80087	4.90704	4.81125	4.86263	4.82824	4.82933	4.85291
neg_2703	3-Methoxy-4-Hydroxyphenylglycol sulfate	263.022	2.09803	neg	M-H	C9H12O7S	-	52.7	-3.04877	-	HMDB0003332	71324-20-4	4.86549	4.44404	5.04279	4.82703	5.03524	4.42	4.47589	4.79788	4.39055	4.66709	4.31736	4.39464	4.41408	4.43404	4.46506	4.36556	4.21303	3.95652	4.18246	4.58994	4.49411	4.44061	4.56083	4.40182	3.92783	4.21087	4.10432	4.18642	4.42987	4.63357	3.426	3.81385	4.28662	3.87283	3.93751	4.00443	4.76965
neg_2743	5-Fluorodeoxyuridine monophosphate	307.011	2.13307	neg	M-H2O-H	C9H12FN2O8P	-	57.7	-7.58177	C04242	HMDB0060394	-	4.0123	5.11151	4.05044	5.06154	5.29891	5.0648	5.25985	5.05527	4.99227	5.42518	4.93078	4.98089	4.98974	5.00726	5.18649	5.05186	4.73498	4.55337	4.82025	4.26346	4.47474	4.08825	4.45836	4.55264	4.34821	4.55307	4.32601	4.50376	4.5874	4.35133	4.36564	4.37841	4.7736	4.67239	4.5386	4.42095	4.3047
neg_2764	Isoleucyl-Aspartate	227.103	2.16808	neg	M-H2O-H	C10H18N2O5	-	59.9	-4.25103	-	HMDB0028903	-	4.54164	4.43497	4.00543	4.19593	4.02788	3.7254	3.56615	3.82879	4.37311	3.80512	2.79674	2.84872	2.82525	2.85089	2.87624	3.24787	2.8838	2.91364	3.06583	2.81439	3.14926	2.82738	2.81508	2.84219	2.79278	2.78809	2.75864	2.77115	2.81305	3.6231	2.73433	2.69696	2.79532	3.64182	3.73775	3.5326	4.33114
neg_2767	3,4,5-trihydroxy-6-[(2-oxo-2H-chromen-3-yl)oxy]oxane-2-carboxylic acid	373.034	2.16808	neg	M+Cl	C15H14O9	-	68.6	0.941032	-	HMDB0140953	-	5.2582	3.25044	5.60555	4.40793	3.68783	3.34955	3.54517	3.267	3.66005	3.70202	3.20383	3.24748	3.23237	3.25803	3.2834	3.26998	3.29097	3.32084	3.29502	3.2215	3.2141	3.2345	3.22219	3.24932	3.19986	3.19518	3.16569	3.17822	3.22016	4.20929	3.14135	3.73143	3.20265	3.1939	3.2612	3.17652	4.56048
neg_2837	10-Formyltetrahydrofolate	472.157	2.28712	neg	M-H	C20H23N7O7	-	92.2	-3.3016	C00234	HMDB0000972	2800-34-2	2.88098	4.77724	2.86633	4.99201	4.86147	4.90246	4.64444	4.98038	4.9304	4.8656	4.90721	4.94109	5.07243	4.895	5.09332	5.06735	5.10219	5.04061	5.01747	4.53845	4.30083	4.99318	4.91169	4.05041	5.05739	4.57192	4.26768	4.68294	4.11738	4.6532	4.76018	4.7577	4.64593	4.82889	4.69945	4.68236	4.9668
neg_2838	3-Methylhippuric acid	192.065	2.29412	neg	M-H	C10H11NO3	59.2	-	-6.76734	-	HMDB0013245	-	3.69255	4.41901	3.22585	4.33417	4.67513	4.03865	4.09763	4.17347	4.26809	3.96303	4.26162	4.33862	4.27937	3.90186	4.46512	4.31582	4.23589	3.75682	4.08978	3.84867	4.22261	4.38594	4.50359	4.08153	4.20238	3.98917	4.04364	4.21188	4.06943	3.88104	4.01505	3.75574	4.09851	3.80016	4.10538	3.98219	3.73399
neg_2928	2-Piperidinone	243.134	2.40428	neg	2M+FA-H	C5H9NO	-	54.9	-5.02262	-	HMDB0011749	675-20-7	4.53542	3.05644	4.32135	4.23851	3.52711	3.76516	3.30586	3.40653	3.56133	3.76104	3.27283	3.13573	3.33492	3.58368	2.97008	3.42986	3.0185	3.0075	3.64998	2.90821	3.25812	2.92121	2.90891	2.93602	2.8866	2.88191	2.85245	2.86497	2.90688	3.68769	2.94853	2.79075	3.1948	2.88064	2.87424	2.85045	4.34777
neg_3008	Homovanillic acid sulfate	282.988	2.48843	neg	M+Na-2H	C9H10O7S	-	70.1	-3.61258	-	HMDB0011719	38339-06-9	3.28496	2.82826	2.5946	4.16856	3.75792	4.13767	3.48952	3.93022	3.53291	3.51054	3.88339	3.67255	3.34105	3.3963	3.78176	3.87623	3.6053	3.86805	4.04863	3.95705	3.99749	3.62241	3.92909	3.47633	2.79342	2.78873	3.11788	2.77179	3.41604	3.41651	3.34692	2.6976	3.50074	3.79737	3.05475	2.72339	4.3788
neg_3061	3-Hydroxy-4-methoxyphenylacetic acid	181.049	2.56542	neg	M-H	C9H10O4	80.4	-	-7.40538	-	HMDB0000333	-	4.66478	3.58519	5.01631	4.12936	2.93689	3.3821	3.29198	2.72486	2.92299	3.67387	3.23399	3.11536	3.08278	3.06739	3.04605	2.75828	3.43898	3.60562	3.5973	2.80686	3.04899	2.6924	2.6801	2.7072	3.07136	3.0567	2.72717	2.68749	2.76126	3.58922	3.02558	3.08738	2.66036	3.32509	2.64547	3.00482	4.25321
neg_3120	Phenytoin catechol	321.027	2.61445	neg	M+K-2H	C15H12N2O4	-	50.1	-3.83964	-	HMDB0060865	-	1.12683	3.63118	1.11327	5.27056	3.86768	5.39664	3.4218	3.90163	3.68136	3.61706	3.67453	3.61504	3.48759	3.55928	3.33608	3.26952	3.07252	3.05331	3.00318	2.71234	2.68933	3.16217	3.10503	2.97138	2.87769	3.00125	2.97673	3.23831	2.69555	4.01924	3.00841	3.08872	3.42533	2.62934	3.32603	2.88876	1.28601
neg_3162	2,5-Dimethyl-3-mercaptotetrahydrofuran	309.118	2.64943	neg	2M+FA-H	C6H12OS	-	56.9	-7.27291	-	HMDB0032237	26486-21-5	5.36915	5.71395	4.93722	5.74038	5.82693	5.88203	6.03133	5.53958	5.25057	5.73272	5.40346	5.39466	5.52452	5.59093	5.76015	5.68577	5.53813	5.51463	5.69271	4.50174	4.3533	4.55614	4.25827	4.48253	4.41251	4.31799	4.3987	3.90069	4.29501	4.20767	4.20313	4.1456	4.36359	4.12332	4.30395	4.30062	4.27446
neg_3174	L-beta-aspartyl-L-leucine	227.103	2.65642	neg	M-H2O-H	C10H18N2O5	-	75.9	-3.85297	-	HMDB0011166	-	3.70671	4.01044	3.75975	4.71112	4.20207	4.38432	4.10064	3.96579	3.99903	4.2148	3.73297	3.71234	3.53141	3.0001	3.02546	3.3713	3.10816	4.03994	3.5912	3.21365	4.1566	3.35905	3.85846	2.99139	2.94196	2.93728	2.90781	2.92033	3.20041	3.86567	3.94354	3.50309	4.21888	4.22002	3.65391	3.9097	4.7723
neg_3190	Flavin adenine dinucleotide (FAD)	784.148	2.67742	neg	M-H	C27H33N9O15P2	52.2	-	-2.22685	-	-	-	5.76874	6.20706	5.7112	6.14246	5.83718	6.01867	6.06558	5.86538	5.86625	5.66419	5.83727	5.8932	5.98534	5.88794	5.87393	5.75137	5.9225	5.9511	5.91359	5.70863	5.78926	5.67973	5.75921	5.65155	5.59583	5.58606	5.62183	5.74153	5.63176	5.84731	5.89343	5.92987	5.90345	5.84882	5.88659	5.8431	5.74844
neg_3220	Caffeic acid 3-sulfate	258.99	2.71932	neg	M-H	C9H8O7S	-	66.9	-5.08908	-	HMDB0041706	-	2.78158	3.00075	2.76694	3.42743	3.29007	3.0372	3.00047	3.033	3.76422	3.06517	2.96986	3.39618	2.99838	3.02404	3.11352	3.36716	3.05696	3.45803	3.06101	3.00104	3.59546	3.09815	3.30753	3.6618	3.55659	2.96121	3.42732	3.04009	3.83891	3.62875	3.27551	3.93001	3.63222	3.77487	3.8231	3.03603	3.63415
neg_3221	N-Acetyl-DL-methionine	190.053	2.7263	neg	M-H	C7H13NO3S	59.6	-	-6.73331	-	-	-	4.07712	4.50923	3.98077	5.33742	5.76414	5.78718	5.15672	5.66823	5.61122	5.44796	5.60228	5.37356	5.5368	5.45955	5.51992	5.34387	5.53588	5.4178	5.43858	5.60516	5.80966	5.64008	5.75749	5.58232	5.35566	5.44359	5.57735	5.63863	5.57014	4.701	5.25179	4.89959	5.42002	5.40912	5.19604	5.09648	5.14797
neg_3243	3,4,5-trihydroxy-6-[2-(3-oxoprop-1-en-1-yl)phenoxy]oxane-2-carboxylic acid	369.081	2.74728	neg	M+FA-H	C15H16O8	-	54.5	-3.81404	-	HMDB0134044	-	4.01394	4.53596	4.39406	5.59155	4.8419	4.9379	4.79009	4.92117	4.89044	4.81349	4.80723	4.85444	4.48862	4.85002	4.51304	4.43954	4.83301	4.63132	4.79596	4.23374	4.41046	3.75082	4.69825	3.60531	3.55583	3.55114	3.52165	3.55046	4.18177	4.94782	4.57341	4.32587	4.81701	4.61773	4.2959	4.48157	5.49595
neg_3256	Gamma-Glu-Leu	259.129	2.76828	neg	M-H	C11H20N2O5	74.1	-	-3.5296	-	HMDB0011171	-	4.73671	5.43714	4.65132	5.51433	5.62032	5.6646	5.52171	5.59495	5.47735	5.48651	5.48453	5.52211	5.52291	5.52716	5.48601	5.51339	5.4668	5.33335	5.36284	5.66443	5.58409	5.54456	5.75624	5.6387	5.47302	5.46351	5.54894	5.61355	5.53631	5.42791	5.32599	5.26231	5.41603	5.37815	5.19211	5.17151	5.31851
neg_3323	N-Isovaleroylglycine	158.081	2.85932	neg	M-H	C7H13NO3	66.4	-	-8.93223	-	HMDB0000678;MJDBOTE0001176	-	5.76007	5.69215	6.45754	5.74845	5.64199	5.70147	5.35261	5.58796	5.32316	5.64604	5.58837	5.41282	5.51649	5.36551	5.49277	5.41427	5.49692	5.61987	5.59067	5.55128	5.56841	5.48229	5.58022	5.51957	5.33695	5.47157	5.55465	5.52381	5.55045	5.51241	5.14055	5.4341	5.14758	5.21694	5.28194	5.16565	6.26667
neg_3350	{[3-(2-hydroxyphenyl)oxiran-2-yl]methoxy}sulfonic acid	291.017	2.89433	neg	M+FA-H	C9H10O6S	-	55.3	-3.58102	-	HMDB0134080	-	5.08232	3.86145	3.74541	5.2261	3.63073	5.39693	3.99023	5.21376	5.05222	4.76973	5.29432	4.65718	5.13971	4.83939	4.43505	4.41199	4.84394	4.04685	5.13578	3.40181	3.39441	3.41482	3.4025	3.42964	3.38018	3.37549	3.34599	3.35853	3.40047	5.05236	4.39091	3.28423	3.99963	4.72966	4.05011	3.31006	5.85326
neg_3369	3-Oxooctanoic acid	203.091	2.92935	neg	M+FA-H	C8H14O3	-	54.3	-7.81243	-	HMDB0010721	-	4.25009	5.00058	3.86485	4.73208	4.6678	4.85177	5.08411	4.39076	4.27481	4.9209	4.54883	4.58354	4.52739	4.52052	4.81585	4.86474	4.5849	4.49521	4.85157	2.85236	2.84497	2.86536	2.85305	2.88016	2.87566	2.90849	2.7966	2.80912	2.88315	2.78991	3.1276	2.73492	2.83329	2.82479	2.81839	2.76071	3.80236
neg_3401	Nonate	233.102	2.97793	neg	M+FA-H	C9H16O4	-	58.4	-5.36937	-	HMDB0011717	-	5.45374	3.76923	5.2576	4.19078	3.46399	3.41705	3.07954	3.53935	2.80754	4.12897	3.12474	2.7953	3.28781	3.21272	3.57973	3.27692	3.09922	2.86858	3.82978	3.34788	3.10663	3.58139	2.77003	3.19509	3.40769	2.82469	3.30413	3.15158	3.09527	3.58749	2.6893	3.21267	2.75028	2.74178	2.73538	2.74307	3.51333
neg_3449	Indoxylsulfuric acid	212.001	3.03393	neg	M-H	C8H7NO4S	94.3	-	-5.58242	-	HMDB0000682	-	7.98739	7.38669	8.11883	7.65512	6.68652	6.93638	6.8987	7.04183	6.99165	6.68148	7.33038	7.17404	6.87095	7.08231	7.14724	7.1304	6.71953	6.56029	7.15955	7.07066	7.00902	6.76938	7.02004	6.80144	6.92552	7.12929	7.04991	7.15287	6.99542	7.1449	6.69561	7.15462	6.61477	6.64427	6.90541	6.93004	7.09022
neg_3469	4-Hydroxy-5-(3',4'-dihydroxyphenyl)-valeric acid-O-glucuronide	401.108	3.05462	neg	M-H	C17H22O11	-	63.5	-3.38037	-	HMDB0059971	-	4.55984	4.94086	4.47494	6.23068	3.41228	5.36887	5.29889	4.75594	4.93344	5.9842	5.16015	5.45442	5.15913	5.51325	4.70035	5.31234	5.39455	5.81945	5.79647	3.33693	3.32952	3.34993	3.33762	3.36475	3.31529	3.3106	3.28111	3.29364	3.33558	4.90716	4.69234	3.21935	3.31784	4.41844	4.2104	3.24518	6.10724
neg_3499	Jasmolone glucoside	387.165	3.11048	neg	M+FA-H	C17H26O7	-	94.8	-3.38721	-	HMDB0032870	-	3.54648	3.99742	2.91267	4.90865	4.30317	4.15166	4.20763	3.94166	3.17155	4.18394	3.893	3.82977	3.29129	3.17283	3.96088	3.70445	3.23688	3.97545	4.03727	3.13332	4.32482	3.14633	4.14194	3.16114	3.11169	3.10701	3.07752	3.09005	3.13198	4.08954	3.18011	3.1572	4.09992	3.96027	3.98817	4.08222	4.95279
neg_3515	2-hydroxy-2-propan-2-ylbutanedioic acid	175.06	3.1385	neg	M-H	C7H12O5	52.1	-	-7.66809	-	-	-	4.2983	3.65825	4.80171	4.76465	4.36423	4.25761	4.62251	3.93412	3.99378	4.03947	4.08782	4.34638	4.16246	4.21654	4.24919	4.16328	4.40344	4.74108	4.34094	4.27033	3.74881	4.07444	4.3331	4.2247	3.47216	3.87661	3.83903	3.80092	4.13505	4.32882	3.98896	3.74644	4.43555	4.49367	3.87119	3.87535	5.23137
neg_3549	Gentisic acid	153.018	3.18048	neg	M-H	C7H6O4	82.5	-	-9.3562	C00628	HMDB0059999;HMDB0000152	490-79-9	3.44882	3.83615	2.95802	5.02018	4.48773	4.68311	4.17852	4.60395	4.22096	4.5019	4.01509	4.23834	3.92363	4.3482	3.88995	3.95091	4.0828	4.41864	4.45566	4.24225	4.16533	4.10645	4.26572	4.09631	3.70941	4.01272	4.01783	4.09569	4.13139	4.33875	3.84171	3.56297	3.97124	4.2305	3.70331	3.79979	4.5905
neg_3570	N-lactoyl-Isoeucine	201.112	3.2155	neg	M-H	C10H18O4	-	54.3	-5.79861	-	-	-	4.61809	4.17472	4.85862	4.23042	4.22379	4.26751	4.21699	4.16226	3.45843	4.16264	4.15623	4.06381	4.09417	4.16767	4.08063	4.13014	4.15782	4.25433	4.23364	4.11207	3.98943	3.90557	4.03599	4.03821	4.06946	3.9713	3.91754	3.94329	4.12681	3.9558	3.98895	4.06957	4.14715	3.933	4.10295	3.98889	4.2556
neg_3590	Tyramine glucuronide	294.101	3.25568	neg	M-H2O-H	C14H19NO7	-	63.9	7.89709	C03033	HMDB0010328	27972-85-6	5.26734	5.55917	4.82261	5.22919	5.56837	5.36587	5.43916	5.30198	5.09562	5.44138	5.19661	5.4053	5.24613	5.28567	5.18288	5.3775	5.58332	5.45487	4.93647	4.86291	4.85551	4.87593	4.8636	4.89075	4.84127	4.83657	4.80707	4.81961	4.86157	4.78062	4.78272	4.74528	4.84382	4.8353	4.82889	4.77112	4.82651
neg_3596	Suberylglycine	230.102	3.26875	neg	M-H	C10H17NO5	-	55.8	-4.39671	-	HMDB0000953	60317-54-6	5.06548	4.32947	5.39517	4.32402	3.67139	3.7386	3.82449	3.50175	3.25402	4.00951	3.46742	3.45387	3.77299	3.42619	3.55604	3.67358	3.61353	4.25309	3.82127	3.22687	3.51233	2.8355	3.22177	2.98777	2.8009	3.65069	3.11251	3.3079	2.82117	4.23766	2.74244	4.13153	2.80344	3.67738	3.77889	3.65676	4.60164
neg_3658	Valproic acid glucuronide	319.139	3.35285	neg	M-H	C14H24O8	-	63.6	-3.51607	-	HMDB0000901	60113-83-9	6.21385	4.9927	6.05447	5.66183	4.82111	5.36822	5.06907	5.23604	5.14438	5.77148	5.96462	5.06018	5.95787	5.8616	5.15114	5.62254	5.77262	5.65338	5.0921	5.58059	6.14526	5.06539	4.95324	5.44478	5.53324	5.50245	5.63334	5.49714	5.61702	5.53747	5.27079	5.31314	5.183	5.80269	4.99482	4.96616	5.55443
neg_3768	1,4-Benzothiazine-O-quinonimine	332.994	3.51107	neg	M+K-2H	C12H12N2O5S	-	54.1	-5.66788	-	HMDB0012491	-	4.56057	3.13186	5.12469	3.92364	3.2301	3.16832	3.13159	3.16413	4.41562	3.81602	4.19866	4.02363	3.55308	3.88038	3.70341	3.76574	3.85305	3.21795	3.89471	4.31035	4.09918	3.13163	3.36158	3.70704	4.24893	4.28836	4.11367	4.23934	4.06677	4.1896	3.54703	3.00109	3.09955	3.28469	3.28424	3.65577	4.94189
neg_3794	5-(2-Methylpropyl)tetrahydro-2-oxo-3-furancarboxylic acid	231.086	3.54605	neg	M+FA-H	C9H14O4	-	63.9	-5.25089	-	HMDB0030988	-	4.07398	4.3265	3.89737	4.12457	4.0924	4.16644	4.60715	3.61027	3.2236	4.26316	3.70056	3.95322	4.05051	3.80292	4.32064	4.24889	3.95507	4.07148	4.21666	2.83328	2.82588	2.84627	2.83397	2.86108	2.81167	2.80698	2.77752	2.79004	2.83194	2.75112	2.75321	2.71584	2.95224	2.80571	2.89834	2.74164	2.98817
neg_3803	O-methoxycatechol-O-sulphate	203.001	3.56005	neg	M-H	C7H8O5S	-	65.8	-5.96312	-	HMDB0060013	-	6.38561	3.6122	6.04548	4.72928	5.04288	3.40473	4.39588	4.91087	4.25623	3.33314	4.42598	3.06268	3.51485	4.31927	2.95117	2.9299	3.79182	2.98073	3.83964	4.34986	4.44865	4.19168	3.73175	4.207	4.67721	4.99647	4.81186	4.96426	4.6982	5.35229	4.35414	5.18975	4.42907	4.71814	4.6749	4.75308	5.43737
neg_3804	3,4,5-trihydroxy-6-{5-methoxy-2-[1-oxo-1-(2,3,4,6-tetrahydroxyphenyl)propan-2-yl]phenoxy}oxane-2-carboxylic acid	495.118	3.56005	neg	M-H	C22H24O13	-	63.1	6.84612	-	HMDB0133876	-	5.49423	4.97565	5.59579	5.23411	4.64584	5.20423	4.89965	5.47208	5.01042	4.7007	5.4778	5.41764	5.15223	5.38042	5.4843	5.32812	4.9833	4.77859	5.56458	5.33627	5.38726	5.14896	5.28257	4.97106	4.86518	5.14287	5.29216	5.37903	5.22979	4.89725	4.74575	4.82818	4.16171	4.70321	4.84405	4.51876	5.05493
neg_3846	2,5-Dimethyl-4-ethoxy-3(2H)-furanone	201.076	3.6351	neg	M+FA-H	C8H12O3	-	50.7	-7.71778	-	HMDB0032232	65330-49-6	3.75193	3.51251	4.23153	3.12219	3.5794	3.24165	2.82575	2.85827	2.851	3.31082	2.79515	2.83876	2.82366	2.8493	3.41919	2.86124	2.88222	3.03235	3.31393	6.00672	5.8264	5.84911	5.88957	5.97454	5.92054	5.89747	5.88784	5.7353	5.76864	5.7393	5.7248	5.80822	5.69456	5.66679	5.75622	5.7264	5.69863
neg_3873	4-phenylbutanic acid-O-sulphate	289.038	3.67635	neg	M+FA-H	C10H12O5S	-	52.1	-3.58909	-	HMDB0059983	-	2.91691	4.1877	2.82899	4.96619	5.15392	5.08024	4.542	4.9628	4.77929	4.79147	4.83144	4.76527	4.2414	4.55695	4.62926	4.38049	4.32121	4.47094	5.02641	4.59358	4.8791	4.45451	4.90037	4.17659	3.02798	3.40448	3.91395	3.88378	4.4338	4.30902	4.58029	4.02518	4.81592	4.70985	4.00615	3.96934	4.96997
neg_3890	Niazimin A	382.153	3.70438	neg	M-H	C18H25NO8	-	66.7	5.46491	-	HMDB0038630	-	5.37175	5.64328	5.04875	5.36009	5.69579	5.43274	5.49701	5.44917	5.32886	5.56538	5.3312	5.43218	5.40611	5.40339	5.26579	5.45515	5.64835	5.5845	5.35802	5.05972	5.05231	5.07273	5.06041	5.08756	5.03808	5.03338	5.00388	5.01642	5.05838	4.97743	4.97952	4.94209	5.04063	5.03211	5.0257	4.96793	5.02332
neg_3911	(2E)-3-(2,4-dihydroxy-5-methoxyphenyl)prop-2-enoic acid	209.044	3.73243	neg	M-H	C10H10O5	-	51.2	-5.69571	-	HMDB0125514	-	5.06234	5.58564	5.06197	5.53872	5.61136	5.67834	5.7011	5.64823	5.53187	5.65338	5.64861	5.69102	5.68588	5.70533	5.75641	5.68466	5.6973	5.7539	5.68861	5.67329	5.66352	5.65608	5.64476	5.66434	5.66467	5.65098	5.62084	5.62299	5.64985	5.55695	5.62919	5.56733	5.59737	5.63927	5.65702	5.58045	5.48956
neg_3919	6-(3,4-dihydroxy-6-methyl-5-oxooxan-2-yl)-5,7-dihydroxy-2-(3-hydroxyphenyl)-4H-chromen-4-one	459.092	3.73943	neg	M+FA-H	C21H18O9	-	68.5	-3.44928	-	HMDB0127309	-	4.37837	4.76516	3.60807	6.01478	4.65562	5.12569	5.11261	4.9494	4.83817	4.76201	4.12044	4.9003	4.08708	4.69249	4.90878	4.61578	4.88195	4.88364	5.21332	3.7089	3.95417	3.72191	3.70959	3.73673	3.68726	3.68257	3.65307	3.6656	3.80881	5.45073	3.9314	4.10174	4.67085	4.33205	5.33177	4.44909	5.79664
neg_3927	Terephthalic acid	165.018	3.74645	neg	M-H	C8H6O4	78.1	-	-8.49047	C06337	HMDB0002428;MJDBOTE0000641	100-21-0	5.25741	5.77912	5.2074	5.69763	5.87422	5.88031	5.80794	5.82561	5.7324	5.71375	5.84531	5.85445	5.87942	5.88244	5.90631	5.87207	5.87717	5.85256	5.79589	5.76163	5.7437	5.75208	5.74077	5.77666	5.75745	5.74837	5.69548	5.70906	5.75562	5.64843	5.71986	5.63602	5.69611	5.71639	5.74475	5.68515	5.60848
neg_3971	Genipin	225.076	3.80138	neg	M-H	C11H14O5	51.9	-	-4.98542	C09780	HMDB0035830;MJDBOTE0001654	6902-77-8	4.59001	3.95777	4.88755	4.41056	3.96356	3.6191	4.16328	3.76994	2.94282	3.36776	3.59286	3.06768	4.01755	3.3357	3.91573	3.56163	3.25847	3.39058	3.2985	3.42936	3.40953	2.91761	2.9053	3.46377	3.80766	3.18435	3.7147	3.34125	3.46306	4.6131	3.91607	4.33613	4.39749	3.99039	4.07587	4.09127	4.85832
neg_3974	Glucosylgalactosyl hydroxylysine	467.187	3.80138	neg	M-H2O-H	C18H34N2O13	-	75.5	-3.54972	-	HMDB0000585	32448-35-4	5.46811	4.2739	5.28601	4.20019	3.7908	4.55478	3.32788	4.22839	3.35315	3.80865	3.71161	4.28099	3.98786	4.14143	3.8919	3.98997	4.01651	3.41426	4.32965	4.61022	4.42748	4.69125	4.42381	4.47785	4.63527	4.36467	4.82816	4.54941	4.42318	3.78526	3.23476	4.09639	3.29583	3.9146	3.76737	3.22317	4.57179
neg_3982	2-Hydroxyphenylacetic acid	151.039	3.81538	neg	M-H	C8H8O3	80.0	-	-9.61159	C05852	HMDB0000669;MJDBOTE0000611	-	4.18112	4.47076	4.1145	4.79695	4.44292	4.44509	4.27624	4.32598	4.04658	4.63778	4.30129	4.29356	4.26335	4.32376	4.35162	4.32704	4.33341	4.62399	4.59405	4.3049	4.41818	4.31292	4.37602	4.31522	4.24075	4.27	4.21021	4.17651	4.29312	4.46808	4.22196	4.40395	4.39352	4.26167	4.34225	4.36211	5.02409
neg_3991	1b-Furanoeudesm-4(15)-en-1-ol acetate	295.129	3.82238	neg	M+Na-2H	C17H22O3	-	61.0	-9.75847	-	HMDB0032697	97456-36-5	3.08347	3.75223	3.55298	4.95206	4.62682	4.52157	3.93819	4.49247	4.22972	4.15465	4.08369	4.08275	3.609	4.17018	4.22453	3.88385	4.04061	4.14597	4.08283	3.99022	4.26578	3.98699	4.28085	3.71207	3.32453	3.26322	3.23373	3.4451	4.12772	4.2705	3.66881	3.88793	4.43682	3.73144	4.0246	3.65704	5.09505
neg_3999	Methyl (3b,11x)-3-Hydroxy-8-oxo-6-eremophilen-12-oate	301.139	3.83642	neg	M+Na-2H	C16H24O4	-	65.5	-9.82033	-	HMDB0041229	64964-00-7	3.84782	4.48004	4.63605	4.78039	4.59814	4.72441	4.55735	4.64074	4.28018	4.68669	4.63007	4.66127	4.69479	4.73263	4.71109	4.5212	4.50025	4.47136	4.60938	4.59749	4.66134	4.49268	4.76794	4.65212	4.51142	4.48934	4.4501	4.60199	4.58775	4.3096	4.2293	4.18639	4.31615	4.43076	4.33975	4.20198	4.81919
neg_4034	Cis-4-Hydroxycyclohexylacetic acid	203.091	3.8785	neg	M+FA-H	C8H14O3	-	56.9	-7.48177	-	HMDB0000451	68592-22-3	4.61717	5.34659	4.48255	5.23759	5.37182	5.30292	5.41472	4.9538	4.78169	5.1664	4.8063	4.96352	4.99804	5.00487	5.20204	5.10996	4.96665	4.88368	5.03052	5.05533	4.91666	4.96769	4.99364	5.03353	4.99537	4.9178	4.97157	4.80814	4.80782	4.76806	4.87496	4.81172	4.80815	4.82187	4.8653	4.72174	4.81197
neg_4051	3'-Hydroxy-T2-triol	435.139	3.90545	neg	M+K-2H	C20H30O8	-	77.3	-8.25481	-	HMDB0034575	-	4.94699	4.62159	4.92438	5.12762	4.45247	4.33157	3.97901	4.47325	3.64813	4.35053	4.53326	4.27216	4.31758	4.3892	4.4346	4.31955	4.21304	3.96922	4.16331	4.30389	4.39884	4.11661	4.38969	4.16441	3.48498	4.01468	4.16912	3.51679	4.43903	4.79127	3.42645	3.72381	4.39215	4.2581	3.47261	4.12488	4.99422
neg_4084	10-Hydroxy-8-nor-2-fenchanone glucoside	361.149	3.98238	neg	M+FA-H	C15H24O7	-	55.5	-3.75993	-	HMDB0033643	240495-82-3	5.90527	4.62286	6.26317	4.95546	4.0871	4.0926	4.32981	3.66987	3.23069	3.82646	3.75086	3.26923	4.2709	3.22899	3.25436	3.52042	3.59601	3.29722	3.26598	3.19246	3.18506	3.20546	3.19315	3.22028	3.17083	3.16614	3.13665	3.14918	3.19112	4.62212	3.44559	4.33745	4.07401	3.16486	3.22523	3.7801	4.76154
neg_4097	4-Hydroxynonenal	201.112	3.99625	neg	M+FA-H	C9H16O2	-	53.1	-7.84067	C21642	HMDB0004362;LMFA06000051	75899-68-2	4.92275	5.39899	4.88465	5.30178	5.64003	5.70582	5.49055	5.69244	5.52159	5.31494	5.55276	5.54927	5.60435	5.60743	5.67535	5.56497	5.64396	5.37895	5.44594	5.6198	5.67007	5.58494	5.5961	5.58345	5.47517	5.41132	5.47241	5.41495	5.52479	5.23397	5.30329	5.44005	5.58127	5.35156	5.36392	5.16572	5.43231
neg_4099	Thimerosal	383.006	3.99625	neg	M-H	C9H10HgO2S	73.6	-	6.18413	-	-	-	5.50058	3.46082	5.65595	4.44646	3.52294	3.4973	4.93572	3.61998	3.62844	4.85499	5.56988	4.31054	4.31806	5.0381	3.5095	3.52717	4.3245	3.54694	4.80168	4.50319	3.85171	3.46059	3.44827	3.47541	5.2039	5.33624	5.18953	5.49818	5.04984	5.49796	4.58802	5.51509	3.80594	4.01668	4.77157	5.07495	5.35857
neg_4137	Acetylleucine	172.097	4.05925	neg	M-H	C8H15NO3	95.2	-	-7.93304	C02710	HMDB0011756;MJDBOTE0001584	-	5.35629	5.67948	5.26403	6.09525	6.33348	6.2525	5.84101	6.04778	5.99141	5.94177	6.04103	5.83363	5.95497	5.83368	5.87602	5.85932	5.98274	5.75363	5.7352	5.79602	5.89619	5.92197	6.06862	5.95686	5.73456	5.90713	6.05997	6.08845	5.87508	5.73575	5.62364	5.60557	5.98148	5.85654	5.70571	5.54017	5.94795
neg_4165	6-({3-[(1E)-but-1-en-1-yl]-5-hydroxy-1-oxo-1H-isochromen-6-yl}oxy)-3,4,5-trihydroxyoxane-2-carboxylic acid	429.078	4.10893	neg	M+Na-2H	C19H20O10	-	52.8	-5.52671	-	HMDB0130052	-	4.72686	3.89095	4.44472	4.40379	4.16996	4.94652	4.51638	4.79034	4.43785	4.35594	3.58429	4.75637	4.57226	4.90501	4.5301	3.34057	4.65507	4.04165	4.20592	5.21796	5.1676	4.89155	4.90363	5.18984	4.60211	5.13949	5.16993	4.98382	5.15281	4.1945	3.21193	4.03887	3.27299	4.0473	3.25807	3.20034	3.84485
neg_4203	6-{[10-(but-3-enoyl)-3-hydroxy-2,2-dimethyl-8-oxo-6-propyl-2H,3H,4H,8H-pyrano[3,2-g]chromen-5-yl]oxy}-3,4,5-trihydroxyoxane-2-carboxylic acid	593.186	4.19615	neg	M+FA-H	C27H32O12	-	80.6	-3.08071	-	HMDB0130117	-	3.73159	5.01038	3.79587	4.73515	4.01314	5.0348	5.31453	4.14816	4.83447	4.88269	4.73852	5.38808	5.08295	5.28604	5.08974	5.11182	4.66	4.96313	5.10916	3.93777	3.93036	3.95078	3.93846	3.96561	3.91613	3.91144	3.88193	3.89447	3.93643	4.27183	4.63423	3.82015	4.27975	3.91016	3.90375	3.84599	5.48171
neg_4205	3-Isopropenylpentanedioic acid	153.054	4.20317	neg	M-H2O-H	C8H12O4	-	56.6	-8.40227	-	HMDB0032352	6839-75-4	5.23083	4.39149	5.90208	4.66727	3.35422	3.49744	4.03306	3.8261	3.23038	3.50325	2.62797	3.33995	3.50921	3.2826	3.42652	3.3389	3.51773	3.83159	2.71902	3.15929	3.45795	2.99144	3.1585	3.31626	2.62428	2.97436	3.2285	3.13986	2.64427	4.35053	3.35816	4.18277	3.76054	3.38304	3.75335	4.04416	4.75722
neg_4244	3-Hydroxycinnamic acid	163.039	4.28695	neg	M-H	C9H8O3	63.1	-	-8.51008	C12621	HMDB0125104;HMDB0001713;MJDBOTE0001787	-	4.2601	4.46356	3.00789	5.1624	5.35463	5.20381	4.76816	5.27471	4.98855	4.70552	5.12061	5.12297	4.79849	5.1505	4.85797	4.95587	5.27456	4.64088	5.12587	5.0502	5.15762	4.80399	5.41094	5.08165	4.62362	4.85391	4.68786	4.86175	5.07241	5.02774	4.98843	4.64653	5.45687	5.08428	4.77265	4.68835	5.105
neg_4246	Valtrate	233.042	4.28695	neg	M+Na-2H	C10H12O5	-	75.3	-4.92306	C09801	HMDB0034493	18296-44-1	4.36637	4.38002	2.39628	4.16105	3.83145	3.83332	4.03158	3.08365	2.65462	2.69401	3.35501	3.86024	3.55043	3.67969	3.47558	2.66486	3.69308	3.86557	3.85154	3.24667	3.6082	3.30624	3.85507	2.96143	2.59486	3.34739	3.24716	3.45747	3.72664	3.85299	2.88911	3.75545	3.79919	3.46047	3.00342	3.57054	3.74815
neg_4332	(3-phenylpropoxy)sulfonic acid	261.043	4.50478	neg	M+FA-H	C9H12O4S	-	68.8	-4.16599	-	HMDB0135313	-	5.7773	4.6402	5.46663	4.93481	4.18176	4.2925	4.43393	4.2088	4.04379	3.23388	3.77261	3.43115	3.69978	3.44088	2.98756	3.3919	3.51005	3.91782	3.62706	2.92569	2.91829	2.93869	2.92638	2.95349	2.90407	2.89938	2.86991	2.88244	2.92435	4.12409	2.84559	3.72374	2.90661	2.89811	3.56721	3.65326	4.29951
neg_4336	N-formylanthranilic acid	164.034	4.51178	neg	M-H	C8H7NO3	81.2	-	-8.55379	C05653	HMDB0004089	-	4.50718	4.35944	4.68063	4.56109	4.25215	4.48446	4.03674	4.32191	4.12456	4.59984	4.2424	4.34282	4.19797	4.18072	4.32627	4.31007	4.34062	4.68716	4.67137	4.18468	4.1775	4.14421	4.32376	4.1541	4.07653	4.05764	4.0923	4.03777	4.21153	4.37796	4.14097	4.32436	4.47907	4.32626	4.14921	4.25544	4.78963
neg_4362	{10-hydroxy-8,8-dimethyl-2-oxo-2H,8H,9H,10H-pyrano[2,3-h]chromen-9-yl}oxidanesulfonic acid	363.017	4.58162	neg	M+Na-2H	C14H14O8S	-	58.9	4.01533	-	HMDB0138062	-	4.37355	4.61344	2.99641	5.80802	4.75925	5.45929	5.47524	5.34957	5.34151	4.60187	4.8199	5.45292	4.69436	5.26247	5.40899	5.05733	4.97946	5.1248	5.36158	3.21711	4.18817	3.23011	4.0516	3.24493	3.19548	3.19079	3.1613	3.19158	4.37307	5.4656	4.60287	4.54323	4.90019	4.64112	5.39998	4.79987	5.92844
neg_4523	3,4,5-trihydroxy-6-{3-hydroxy-5-[(E)-2-(2-hydroxy-4-{[3,4,5-trihydroxy-6-(hydroxymethyl)oxan-2-yl]oxy}phenyl)ethenyl]phenoxy}oxane-2-carboxylic acid	563.139	5.0525	neg	M-H2O-H	C26H30O15	-	72.8	-2.59223	-	HMDB0134116	-	5.23799	4.70693	4.91738	5.15956	3.58949	3.56385	4.91924	4.46135	3.55237	3.59183	4.37138	4.42672	5.19335	4.81944	4.29316	4.02094	5.2453	4.4546	3.58767	4.6493	3.50672	4.38367	4.6869	4.63933	3.49249	4.68684	4.77224	4.41951	4.83507	5.25139	4.3215	4.21898	4.55283	3.48652	4.17828	3.42237	4.90233
neg_4534	Beta-Alanyl-L-arginine	280.118	5.07722	neg	M+Cl	C9H19N5O3	-	57.8	-0.131686	C05340	HMDB0060441	-	5.00723	4.4109	5.41359	4.71488	3.00048	3.31639	3.74455	2.97067	2.9634	3.71193	2.90753	3.44278	3.20533	2.9617	2.98706	3.06387	3.84526	4.09043	3.1944	2.92518	2.91779	2.93818	2.92588	2.95299	2.90357	2.89888	2.86941	2.88193	2.92384	4.13761	2.84509	4.12136	2.90611	2.89761	2.89121	3.09389	4.60462
neg_4535	Blumealactone C	345.133	5.07722	neg	M+Na-2H	C17H24O6	-	88.6	4.49685	-	HMDB0035357	111545-48-3	4.00946	3.19996	3.48464	3.24596	3.26205	3.23642	3.19968	3.23222	3.22495	4.15298	4.02801	3.75342	4.03869	3.9375	3.24862	4.1468	3.40731	3.96618	4.59332	3.18672	3.17932	3.19972	3.18741	3.21454	3.16509	3.1604	3.13091	3.14344	3.18538	3.10448	3.1492	3.06917	3.38143	3.5061	3.15272	3.09499	3.98268
neg_4537	1,2,3,4-Tetrahydro-b-carboline-1,3-dicarboxylic acid	259.071	5.08128	neg	M-H	C13H12N2O4	-	51.9	-3.64958	-	HMDB0032102	59132-30-8	3.46486	4.7446	3.4502	4.53142	4.76552	3.92436	3.9353	3.89992	3.70925	4.01875	4.20578	4.29929	4.19543	3.82552	4.25081	4.69141	4.3499	3.99617	4.27099	3.67101	3.6636	3.68402	3.6717	3.69884	3.64937	3.64468	3.61518	3.62771	3.66967	3.58874	3.59083	3.5534	3.65192	3.6434	3.63699	3.57924	3.63461
neg_4554	Bilirubin	583.255	5.12928	neg	M-H	C33H36N4O6	-	64.8	-2.73936	C00486	HMDB0240584;HMDB0000054	635-65-4	4.12506	4.87717	3.03402	4.98133	4.59745	5.51259	5.62548	5.64803	5.50271	4.49854	5.16195	5.27846	5.06667	5.38143	4.99928	4.89089	5.20459	4.83893	4.59563	5.51387	5.24537	5.20583	5.23786	5.61131	5.22283	5.56578	5.23709	5.34927	5.41097	5.48908	5.90613	5.36892	5.77524	5.9254	5.67551	5.6075	5.58581
neg_4560	2-Phenylethanol glucuronide	297.097	5.14988	neg	M-H	C14H18O7	-	79.2	-3.56667	C03033	HMDB0010350	-	5.6006	4.36208	4.92171	5.27173	6.19008	5.25271	6.27475	6.53741	6.03313	6.24151	5.98042	6.08437	5.74473	6.11621	4.58694	5.03746	5.92973	3.75825	5.97096	5.76517	5.30224	5.70341	5.77048	5.70436	5.52934	5.69162	5.70059	5.91741	5.70512	6.36941	5.22059	5.34911	5.83782	5.71726	5.80281	5.87669	6.35237
neg_4566	[3-(3,7-dihydroxy-3,4-dihydro-2H-1-benzopyran-2-yl)phenyl]oxidanesulfonic acid	337.038	5.1655	neg	M-H	C15H14O7S	-	75.2	-3.15113	-	HMDB0135131	-	4.72651	4.20724	2.79536	5.03011	4.35423	3.06564	4.66	5.24432	4.94925	3.0936	4.82387	4.77555	4.8517	4.68993	4.55868	4.20787	4.60635	3.15943	3.08945	4.81753	3.00855	3.02895	4.79151	5.00136	4.36734	4.8971	4.6912	4.73185	4.85311	5.1237	4.4088	4.53971	4.64638	4.34521	4.33617	4.68887	4.51154
neg_4585	(-)-Wikstromol	373.128	5.22188	neg	M-H	C20H22O7	-	96.6	-3.33042	C10725	HMDB0030598	34444-37-6	2.77569	5.00995	2.76105	4.9687	4.31005	4.87101	4.23657	4.15001	4.06138	4.32023	3.79617	4.00939	3.10684	3.29556	3.0435	3.41135	3.05107	3.86016	4.39953	2.98162	4.32109	3.87994	3.68484	3.00943	2.96	2.95531	2.92584	2.93836	3.3986	4.39536	4.02323	3.2591	4.43337	4.3993	4.20515	4.2366	4.54028
neg_4624	5'-Deoxy-5-fluorocytidine	280.048	5.29437	neg	M+Cl	C9H12FN3O4	-	54.4	-8.68851	C16635	HMDB0060405	-	4.12052	4.47478	3.42635	4.14967	4.9808	3.54213	2.98126	4.02331	3.65413	3.91643	3.91661	4.11102	4.11186	3.00482	4.58677	4.43321	3.969	3.42295	3.95955	3.50302	3.89232	4.21652	4.30347	4.03081	3.99539	3.79277	4.09075	4.25342	4.03973	2.88611	2.8882	3.35466	3.2115	2.94072	3.90157	3.37509	2.93194
neg_4633	{2-hydroxy-5-[(2E)-3-phenylprop-2-enoyl]phenyl}oxidanesulfonic acid	319.03	5.31313	neg	M-H	C15H12O6S	-	89.6	6.32727	-	HMDB0135412	-	4.77408	4.3656	3.71903	5.23952	3.6024	4.09318	4.39784	4.2667	4.09877	4.31598	4.42314	4.60528	4.35785	4.59212	4.14256	4.25619	4.42545	4.47341	4.48917	2.90214	2.89475	2.91514	2.90284	2.92995	2.88053	2.87584	2.84638	2.8589	2.9008	4.4132	4.16578	2.78468	3.18186	3.91231	3.48312	3.08132	4.81434
neg_4634	Lucidenic acid D1	451.217	5.31313	neg	M-H2O-H	C27H34O7	-	85.5	9.60586	-	HMDB0038199	97653-95-7	4.43223	4.94777	4.08028	4.85824	5.25624	5.00081	4.25512	4.62209	4.18717	5.11734	4.28158	4.32614	4.41376	4.61172	4.94304	4.70831	4.6485	4.6911	4.92299	4.12569	4.11828	4.1387	4.12638	4.15353	4.10405	4.09935	4.06985	4.08239	4.12435	4.0434	4.0455	4.00806	4.1066	4.09808	4.09167	4.03391	4.08929
neg_4641	5,6-epoxy,18R-HEPE	377.196	5.32125	neg	M+FA-H	C20H28O4	-	87.5	-4.09044	C18175	HMDB0062410	-	4.25357	4.49007	4.19041	4.26362	4.29281	4.0698	4.06728	4.14351	3.63435	3.64967	3.23217	3.79477	3.64169	3.92467	3.90129	3.88691	4.01937	4.30895	4.44564	3.95145	3.66915	3.31835	3.93862	4.01909	3.94584	3.95522	3.79163	4.14034	3.1537	4.01416	3.07491	3.46499	3.13596	3.12745	3.12105	3.22813	4.9325
neg_4644	{3-hydroxy-5-oxo-2-[3-(sulfooxy)phenyl]-5H-chromen-7-yl}oxidanium	349.001	5.33185	neg	M-H	C15H10O8S	-	81.7	-3.2595	-	HMDB0125156	-	3.90165	4.57184	2.75254	4.67809	5.07126	5.34807	5.09141	4.10692	4.52046	4.03632	4.18149	4.36871	3.5574	3.78475	4.38903	4.22708	4.36702	3.0724	4.40961	2.9731	4.50437	2.9861	4.417	3.00091	2.95148	2.94679	2.91732	2.92985	3.78569	4.40397	3.70631	2.85561	4.39119	3.8955	4.47226	2.88142	4.2218
neg_4656	(1beta,2beta,5beta)-p-Menth-3-ene-1,2,5-triol	231.123	5.35745	neg	M+FA-H	C10H18O3	-	56.9	-5.56635	-	HMDB0038978	359875-80-2	4.18105	5.23022	4.33862	4.87227	5.55748	5.27849	5.24718	5.19708	4.50149	6.40952	4.70412	4.75924	4.69763	4.86806	5.43103	5.17457	4.90641	5.7837	6.05183	3.08121	2.87735	2.88747	2.87516	2.90227	2.85285	2.84817	2.8187	2.83123	2.87313	2.7923	2.79439	2.75701	2.8554	2.84689	2.84049	2.78281	2.83812
neg_4660	5-Hexyltetrahydro-2-oxo-3-furancarboxylic acid	259.118	5.36858	neg	M+FA-H	C11H18O4	-	52.2	-4.45956	-	HMDB0030984	-	3.09195	3.82138	2.37483	3.26124	3.69884	3.22651	3.38303	2.64039	2.63313	3.604	2.57734	2.62091	2.60582	2.63144	3.30589	3.18706	2.66432	2.69414	2.80437	4.96744	4.95093	5.02713	5.18147	5.10845	5.0768	5.06123	5.13891	5.08144	4.97267	5.05234	5.35202	5.43113	5.26374	5.27028	5.37222	5.35903	5.20111
neg_4697	Hawkinsin	328.024	5.44722	neg	M+K-2H	C11H17NO6S	-	53.7	-6.10259	-	HMDB0002354	63224-90-8	4.46253	4.93609	4.69716	4.93907	5.06064	4.8046	4.50998	4.31138	4.80899	4.78873	4.4467	4.47593	4.42799	4.53729	4.7114	4.61199	4.58699	4.28137	4.60445	3.28541	3.27801	3.29842	3.2861	3.31323	3.26377	3.25909	3.2296	3.24213	3.28407	3.20316	3.55352	3.16784	3.51377	3.25781	3.25141	3.5948	3.51828
neg_4762	3-p-Coumaroyl-1,5-quinolactone	301.071	5.60208	neg	M-H2O-H	C16H16O7	-	58.1	-3.06576	-	HMDB0029292	-	4.00014	4.01415	3.43345	3.96874	3.20805	3.18242	4.13594	3.84846	3.17095	3.21039	4.66265	4.62628	4.65972	4.35255	3.69868	4.56626	4.23707	3.23205	4.71238	4.59944	3.12532	3.14573	3.97039	4.35174	4.15404	4.72436	4.50234	4.79722	4.62822	4.47181	3.05259	3.45313	4.07245	4.12878	4.37577	3.2711	4.93393
neg_4763	Adipate semialdehyde	259.118	5.60715	neg	2M-H	C6H10O3	-	52.0	-3.22976	C06102	HMDB0012882	928-81-4	3.78631	4.23505	3.37325	4.02079	4.23753	4.12382	4.06627	3.79491	3.28047	3.95018	3.73636	3.54751	3.81101	3.71726	4.11123	3.93832	3.88038	3.77117	3.78732	4.54835	4.38095	4.46119	4.46628	4.53716	4.43512	4.54494	4.57614	4.39991	4.42252	4.51589	4.60623	4.92258	4.39491	4.78582	4.95903	4.89022	4.75539
neg_4777	Dihydronaringenin-O-sulphate	353.033	5.62448	neg	M-H	C15H14O8S	-	86.4	-2.94176	-	HMDB0059996	-	4.65346	4.97578	3.73961	4.64828	5.94955	2.99019	3.04323	6.02605	4.84484	4.18669	4.62439	5.03948	4.52605	5.15816	4.55329	4.80825	4.8201	4.68375	4.80046	6.41616	6.66282	6.51199	6.50382	6.53301	5.58101	6.22835	6.07733	6.22525	6.39471	5.39228	4.84146	5.32254	5.39429	5.42737	5.58951	6.02265	5.71938
neg_4797	3,4,5-trihydroxy-6-({2-[2,4,6-trihydroxy-3-(3-methylbut-2-en-1-yl)phenyl]acetyl}oxy)oxane-2-carboxylic acid	449.108	5.66348	neg	M+Na-2H	C19H24O11	-	77.1	2.2696	-	HMDB0125495	-	3.16838	3.08304	3.06257	4.49043	3.97416	4.74225	4.85512	4.59446	4.0545	4.17181	3.82834	4.44939	3.56796	3.10633	4.20449	4.43335	3.13926	3.57473	3.85553	3.0698	3.81765	4.45582	3.27827	3.23432	3.04818	3.04349	3.01401	3.02654	4.45037	5.32004	4.04227	2.95229	3.65464	3.53299	4.57858	3.58698	3.99775
neg_4811	5-Pentyltetrahydro-2-oxo-3-furancarboxylic acid	221.078	5.70312	neg	M+Na-2H	C10H16O4	-	64.0	-5.4377	-	HMDB0030989	-	5.11138	4.71935	5.2072	4.69507	4.04608	4.4358	4.54689	4.51671	3.99589	4.1332	4.28529	4.30643	4.48566	4.28395	4.3858	4.42082	4.38586	4.35965	4.2676	4.29437	4.26105	4.21691	3.9263	4.16203	4.10538	4.02349	4.19432	3.94604	4.14599	4.00907	3.31258	4.31567	3.47368	3.96091	3.97172	3.87413	4.45346
neg_4814	Cis-4-Decenedioic acid	199.096	5.70918	neg	M-H	C10H16O4	-	57.5	-6.07181	-	HMDB0000603	72879-22-2	5.90758	5.68862	6.09554	5.66552	5.14728	5.43216	5.65347	5.57437	5.19902	5.24018	5.38414	5.37424	5.55074	5.35338	5.5053	5.46419	5.46809	5.41157	5.29071	5.37369	5.35432	5.30694	5.15508	5.28431	5.18503	5.17308	5.28242	5.1658	5.2362	5.14295	4.81656	5.39688	4.88626	5.05141	5.15158	5.0267	5.46526
neg_4823	1-Hexanol arabinosylglucoside	377.18	5.72347	neg	M-H2O-H	C17H32O10	-	68.1	-3.43761	-	HMDB0031689	124044-06-0	4.96805	5.60747	4.75034	5.55266	5.99779	5.77077	5.66402	5.51361	5.12178	6.08506	5.29575	5.30773	5.33153	5.51584	5.86986	5.57441	5.49084	5.638	5.96435	3.51104	3.26161	2.96924	3.32527	3.48654	3.15851	3.32778	2.85788	2.41006	3.08711	2.65324	3.35902	3.46584	2.65461	2.60673	3.60146	3.59484	3.20488
neg_4826	Dioscoretine	286.165	5.72755	neg	M+FA-H	C13H23NO3	-	87.4	-3.31525	-	HMDB0038588	128637-87-6	4.40605	3.38094	4.35495	3.74811	2.88198	2.81447	3.48791	2.81028	2.80301	2.85547	2.82501	2.79078	3.08478	2.80132	3.20678	3.06287	3.15019	2.86406	3.28657	3.58328	3.52206	2.77781	2.93782	2.79261	2.74321	2.73853	2.70908	2.72159	2.76348	2.98566	2.68477	2.64742	2.74576	2.73725	2.73086	2.6732	3.31687
neg_4833	N-METHYLANTHRANILIC ACID	150.055	5.73377	neg	M-H	C8H9NO2	65.7	-	-9.62522	C03005	HMDB0032609	119-68-6	4.13074	3.93579	4.72763	3.98703	3.82655	3.81719	3.83668	3.71719	3.38185	3.81734	3.74306	3.81356	3.6912	3.7998	3.78714	3.83729	3.91085	3.90169	3.98175	3.71465	3.73114	3.64253	3.45615	3.4486	3.43664	3.68038	3.40411	3.16821	3.61371	3.77352	3.63912	3.78373	3.54239	3.68717	3.90523	3.90075	4.03252
neg_4834	Salicyluric acid	194.045	5.73377	neg	M-H	C9H9NO4	72.5	-	-6.19832	C07588	HMDB0000840	487-54-7	4.99617	4.44947	5.64291	4.58237	4.10505	3.81034	3.8357	3.84637	3.6537	4.17078	3.70289	3.90599	3.77651	3.66469	3.67333	3.77404	3.79459	3.97934	3.86367	3.71779	3.94307	3.5219	3.67101	3.68577	3.77707	3.54989	3.35342	3.61155	3.52109	4.43317	4.13856	4.54734	4.14578	4.20002	4.26874	4.48735	4.82733
neg_4856	Cortolone	365.232	5.76017	neg	M-H	C21H34O5	-	75.4	-3.29257	C05481	LMST02030227;HMDB0003128	516-42-7	4.17435	4.711	4.24681	4.34565	4.24897	3.72816	4.78272	4.13414	3.77552	4.12896	3.01316	4.20682	3.95405	3.96334	4.20055	4.35959	4.25032	4.48573	4.63086	2.92208	2.91468	2.93508	3.09702	2.94989	3.17871	3.65	3.11762	2.87883	3.55034	4.08923	2.84199	3.4579	3.28118	3.12401	2.8881	2.83041	3.77658
neg_4875	4-Heptenoic acid	301.165	5.78903	neg	2M+FA-H	C7H12O2	-	93.8	-3.93696	-	HMDB0033793;LMFA01030014	35194-37-7	3.62252	4.05695	3.18182	3.94642	4.25152	4.26036	4.05502	3.6988	3.03618	4.16123	3.86211	3.74661	3.89201	4.02565	4.12095	4.05924	3.58957	3.21714	3.85454	4.43726	3.8705	4.56779	4.14573	4.29787	4.57748	4.26105	4.77367	4.59268	4.6332	2.91576	2.91785	2.88046	2.97889	3.201	3.30427	2.90628	2.9616
neg_4876	{3-[3-(2,5-dihydroxyphenyl)-3-oxopropyl]phenyl}oxidanesulfonic acid	337.038	5.78903	neg	M-H	C15H14O7S	-	86.7	-2.81736	-	HMDB0135374	-	3.28175	2.84423	2.61056	3.58089	4.62506	2.88067	2.84396	4.48656	4.00395	3.73224	3.54562	4.36989	2.84187	4.51326	4.3098	4.0994	3.98805	4.70676	4.75698	4.63919	5.7542	5.47928	4.76546	4.62408	3.41134	4.03632	3.82996	4.1525	4.54188	4.1264	3.16582	3.62539	3.21722	3.69596	4.16772	4.63474	4.91318
neg_4899	Ethyl maltol	185.044	5.80798	neg	M+FA-H	C7H8O3	-	69.5	-9.52771	C20362	HMDB0031735	4940-11-8	3.33807	2.51256	2.27939	2.55845	3.02198	2.54894	3.05337	2.54475	2.53749	2.57685	2.48174	2.52527	2.5102	2.5358	2.56111	2.54772	2.56866	2.59846	2.5727	6.74489	6.69944	6.7781	6.81711	6.74113	6.82663	6.72411	6.78769	6.65527	6.70105	6.54466	6.67858	6.70211	6.59206	6.63865	6.75761	6.7183	6.58381
neg_4907	Suspensolide F	459.186	5.81203	neg	M-H2O-H	C21H34O12	-	72.9	-2.6864	C17429	HMDB0031918	64703-86-2	2.81222	3.03141	2.79758	3.0774	3.09349	3.06786	3.03113	3.06367	3.05639	3.23469	3.00052	3.04415	3.02904	3.0547	3.08006	3.06664	3.08763	3.11748	3.09167	5.30981	5.37418	5.33895	5.57429	5.43082	5.46403	5.41108	5.52174	5.4333	5.29614	5.57712	5.66692	5.71567	5.54715	5.77493	5.74783	5.72002	5.57904
neg_4909	1-Hydroxy-3-nonanone	203.128	5.81558	neg	M+FA-H	C9H18O2	-	57.2	-7.65637	-	HMDB0037143;LMFA05000601	67801-46-1	3.30654	3.78886	3.12147	4.02525	4.35328	4.19612	4.13043	4.22347	4.20768	3.9136	4.06679	4.07764	3.98301	3.97866	3.97583	3.88089	4.14072	3.84895	4.03951	3.85472	3.94753	3.63051	4.01561	3.82999	3.04545	3.65571	3.76356	3.79165	4.05127	3.64638	3.63937	3.23136	4.09856	3.86269	3.78632	3.06116	4.59913
neg_4915	Citroside A	431.191	5.8221	neg	M+FA-H	C19H30O8	-	73.0	-3.84923	-	HMDB0030370	120330-44-1	4.63994	4.74359	4.66762	4.73366	4.79211	4.67209	4.67661	3.95031	3.12791	4.74179	3.91864	3.62267	4.03818	4.11208	4.4167	4.31661	3.78914	3.99987	4.64863	6.11894	5.87473	5.85761	5.81812	5.8699	5.87965	5.88689	5.77834	5.66345	5.74758	5.63599	5.49053	5.6994	5.46817	5.39304	5.69385	5.61335	5.61882
neg_4949	Marasmal	277.107	5.85562	neg	M-H2O-H	C15H20O6	-	50.1	-3.34835	-	HMDB0036867	124869-10-9	2.89588	3.61745	2.71006	3.21056	3.67032	3.49673	3.06585	2.60811	2.60085	3.07464	2.54507	2.58863	2.87013	2.76052	2.96344	3.05329	2.63204	2.66185	2.97436	5.08876	4.92492	4.88489	4.87939	4.99346	4.98756	4.90458	4.90226	4.82651	4.77291	4.75753	4.78149	4.76116	4.72243	4.82224	4.92798	4.73182	4.69918
neg_4975	3,4,5-trihydroxy-6-{[(2Z)-2-(phenylmethylidene)heptyl]oxy}oxane-2-carboxylic acid	425.181	5.86672	neg	M+FA-H	C20H28O7	-	67.9	-2.48317	-	HMDB0126521	-	5.89082	5.56123	6.2037	5.57107	5.0173	4.87993	4.93706	4.85301	4.67576	5.20053	4.92097	5.01022	5.10859	5.03687	5.03034	5.08202	5.1727	5.14545	5.18863	4.65899	4.45155	4.44963	4.5471	4.58983	4.53483	4.56701	4.34974	4.31578	4.44196	5.30523	4.553	4.7517	4.53933	4.34615	4.52365	4.73959	5.30444
neg_4976	4-Hydroxyretinoic acid glucuronide	537.233	5.86672	neg	M+FA-H	C26H36O9	-	80.1	-2.75401	-	HMDB0061688	-	5.04834	4.5492	5.26574	4.14017	3.13799	3.72039	3.91218	2.4414	2.43414	3.35326	4.03663	4.25875	3.84582	4.41895	3.73451	4.43177	4.56758	3.29491	3.48387	3.38146	3.33725	2.409	2.39673	3.36957	2.37448	3.98295	2.34043	3.79523	4.09689	2.31411	3.69808	2.27894	3.56785	2.36854	2.36216	2.30466	3.3664
neg_4992	2',6'-Dihydroxy-4'-methoxyacetophenone	227.055	5.89477	neg	M+FA-H	C9H10O4	-	55.6	-5.84334	C10680	HMDB0029646	7507-89-3	3.4662	3.81196	3.45128	3.65362	3.81619	3.43552	3.59217	3.21899	3.30464	4.03335	3.5671	3.85361	3.56917	3.63025	3.75693	4.05083	3.82202	3.65087	3.71712	5.4698	5.30642	5.33781	5.36847	5.38324	5.3547	5.32029	5.30019	5.17663	5.2262	5.11199	5.09953	5.24351	4.98123	5.11737	5.15369	5.14239	5.03568
neg_5020	(1S,2S,4R)-p-Menth-8-ene-1,2,10-triol 2-glucoside	347.17	5.91573	neg	M-H	C16H28O8	-	50.5	-3.11733	-	HMDB0039469	378254-11-6	4.35876	5.27259	4.29412	5.18264	5.63991	5.44543	4.84085	5.19823	5.01998	5.746	5.01104	4.92884	4.94995	5.0676	5.33807	5.15976	5.01224	5.26564	5.51069	4.04491	3.54853	3.41562	1.89546	1.65088	3.44546	3.77681	1.23559	1.99812	1.2871	3.41333	1.21269	1.17764	1.27028	1.26223	1.25617	1.20181	1.75021
neg_5043	Eremopetasidione	281.139	5.92972	neg	M+FA-H	C14H20O3	-	73.6	-3.93565	-	HMDB0040778	163135-94-2	4.37831	4.22358	4.74408	4.78481	4.3333	4.6752	4.28286	4.53525	4.17667	4.63243	4.5066	4.14607	4.24213	4.19953	4.11424	4.2691	4.06539	4.23472	4.40339	4.79714	4.7509	4.7964	4.83423	4.81541	4.80695	4.83425	4.8641	4.8314	4.7042	4.82656	4.73362	4.90791	4.68287	4.7504	4.72069	4.7297	5.16917
neg_5057	(1R,2R)-1,2,7,7-Tetramethylbicyclo[2.2.1]heptan-2-ol	213.148	5.94375	neg	M+FA-H	C11H20O	-	70.1	-7.06054	-	HMDB0035417	-	4.15528	4.62007	3.98193	4.61345	4.70547	4.6479	4.44489	4.55908	4.40672	4.78496	4.44583	4.38412	4.44561	4.50665	4.59168	4.46721	4.38667	4.54292	4.66736	4.08431	4.17541	4.02601	4.12267	3.97409	3.79663	3.95463	3.76124	4.01329	4.05957	3.93899	3.97489	3.87253	4.17977	4.10628	3.90672	3.97393	4.58086
neg_5078	PC(16:0/18:2(9Z,12Z))	802.559	5.95075	neg	M+FA-H	C42H80NO8P	-	97.9	-2.16386	-	LMGP01010594;HMDB0007973	17708-90-6	5.49452	5.82076	4.93386	5.81643	5.38162	5.61234	5.54826	5.87731	5.39145	5.47199	5.6243	5.68226	5.47087	5.56046	5.28101	5.43575	5.77425	5.88274	5.6585	5.65474	5.40787	5.16315	6.11011	5.48281	5.42692	5.15687	5.69978	6.62033	5.5869	5.59853	5.54708	5.22665	5.45184	5.49888	5.59244	5.37241	5.22671
neg_5084	Toxin T2 tetrol	343.139	5.95773	neg	M+FA-H	C15H22O6	-	58.9	-3.90118	-	HMDB0036159	34114-99-3	4.97781	5.02884	5.1966	5.19828	4.82966	4.86708	4.9496	4.99874	4.93028	4.71327	4.73803	4.82869	4.65969	4.71824	4.74501	4.77891	4.7348	4.72099	4.81866	5.21971	5.22675	5.22743	5.2981	5.28406	5.27412	5.23604	5.36489	5.18948	5.15451	5.56484	5.54115	5.69555	5.51157	5.61502	5.55525	5.63091	5.55262
neg_5086	5-Megastigmen-7-yne-3,9-diol 9-glucoside	415.196	5.95773	neg	M+FA-H	C19H30O7	-	50.5	-3.31557	-	HMDB0032841	62512-26-9	6.30049	5.68964	6.46198	6.06731	5.52262	5.56239	5.57157	5.67765	5.49662	5.59784	5.54857	5.57454	5.54845	5.47007	5.6193	5.48412	5.41687	5.43307	5.63833	6.03516	5.96276	6.02201	6.05009	6.08031	6.03656	5.97632	6.08936	5.97255	5.97753	6.21366	6.04576	6.24573	5.98913	6.00877	6.07931	6.19398	6.54709
neg_5091	3-hydroxyanthranilic acid	152.034	5.96473	neg	M-H	C7H7NO3	69.0	-	-9.48064	C00632	HMDB0001476;MJDBSJD0000090	548-93-6	3.9835	4.36174	3.88297	4.34886	4.38159	4.43183	4.48706	4.48786	4.48934	4.45743	4.41961	4.5212	4.54616	4.48864	4.50167	4.52205	4.48607	4.68146	4.58477	4.18433	4.2706	4.25299	4.30706	4.34434	4.34512	4.25566	4.24727	4.32006	4.34616	4.26396	4.33144	4.26364	4.36989	4.44183	4.39307	4.36712	4.24349
neg_5102	2,2'-(3-methylcyclohexane-1,1-diyl)diacetic acid	213.112	5.97175	neg	M-H	C11H18O4	60.7	-	-5.42909	-	-	-	5.70512	5.77126	5.79693	5.91425	5.82012	5.74289	5.7539	5.70131	5.57377	5.76242	5.63425	5.68454	5.74186	5.70382	5.84731	5.77529	5.69511	5.59703	5.70547	5.71741	5.56352	5.78111	5.6214	5.72535	5.86752	5.61136	5.88986	5.72463	5.71791	5.62196	5.73514	5.79951	5.72232	5.79525	5.77644	5.7147	5.72209
neg_5104	(Z)-3-Oxo-2-(2-pentenyl)-1-cyclopenteneacetic acid	253.107	5.97175	neg	M+FA-H	C12H16O3	-	83.5	-4.45897	-	HMDB0030197	120282-76-0	5.44659	5.19366	5.58316	5.25767	4.58263	4.87268	5.08462	5.27004	5.00928	4.55689	4.79949	5.00053	5.17466	5.06761	5.14159	5.06039	5.05641	5.03935	4.69883	6.06664	5.9126	5.97221	5.9752	6.04378	5.99833	5.94351	5.99623	5.88335	5.89751	5.90985	5.88126	5.96418	5.83826	5.85792	5.89777	5.88694	5.84088
neg_5108	3-(2H-1,3-benzodioxol-5-yl)-3-oxopropanoic acid	415.067	5.97175	neg	2M-H	C10H8O5	-	55.8	-1.12068	-	HMDB0129376	-	4.35494	4.67812	4.3256	4.77106	4.8206	4.86856	4.85876	4.90714	4.90076	4.90449	4.84191	4.87524	4.91933	4.89998	4.96742	4.89967	4.89066	4.96443	5.02339	5.11059	5.05149	5.14953	5.13476	5.18513	5.10451	5.07982	5.17823	5.05936	5.15731	5.06717	5.02516	5.01482	5.11047	5.05494	5.06701	5.09404	5.00971
neg_5128	(x)-2-Heptanol glucoside	259.154	5.98573	neg	M-H2O-H	C13H26O6	-	74.8	-3.19007	-	HMDB0035028	-	4.04521	4.41018	3.97785	4.44434	4.53487	4.50568	4.4743	4.21682	3.96589	5.06118	4.07654	4.24627	4.17205	4.12064	4.52354	4.32788	4.16368	4.45351	4.76899	4.21434	4.23672	4.13061	4.03889	4.09096	4.02848	3.89614	3.63593	4.02303	3.81353	4.0703	4.20608	3.99787	4.09698	4.11528	3.94827	4.01171	4.0892
neg_5137	Dehydroisoandrosterone 3-glucuronide	509.238	5.98573	neg	M+FA-H	C25H36O8	-	78.0	-3.26558	C03033	LMST05010064;HMDB0010327	-	5.26917	6.45271	5.35583	5.86132	5.02853	5.56675	6.25829	5.65652	5.1385	5.57058	6.10053	5.74531	6.31573	6.16136	5.79574	5.856	6.37671	5.96723	5.85577	4.4848	3.76713	4.13798	4.53453	4.32079	4.47983	5.11223	5.00874	4.85788	5.02508	5.94979	5.50747	5.3184	5.73625	4.90826	5.07076	4.95599	5.44282
neg_5180	4-Hydroxy-2,6,6-trimethyl-3-oxo-1,4-cyclohexadiene-1-carboxaldehyde	179.07	6.02077	neg	M-H	C10H12O3	-	52.2	-7.23044	-	HMDB0037602	35692-95-6	4.22878	4.64259	4.27123	4.7918	4.75396	4.77625	4.77357	4.78757	4.82775	4.79269	4.7542	4.75493	4.7055	4.72933	4.75281	4.75146	4.75957	4.86889	4.80757	4.60627	4.67264	4.72269	4.73451	4.67991	4.70677	4.69175	4.68759	4.69671	4.7627	4.64254	4.73003	4.69172	4.71738	4.79814	4.75106	4.74278	4.64883
neg_5186	Caffeoyl tyrosine	342.1	6.02077	neg	M-H	C18H17NO6	-	79.4	5.30827	-	HMDB0029295	124027-56-1	4.38401	4.99457	4.01129	4.40108	4.49981	4.35978	4.459	4.47485	4.58109	4.45982	4.80046	5.2004	5.00752	4.9249	5.12421	4.91032	5.00582	4.78555	4.74432	4.51028	4.54299	4.59128	4.64948	4.32488	4.34676	4.35962	4.32341	4.29288	4.41368	4.31248	4.33357	4.3075	4.37333	4.3225	4.3691	4.43426	4.26583
neg_5218	Acorusnol	281.175	6.04175	neg	M+FA-H	C15H24O2	-	50.3	-3.73583	-	HMDB0030920	62311-70-0	4.48698	4.72625	4.28918	4.72945	4.95742	4.99321	5.03465	5.01721	4.97941	4.63476	4.84413	4.75673	4.6634	4.79471	4.85694	4.73257	4.84746	4.50728	4.57294	4.92959	4.86036	4.88821	4.86713	4.98662	4.88372	4.83112	4.93465	4.84581	4.89883	4.67182	4.72576	4.66334	4.93035	4.80557	4.73861	4.64187	4.54765
neg_5221	19-Hydroxy-PGE2	413.217	6.04175	neg	M+FA-H	C20H32O6	-	70.9	-3.36863	-	HMDB0001908;LMFA03010024	55123-68-7	4.84456	4.99107	4.92633	5.33279	5.0199	5.02942	5.12766	4.91	4.75962	5.0803	4.63866	4.76358	4.76975	4.78232	4.88029	4.84366	4.85349	4.63623	4.77914	4.89336	5.00501	4.93879	5.10009	4.95538	4.9859	4.85598	4.98712	4.97014	4.89027	5.21652	5.17243	5.21999	5.16019	5.09885	5.09599	5.10344	5.25837
neg_5243	(-)-Stercobilin	631.295	6.04873	neg	M+K-2H	C33H46N4O6	-	83.9	8.67354	-	HMDB0240259	34217-90-8	2.0635	2.75296	2.16745	3.02899	3.69411	3.13638	3.59926	3.44569	3.80041	3.75716	3.48286	3.65699	3.44573	3.72369	3.68007	3.41641	3.20588	3.46461	3.87071	5.95453	5.76694	5.81717	5.79566	5.81498	5.82292	5.74592	5.77742	5.59081	5.67022	5.64316	5.6765	5.78885	5.62626	5.52989	5.74806	5.69929	5.63048
neg_5257	Yucalexin P17	363.217	6.05575	neg	M+FA-H	C20H30O3	-	85.8	-3.31967	-	HMDB0036752	119642-82-9	5.96943	6.2503	6.16537	5.66966	5.29073	5.05802	6.1052	5.60392	5.48551	5.50915	5.1534	5.59147	5.14068	5.31301	5.48497	5.68081	5.30147	5.64799	5.53264	4.29851	4.55208	4.8772	4.99571	4.98242	4.94849	5.0206	4.87015	4.88549	4.48577	5.46145	4.55654	5.50839	4.99422	4.49137	4.64231	4.95669	5.48558
neg_5276	Isohumulinone A	399.178	6.06973	neg	M+Na-2H	C21H30O6	-	70.9	-2.97352	-	HMDB0030045	83680-60-8	3.85376	5.40234	4.06546	5.23298	4.42628	5.21359	5.09485	5.32175	5.06361	4.92859	5.39339	5.42992	5.75228	5.63629	5.16147	5.55139	5.84767	5.43844	5.42781	5.32258	5.25564	5.26243	5.43362	5.41858	5.34917	5.44305	5.39786	5.32781	5.53693	5.45243	5.31114	5.28093	5.35354	5.15329	5.22142	5.10065	5.3385
neg_5277	N-[(3a,5b,7a)-3-hydroxy-24-oxo-7-(sulfooxy)cholan-24-yl]-Glycine	510.252	6.06973	neg	M-H2O-H	C26H43NO8S	-	55.0	-2.99184	C15559	HMDB0002496	67030-55-1	5.09209	5.81807	4.58256	5.30239	5.83088	5.72471	6.3569	5.79834	5.70432	5.41334	5.45055	5.65362	5.34115	5.73971	5.92409	5.55505	5.82583	5.34768	5.34607	5.38147	4.96165	5.75524	5.302	5.11745	4.41167	4.9823	4.92174	5.03306	5.14245	5.01804	4.87283	5.15361	5.37093	5.09918	5.38221	4.80407	4.83112
neg_5285	Hydroxypelenolide	273.149	6.07673	neg	M+Na-2H	C15H24O3	-	61.7	6.63678	-	HMDB0036663	17909-94-3	2.86691	4.0818	2.67117	4.43985	4.57357	4.78364	3.97046	4.71148	4.47033	3.40356	4.51976	4.86194	4.77945	4.82697	4.39447	4.47512	5.02613	4.48642	4.02371	4.48466	4.264	4.37703	4.81748	4.7691	2.87005	4.64345	4.54998	4.53441	4.60553	4.70286	4.36288	3.96928	4.21556	3.67942	4.13795	3.35692	3.70954
neg_5292	3,6-Epoxy-5,5',6,6'-tetrahydro-b,b-carotene-3',5,5',6'-tetrol	663.431	6.07673	neg	M+FA-H	C40H58O5	-	70.7	6.7844	-	HMDB0029654	181046-82-2	5.38973	5.74937	5.28224	5.66824	5.91703	5.6904	5.63826	5.76268	5.77921	5.83111	5.55541	5.71535	5.60932	5.67651	5.71776	5.75234	5.81507	5.6105	5.5565	3.51371	3.50631	3.52672	3.5144	3.54154	3.49207	3.48738	3.45789	3.47042	3.51237	3.43145	3.43354	3.72403	3.49462	3.48611	3.4797	3.42195	3.55263
neg_5297	Beta-Thujaplicin	209.083	6.08373	neg	M+FA-H	C10H12O2	-	53.7	8.09086	C09904	HMDB0035213	499-44-5	5.21672	5.62159	4.95659	5.33733	5.73385	5.48152	5.42406	5.50267	5.5277	5.64477	5.3167	5.41501	5.39457	5.44362	5.55168	5.44125	5.45156	5.35627	5.34499	4.95307	5.05498	5.05312	5.06989	5.12046	5.08536	5.01229	5.04647	5.0754	5.14463	4.94077	5.03325	4.94461	5.02227	5.13059	5.07816	5.06823	4.94355
neg_5303	Kiwiionoside	387.201	6.08373	neg	M-H2O-H	C19H34O9	-	74.4	-2.59988	-	HMDB0038691	141897-12-3	4.8863	5.19476	4.50879	5.1571	5.29279	5.26773	5.27372	4.70073	4.67099	5.34202	4.73205	4.73393	4.81272	4.84679	5.06842	4.95981	4.73671	4.61361	5.02216	6.9133	6.78158	6.7797	6.84731	6.85541	6.8474	6.79635	6.81127	6.68264	6.71484	6.70116	6.74172	6.88642	6.74779	6.66602	6.7847	6.75306	6.67732
neg_5315	2,3-dinor Prostaglandin E1	325.201	6.09073	neg	M-H	C18H30O5	65.8	-	-3.62918	-	-	-	5.54811	5.96841	5.38399	5.88394	6.18528	5.96387	5.99641	5.95539	5.90964	6.13938	5.74642	5.84645	5.83265	5.88203	5.99581	5.9233	6.01228	5.8422	5.88115	5.5143	5.41289	5.44316	5.36033	5.38991	5.57099	5.34412	5.40334	5.45551	5.35918	5.40331	5.6297	5.53581	5.65255	5.53606	5.53986	5.48586	5.47383
neg_5337	2-Hydroxylinolenic acid	339.216	6.11173	neg	M+FA-H	C18H30O3	-	68.5	-4.22889	-	HMDB0031103	-	4.26034	4.76283	3.97586	4.55489	4.72738	4.55786	4.84009	4.57476	4.42247	4.95483	4.25492	4.37811	4.30735	4.24054	4.5298	4.5297	4.36301	4.48228	4.60655	4.14017	4.20816	4.61388	4.12353	4.25228	5.21223	4.4529	4.78907	4.97756	4.663	5.01266	5.21867	5.2007	5.1834	5.19056	5.14181	5.21468	5.12716
neg_5342	Medicagenic acid	501.321	6.11173	neg	M-H	C30H46O6	-	61.8	-2.0931	-	HMDB0034551;LMPR0106150034	599-07-5	3.9654	5.18572	2.43544	5.85083	5.70943	5.63379	5.82336	6.08932	5.94969	5.58362	6.15725	5.91139	5.65329	6.121	5.99015	6.21639	5.70365	5.83402	6.21296	4.61053	5.63906	4.96926	4.95843	4.0683	4.02292	4.20038	4.49036	4.65992	4.57634	5.3065	4.53722	4.98973	4.58638	4.22611	4.80988	4.89538	5.07765
neg_5352	(3b,6b,8a,12a)-8,12-Epoxy-7(11)-eremophilene-6,8,12-trimethoxy-3-ol	307.19	6.11873	neg	M-H2O-H	C18H30O5	-	55.8	-3.49145	-	HMDB0031963	-	5.50911	5.85159	5.35716	5.74638	6.00334	5.86688	5.85634	5.87924	5.87173	5.95662	5.71934	5.77285	5.74977	5.79589	5.89622	5.8133	5.89279	5.77571	5.73673	5.35254	5.32336	5.30133	5.29168	5.29595	5.21461	5.27712	5.23562	5.29253	5.35127	5.20924	5.26739	5.18871	5.35893	5.28761	5.21518	5.16999	5.15481
neg_5371	Janthitrem C	604.324	6.12573	neg	M+Cl	C37H47NO4	-	68.1	7.23065	C20601	HMDB0040684	73561-91-8	4.55401	4.9045	4.09478	5.13583	5.27716	5.25377	5.56051	5.26242	5.07487	5.20676	5.58447	5.33492	5.45781	5.13401	5.01117	5.3343	5.33337	4.53822	4.63901	5.657	5.66629	5.54902	5.58068	5.43672	5.45382	5.30081	5.1859	5.1498	4.5483	5.76361	6.38811	5.58422	6.20287	6.02873	5.77762	5.92517	5.87825
neg_5409	Digoxigenin	435.237	6.14672	neg	M+FA-H	C23H34O5	-	50.4	-3.77835	-	HMDB0060731;LMST01120008	-	4.92958	5.14904	4.91492	5.19506	5.21117	5.18552	5.14876	5.18132	5.17404	5.21351	5.11811	5.16179	5.14667	5.17235	5.19773	5.1843	5.2053	5.23518	5.20935	5.74808	5.54212	5.58254	5.60669	5.66969	5.65858	5.62493	5.60925	5.43209	5.51479	5.50091	5.49179	5.60889	5.45672	5.30089	5.42439	5.52024	5.48566
neg_5419	10-Hydroxydecanoic acid	187.133	6.15372	neg	M-H	C10H20O3	58.1	-	-6.98208	C02774	;MJDBOTE0001753	-	5.19022	5.69268	4.89832	5.51941	5.51477	5.72918	5.75973	5.93868	5.85327	5.43421	5.85773	5.71944	5.66324	5.72378	5.7133	5.76084	5.71917	5.64742	5.61689	5.81323	5.87313	5.79977	5.72463	5.88782	5.5837	5.90065	5.83573	5.86582	5.86279	5.6565	5.75229	5.70544	5.70155	5.6844	5.7875	5.83812	5.50624
neg_5439	5-(3,4,5-trihydroxyphenyl)pentanoic acid	225.076	6.1677	neg	M-H	C11H14O5	-	71.1	-4.79636	-	HMDB0141549	-	2.92193	3.6734	2.90729	4.74497	4.85414	4.72261	4.42922	4.51355	4.58037	5.05479	4.53536	4.61552	4.01589	4.27053	4.40363	4.16876	4.33143	4.62648	4.71341	4.55325	4.72905	4.35273	4.73791	4.14293	3.10631	3.7845	3.52181	3.7017	4.50389	4.513	4.66065	4.28484	5.14246	4.78977	4.35934	4.12757	4.56744
neg_5444	3,4,5-trihydroxy-6-[4-(4-methyl-3-oxopentyl)phenoxy]oxane-2-carboxylic acid	389.121	6.1677	neg	M+Na-2H	C18H24O8	-	65.4	-3.48767	-	HMDB0132962	-	4.91597	5.02676	4.87067	4.90973	5.01612	5.27533	4.30495	5.2482	5.42254	4.46038	5.39081	5.3385	5.47062	5.28474	5.32519	5.23486	5.19572	4.85503	4.75816	4.29198	4.28457	4.30499	4.29267	4.31982	4.27033	4.26564	4.23614	4.24868	4.29064	4.20969	4.21179	4.17435	4.27289	4.26437	4.25796	4.20019	4.25558
neg_5492	13,14-Dihydro PGF-1a	357.264	6.20272	neg	M-H	C20H38O5	-	83.2	-3.20002	-	HMDB0005076	-	4.64709	5.09267	4.3567	4.98586	5.15381	5.09259	5.20911	4.87645	4.66186	5.30378	4.71845	4.8275	4.8376	5.00837	5.09306	5.04368	4.99563	4.89425	4.98611	5.16263	4.98366	5.01405	4.9227	4.79173	4.96373	4.93462	4.73534	4.75087	4.82086	4.78224	4.94533	4.80705	5.03719	4.78157	4.87264	4.75579	4.87024
neg_5518	15-deoxy-delta12,14-Prostaglandin J2-2-glycerol ester	411.214	6.21672	neg	M+Na-2H	C23H34O5	-	52.8	-3.33325	-	HMDB0013656	-	5.48108	5.17586	5.65673	4.90824	4.4305	4.82348	5.18985	5.09918	4.8421	4.72878	5.33318	4.65759	5.14504	4.80044	4.78898	4.90964	4.80747	5.02681	4.76312	5.08993	5.11775	5.00043	4.8563	5.12067	5.06545	5.16571	5.20446	4.90796	4.70402	5.44134	5.47911	5.50276	5.51664	5.71563	5.62141	5.7883	5.55791
neg_5521	LysoPE(20:5(5Z,8Z,11Z,14Z,17Z)/0:0)	498.261	6.21672	neg	M-H	C25H42NO7P	-	89.9	-2.75987	-	HMDB0011519	-	6.22637	6.53473	6.19043	6.58272	6.53054	6.74847	6.49	6.60733	6.61618	6.41811	6.75199	6.82046	6.81949	6.66724	6.64116	6.64841	6.58999	6.59267	6.5982	6.61979	6.72496	6.60138	6.70599	6.63151	6.72799	6.69677	6.59521	6.51895	6.58993	6.89317	6.81871	6.83407	6.88874	6.73286	6.80146	6.82179	6.69739
neg_5522	LysoPC(18:3(9Z,12Z,15Z))	562.313	6.21672	neg	M+FA-H	C26H48NO7P	-	87.8	-3.62674	-	HMDB0010388	-	5.39893	5.88949	5.49293	6.2848	6.3511	6.42101	6.05463	6.33414	6.39274	6.38717	6.28604	6.30908	6.26277	6.35592	6.32258	6.28594	6.29993	6.41428	6.41922	6.34315	6.32327	6.35627	6.38328	6.33878	6.33153	6.24291	6.30277	6.33136	6.42359	6.022	6.12695	5.88715	6.19481	6.14482	6.0011	5.96245	6.0595
neg_5523	3-trans-p-Coumaroylrotundic acid	655.368	6.21672	neg	M+Na-2H	C39H54O7	-	93.9	9.92257	-	HMDB0040667	144624-03-3	3.87229	4.09172	3.85762	4.13774	4.15385	4.1282	4.09144	4.124	4.11672	4.15619	4.0608	4.10447	4.08935	4.11502	4.14041	4.12698	4.14798	4.17786	4.15203	5.50637	5.33874	5.12844	5.25364	5.10085	5.20751	5.19259	5.06096	4.84065	4.98951	4.97603	5.01318	5.138	5.16936	4.6928	4.96916	4.71482	5.01631
neg_5542	(4E,7E,10Z,13E,16E,19E)-docosa-4,7,10,13,16,19-hexaenoic acid	327.232	6.23773	neg	M-H	C22H32O2	67.8	-	-3.7536	-	-	-	5.25328	5.76256	5.15478	5.60937	5.54772	5.68361	5.73341	5.64954	5.66916	5.56401	5.67839	5.70977	5.73678	5.71928	5.71949	5.7022	5.71149	5.71066	5.76453	5.6303	5.7224	5.72259	5.67896	5.71043	5.78821	5.73553	5.68303	5.64794	5.74014	5.83361	5.77275	5.88364	5.74098	5.75378	5.79863	5.78406	5.6537
neg_5544	LysoPE(0:0/18:3(6Z,9Z,12Z))	474.261	6.23773	neg	M-H	C23H42NO7P	-	71.8	-3.41085	-	HMDB0011478	-	4.96034	5.1884	4.90053	5.60132	5.7875	5.86897	5.56334	5.74647	5.76739	5.64034	5.76174	5.82694	5.68226	5.66145	5.70824	5.63513	5.64768	5.62728	5.76473	5.59245	5.77645	5.69908	5.81155	5.5224	5.52902	5.56624	5.53366	5.49658	5.6614	5.61164	5.64956	5.35629	5.74406	5.63175	5.60896	5.51134	5.48398
neg_5549	L-Citronellol glucoside	317.196	6.24473	neg	M-H	C16H30O6	-	59.5	-2.79392	-	HMDB0029850	117895-55-3	4.81944	5.3988	4.59787	5.16043	5.5202	5.19073	5.29648	5.09534	4.86066	5.47175	4.78639	4.95353	4.74367	5.11593	5.3167	5.13767	5.12379	4.98779	5.07346	4.55667	4.54927	4.56969	4.55737	4.58451	4.53503	4.53034	4.50083	4.51337	4.55533	4.47439	4.47648	4.43904	4.53758	4.52906	4.52265	4.46489	4.52027
neg_5557	LysoPE(22:6(4Z,7Z,10Z,13Z,16Z,19Z)/0:0)	524.277	6.24473	neg	M-H	C27H44NO7P	-	92.6	-3.25711	-	HMDB0011526	-	7.14336	7.74538	7.06621	7.54045	7.45657	7.65344	7.69453	7.60241	7.64497	7.44297	7.58326	7.6634	7.70701	7.61143	7.62461	7.60395	7.61466	7.61121	7.63717	7.55317	7.70757	7.66462	7.63068	7.64504	7.75288	7.69512	7.63323	7.62168	7.70892	7.84703	7.75277	7.90377	7.69728	7.73513	7.77259	7.77356	7.64239
neg_5559	Kinetensin 4-7	592.264	6.24473	neg	M+Na-2H	C26H37N9O6	-	75.6	4.4755	-	HMDB0012986	138482-56-1	5.25348	5.66657	5.32722	5.52175	5.36412	5.3578	5.80772	5.38312	5.51953	5.60574	5.32027	5.6105	5.52348	5.48226	5.51696	5.48286	5.63398	5.72467	5.65261	5.15718	5.32516	5.40771	5.33141	5.2481	5.42802	5.28018	5.19012	5.27231	5.46238	5.78508	5.47114	5.80605	5.55265	5.74171	5.85916	5.80859	5.71336
neg_5562	11-Hydroxy-9-tridecenoic acid	227.164	6.25162	neg	M-H	C13H24O3	-	63.5	-4.89345	-	HMDB0035881;LMFA01050437	105798-56-9	4.39053	4.8934	4.22069	4.66023	5.18714	5.20443	4.91629	5.68907	5.55952	4.79801	5.2465	5.21548	5.25686	5.345	5.41615	5.27129	5.20667	5.06415	4.9844	5.90424	5.64598	5.74248	5.6671	6.05128	5.5755	5.66362	5.76148	5.77439	5.87265	4.83429	5.30252	4.98688	5.21908	5.17344	5.21644	4.91586	4.62588
neg_5567	LysoPC(14:0/0:0)	512.297	6.25162	neg	M+FA-H	C22H46NO7P	-	73.8	-4.29533	-	HMDB0010379	20559-16-4	4.68875	5.18784	4.77443	5.47085	5.46874	5.47245	5.57104	5.45478	5.56888	5.61227	5.53882	5.55025	5.47667	5.58988	5.47692	5.47141	5.57485	5.69427	5.60708	5.44069	5.48722	5.53424	5.52465	5.5312	5.51317	5.50589	5.39092	5.45	5.58643	5.34538	5.36638	5.12968	5.33454	5.46226	5.39893	5.20511	5.29675
neg_5576	LysoPC(16:1(9Z)/0:0)	538.313	6.2585	neg	M+FA-H	C24H48NO7P	-	81.6	-3.68924	C04230	HMDB0010383	76790-27-7	5.56347	5.95533	5.57578	6.24173	6.22535	6.33124	6.07085	6.11945	6.19723	6.29741	6.20531	6.25991	6.10564	6.28674	6.19638	6.21993	6.18924	6.44752	6.41964	6.20251	6.26657	6.27065	6.1861	6.35205	6.34597	6.31452	6.20601	6.20434	6.28782	6.07142	6.08525	5.88186	6.04162	6.19995	6.07243	5.90313	6.0815
neg_5585	LysoPE(20:4(5Z,8Z,11Z,14Z)/0:0)	500.277	6.27242	neg	M-H	C25H44NO7P	-	94.6	-2.86273	-	HMDB0011517	652149-09-2	6.70898	7.13553	6.69081	7.09546	7.10273	7.27321	7.17788	7.23835	7.23081	6.99197	7.29313	7.41026	7.44443	7.27103	7.21533	7.21519	7.24216	7.30349	7.26382	7.29496	7.34252	7.31403	7.32647	7.38224	7.38399	7.35627	7.29325	7.3221	7.33606	7.3294	7.38915	7.32997	7.25792	7.28621	7.35046	7.34379	7.22659
neg_5587	4-Deoxyannoreticuin	625.466	6.27242	neg	M+FA-H	C35H64O6	-	70.1	-3.68562	-	HMDB0033165	206192-79-2	4.62827	5.35855	4.47802	5.19207	5.4547	5.34835	5.15175	5.28102	5.30677	5.48681	5.07435	5.36146	5.19731	5.28208	5.27578	5.22329	5.44255	5.29435	5.28015	4.01788	4.56323	4.41347	4.16191	3.93101	4.32183	4.43315	3.84734	4.31488	3.90183	4.18008	4.17938	3.78556	4.42003	3.87556	4.10158	3.89007	4.35349
neg_5591	LysoPE(0:0/16:1(9Z))	450.261	6.27942	neg	M-H	C21H42NO7P	-	58.2	-3.66353	-	HMDB0011474	-	4.98436	5.00487	4.8939	5.31744	5.38232	5.53425	5.08993	5.22979	5.21695	5.28206	5.35913	5.36973	5.34896	5.38684	5.24323	5.28679	5.19664	5.48838	5.56687	5.43921	5.52009	5.4001	5.38418	5.60247	5.56372	5.54821	5.3378	5.39945	5.4719	5.15966	5.20203	4.79963	5.18881	5.16396	5.10466	4.92682	5.09925
neg_5614	LysoPC(20:3(5Z,8Z,11Z))	590.345	6.30295	neg	M+FA-H	C28H52NO7P	-	88.0	-2.94901	-	HMDB0010393	-	5.48063	6.10912	5.45606	6.46848	6.35938	6.52017	6.08384	6.45595	6.47657	6.63034	6.72945	6.61581	6.53587	6.75621	6.67849	6.7137	6.59255	6.78245	6.79848	6.63996	6.55942	6.64163	6.58189	6.69905	6.74089	6.71362	6.67858	6.73454	6.57183	6.35351	6.54412	6.08582	6.48652	6.37975	6.3966	6.4201	6.52919
neg_5637	Oryzalexin E	325.216	6.3241	neg	M+Na-2H	C20H32O2	-	62.4	3.99491	C21561	HMDB0039702	150943-96-7	3.89998	4.11499	3.92095	4.14858	4.42675	3.82902	3.97476	4.34556	3.7354	4.49698	4.17824	4.45337	4.29557	4.32264	4.01403	5.34817	4.72812	4.11025	4.14553	4.33871	4.15068	4.47356	4.29563	4.36387	4.15671	4.45177	4.49911	4.58775	4.39464	4.31367	4.28676	4.04202	4.42974	4.49301	4.42699	4.20969	4.19667
neg_5651	3-Oxohexadecanoic acid	315.217	6.3327	neg	M+FA-H	C16H30O3	-	67.5	-3.42482	-	HMDB0010733	-	4.3013	4.91914	4.15875	4.71369	5.04141	4.91749	4.85831	4.69457	4.51586	4.90479	4.5107	4.64431	4.60772	4.64529	4.92584	4.82181	4.74193	4.66334	4.87332	4.36959	4.36218	4.3826	4.37028	4.39743	4.34794	4.34325	4.31375	4.32628	4.36825	4.2873	4.28939	4.25196	4.35049	4.34197	4.33557	4.2778	4.33319
neg_5663	5,6-dehydro Arachidonic Acid	301.216	6.3433	neg	M-H	C20H30O2	59.2	-	-3.52764	-	-	-	4.11244	4.70759	3.9477	4.50837	4.45928	4.94176	4.94546	4.85792	4.94048	4.36865	5.14749	4.92712	5.0676	4.94152	4.8171	4.87778	4.85084	4.82829	5.0318	5.13524	5.22194	5.21986	5.22137	5.18929	5.22876	5.29196	5.04089	5.08868	5.26078	5.02427	5.11767	5.08464	5.04922	5.08821	5.09275	4.98983	4.87361
neg_5675	3a,7a,12a-Trihydroxy-5b-cholestan-26-al	433.331	6.35685	neg	M-H	C27H46O4	-	56.9	-3.58555	C01301	HMDB0003533	3836-01-9	4.77976	5.17583	4.69014	5.06336	4.30375	4.44125	5.48863	4.9045	4.95403	4.48447	4.78503	4.74359	4.66735	4.56978	4.54083	4.67031	4.86019	4.66646	4.78535	4.54347	4.66511	4.44843	4.45594	4.4243	4.21406	4.42737	4.30611	4.20521	4.34816	4.99806	4.63967	5.3204	4.99169	4.38971	4.71221	4.81204	4.88221
neg_5680	5-(14-Nonadecenyl)-1,3-benzenediol	419.315	6.3619	neg	M+FA-H	C25H42O2	-	70.5	-4.09763	-	HMDB0031677	187523-39-3	4.46634	5.10469	4.22519	4.94754	5.20889	5.32678	4.9273	5.33281	5.32112	4.87305	5.31798	5.16998	5.23847	5.23871	5.03333	5.26003	5.15619	5.07726	5.25498	5.47755	5.74486	5.82834	5.48069	5.43355	5.50769	5.47059	5.35294	5.38835	5.45666	5.10111	5.18746	5.11618	5.18415	5.10005	5.23055	4.89133	4.89714
neg_5683	Glandulone C	293.139	6.36845	neg	M+FA-H	C15H20O3	-	51.2	-3.5718	-	HMDB0039859	-	5.27529	5.70327	5.15462	5.50058	5.94011	5.6607	5.43162	5.72886	5.54406	5.80119	5.53975	5.45416	5.6272	5.54654	5.7895	5.55436	5.40366	5.40743	5.25872	5.18515	5.17775	5.19817	5.18585	5.21299	5.16351	5.15882	5.12931	5.14185	5.18381	5.10287	5.10496	5.06752	5.16606	5.15754	5.15113	5.09337	5.14875
neg_5699	13'-Carboxy-gamma-tocopherol	445.331	6.3785	neg	M-H	C28H46O4	-	66.0	-3.72577	-	HMDB0012557	-	4.1752	5.09746	3.77531	4.65941	5.33203	5.31981	4.81244	5.35965	5.39773	4.94983	5.34537	5.22625	5.14659	5.16773	4.97588	5.31721	5.1658	5.029	5.23538	5.49232	5.7418	5.76873	5.45174	5.49386	5.57684	5.492	5.37208	5.41822	5.47583	4.84088	5.03572	4.683	4.97658	4.93224	5.07059	4.59042	4.68658
neg_5772	4alpha-Hydroxymethyl-4beta-methyl-5alpha-cholesta-8,24-dien-3beta-ol	473.362	6.4331	neg	M+FA-H	C29H48O2	-	50.5	-3.5036	-	HMDB0062390;LMST01010232;HMDB0012170	-	4.22256	5.07794	3.86859	4.78038	5.34247	5.46744	4.75831	5.41483	5.38748	5.16826	5.29634	5.20102	5.16536	5.1702	4.98867	5.32264	5.2226	5.15557	5.29554	5.37348	5.70229	5.65965	5.3298	5.40748	5.41636	5.35854	5.27784	5.29671	5.26448	4.42789	4.75397	4.34613	4.86339	4.86573	4.91072	4.34398	4.47144
neg_5816	5-Heneicosyl-1,3-benzenediol	449.362	6.50177	neg	M+FA-H	C27H48O2	-	78.7	-3.51341	-	HMDB0031035	70110-59-7	4.0802	5.06553	4.00237	4.83172	5.13813	5.22508	4.79451	5.06122	5.14012	4.8581	5.15448	5.14895	5.14769	5.12412	5.03895	5.16211	5.11623	5.01143	5.04894	5.28221	5.46708	5.46327	5.23544	5.25989	5.2939	5.23049	5.2479	5.07551	5.22967	4.87452	4.92897	4.82923	4.84642	4.83087	4.99568	4.66874	4.68318
neg_5817	Germacrenone	475.378	6.50177	neg	2M-H	C15H26O2	-	91.7	-3.23536	-	HMDB0035887	99957-12-7	3.21439	4.62814	3.11422	4.31476	5.06762	5.12227	4.21978	4.92716	5.00053	4.62968	5.01576	4.74555	4.73687	4.79251	4.60217	4.90206	4.86336	4.46679	4.805	5.15438	5.38758	5.35089	5.09842	5.08999	5.10039	5.11352	4.9384	4.95588	5.0322	4.22516	4.39189	3.59307	4.27235	4.42394	4.71935	3.73248	4.08528
neg_5832	Monoethylhexyl phthalic acid	277.144	6.50877	neg	M-H	C16H22O4	-	68.0	-3.38494	C03343	HMDB0013248	4376-20-9	4.09712	4.72427	3.97419	4.39284	4.87529	4.64518	4.47422	4.69226	4.47216	4.5956	4.53822	4.34085	4.57095	4.4527	4.61885	4.47174	4.23252	4.28283	3.8587	3.78515	3.77774	3.79816	3.78584	3.81298	3.76351	3.75882	3.72931	3.74185	3.78381	3.70287	3.70497	3.66754	3.76606	3.75754	3.75113	3.69337	3.74875
neg_5855	Propylene glycol stearate	341.305	6.53728	neg	M-H	C21H42O3	-	73.5	-3.59982	-	HMDB0029764;LMFA07011008	1323-39-3	3.69265	5.54973	4.27545	5.03016	4.3896	4.93651	4.68315	4.9863	3.99104	4.78602	4.62949	5.30803	4.98266	5.18223	4.54588	4.89562	5.21245	5.28024	4.77419	4.35637	4.69564	4.86769	4.17354	4.41975	4.33185	4.30754	3.85381	4.67477	5.19179	5.24068	5.28476	3.98934	4.64353	4.81156	5.53134	4.30065	4.4109
neg_5946	LysoPC(20:0/0:0)	596.392	6.69352	neg	M+FA-H	C28H58NO7P	-	88.8	-2.71115	C04230	HMDB0010390	108341-80-6	4.74594	5.00024	4.60996	5.48508	5.44233	5.73882	5.00469	5.58712	5.56564	6.0653	5.80217	5.95746	5.75133	6.07937	5.85134	5.85105	5.87543	6.1626	6.09098	5.88438	5.80498	5.94572	5.88005	5.93055	5.86559	5.75051	5.71726	5.83917	5.92319	5.54273	5.63728	5.26418	5.53676	5.56002	5.40319	5.21393	5.42796
neg_5949	PS(18:2(9Z,12Z)/20:3(8Z,11Z,14Z))	830.494	6.6981	neg	M+Na-2H	C44H76NO10P	-	89.3	-2.19025	-	LMGP03010359;HMDB0012404	-	5.06151	5.15417	5.13516	4.94914	4.8584	4.57427	5.44396	4.98134	5.44352	5.18235	5.14944	5.11811	5.18614	5.15004	5.194	5.51806	5.47679	5.47404	5.20477	4.09045	4.32527	4.65998	4.25793	4.28127	4.48919	4.44744	4.03461	4.04715	4.5149	5.21233	4.78613	5.19135	4.96108	5.05302	5.45026	5.33905	5.10764
neg_5964	PC(16:1(9Z)/18:2(9Z,12Z))	800.543	6.78278	neg	M+FA-H	C42H78NO8P	-	90.1	-2.41596	-	LMGP01010690;HMDB0008006	182820-31-1	5.84477	6.22032	5.8551	6.40586	6.46185	6.45318	6.40538	6.36368	6.41613	6.59455	6.48372	6.52784	6.42016	6.56383	6.56895	6.54507	6.45742	6.72338	6.56893	6.49878	6.49606	6.58615	6.49374	6.52792	6.53365	6.50587	6.45147	6.40056	6.60897	6.28422	6.26531	6.10286	6.28403	6.26302	6.28367	6.20773	6.25548
neg_6001	PC(18:0/20:4(5Z,8Z,11Z,14Z))	854.589	6.98433	neg	M+FA-H	C46H84NO8P	-	82.5	-3.82364	-	HMDB0008048;LMGP01010802	35418-59-8	6.00861	6.10208	5.92178	5.97007	6.53133	6.18089	6.22013	6.39376	6.89607	6.57959	6.78386	6.54973	6.49521	6.65134	6.68152	6.9741	6.85505	6.61263	6.42387	6.21069	6.35726	7.00368	6.44377	6.48086	6.46291	6.89163	7.12146	6.06053	6.67497	6.18623	6.41827	6.26744	6.48476	6.38337	6.50048	6.36556	6.35677
neg_6057	1-(11Z,14Z-eicosadienoyl)-glycero-3-phosphate	507.271	7.39772	neg	M+FA-H	C23H43O7P	-	59.6	-3.51422	-	HMDB0062303;LMGP10050027;HMDB0114758	-	5.07786	5.57938	5.02062	5.37902	5.56297	5.54464	5.47111	5.46426	5.47734	5.68588	5.65426	5.54596	5.67852	5.52434	5.45899	5.47303	5.45911	5.62549	5.58397	5.63519	5.73269	5.71268	5.61883	5.59461	5.51517	5.57104	5.74796	5.54986	5.6334	5.48758	5.58832	5.53694	5.49293	5.43321	5.43566	5.35285	5.25879
neg_6139	CPA(16:0/0:0)	391.224	8.19843	neg	M-H	C19H37O6P	-	76.1	-2.83579	-	HMDB0007003	-	5.3413	6.27795	4.71177	4.94886	5.74261	4.66758	4.10697	3.7572	3.74992	4.4052	5.3871	5.24948	4.49129	5.28123	5.35053	5.04736	4.87883	4.57006	3.78522	3.71167	4.2659	4.96557	5.49408	5.00843	4.28946	5.21074	4.80124	3.92618	3.71033	6.14607	5.89766	5.72719	3.79502	5.30573	5.33819	5.36888	5.59538
neg_6145	17-phenyl-18,19,20-trinor-prostaglandin E2	407.186	8.24032	neg	M+Na-2H	C23H30O5	-	70.0	5.34736	-	HMDB0062612	-	5.10931	5.32777	4.75149	5.39286	5.72441	5.39994	5.40445	5.58451	5.34672	5.78122	5.82587	5.72464	5.67221	5.74033	5.81454	5.77843	5.58483	5.63803	5.42043	5.51261	5.32	5.58375	5.26278	5.40781	5.11129	5.35052	5.59104	5.38722	5.55339	5.57777	5.6942	5.41692	5.5758	5.56931	5.84181	5.34095	5.82581
neg_6153	Neuromedin N (1-4)	485.281	8.26805	neg	M-H2O-H	C26H40N4O6	-	63.1	8.26847	-	HMDB0013021	-	6.17462	5.9528	5.88992	6.20501	6.43834	6.37516	6.3064	6.29026	6.40066	5.95262	5.95294	5.98458	5.91336	5.91424	5.93088	5.8649	5.94629	5.96079	5.87384	6.02591	5.68228	5.84546	5.80248	5.81833	5.74821	5.83501	5.9393	6.13176	5.88074	6.25052	6.24154	5.75234	6.14838	6.26329	6.27761	6.29219	6.20053
neg_6744	LysoPC(15:0)	480.308	8.37292	neg	M-H	C23H48NO7P	-	63.5	-2.88143	C04230	HMDB0010381	-	6.37289	6.76995	6.29991	6.76826	6.7675	6.75812	6.94006	6.74692	6.80603	6.75528	6.77979	6.80931	6.82179	6.831	6.79811	6.78272	6.86055	6.89835	6.81453	6.73188	6.79193	6.77541	6.72585	6.80617	6.76637	6.71667	6.74939	6.7393	6.80406	6.72693	6.79691	6.70291	6.75237	6.78762	6.70549	6.78941	6.71328
neg_6975	Thymine	147.019	8.28202	neg	M+Na-2H	C5H6N2O2	-	54.3	7.35634	C00178	HMDB0000262	65-71-4	6.74793	7.20412	6.75803	7.20524	7.2751	7.24804	7.21734	7.24417	7.27278	7.274	7.18934	7.22598	7.21435	7.22979	7.25269	7.23909	7.26491	7.31185	7.25766	7.1978	7.17786	7.20322	7.19503	7.21186	7.19175	7.17946	7.18281	7.20138	7.21131	7.11235	7.18471	7.14255	7.20121	7.24352	7.18402	7.2112	7.15565
neg_7079	1-Arachidonoylglycerophosphoinositol	619.287	7.5152	neg	M-H	C29H49O12P	-	81.2	-2.98888	-	HMDB0061690	-	5.64624	6.54526	5.58924	6.08559	6.32531	6.48295	6.02919	6.42169	6.39173	6.48151	6.63111	6.60699	6.747	6.55492	6.49581	6.49694	6.4304	6.36933	6.51863	6.7297	6.66745	6.65027	6.66913	6.71261	6.73411	6.65161	6.71556	6.72425	6.61675	6.27386	6.68498	6.40405	6.43786	6.3141	6.32961	6.29912	6.21742
neg_7141	PC(16:0/18:1(11Z))	804.573	7.0948	neg	M+FA-H	C42H82NO8P	-	93.6	-3.93755	-	HMDB0007971;LMGP01010576	-	6.18051	6.34361	6.13699	6.30519	6.73013	6.37944	6.41969	6.35594	6.89867	6.84188	6.74886	6.54261	6.45288	6.64821	6.64224	6.9773	6.86143	6.6681	6.57009	6.25422	6.47108	7.16925	6.49373	6.59361	6.47128	7.08235	7.13833	6.08641	6.88155	6.42922	6.37153	6.43378	6.35131	6.56189	6.60666	6.37743	6.47031
neg_7167	PE(22:6(4Z,7Z,10Z,13Z,16Z,19Z)/P-18:0)	774.542	6.94533	neg	M-H	C45H78NO7P	-	95.7	-2.47442	-	HMDB0009709	-	3.77928	4.42156	3.69054	4.76539	5.00126	5.06827	4.61998	4.95786	5.38035	5.22353	5.06511	4.66733	4.54925	4.92779	4.81701	5.3566	5.09337	4.82871	5.11745	4.81159	5.05031	5.67287	4.65451	5.10295	4.96551	5.49736	5.82875	4.44231	5.119	4.54093	4.5761	4.34737	4.57827	4.71123	4.64795	4.37884	4.72448
neg_7182	PC(18:0/22:6(4Z,7Z,10Z,13Z,16Z,19Z))	878.589	6.86082	neg	M+FA-H	C48H84NO8P	-	87.9	-2.70187	-	LMGP01010821;HMDB0008057	-	5.99648	6.29526	5.97691	6.13793	6.32039	6.10892	6.39231	6.29395	6.58599	6.44846	6.573	6.44044	6.51038	6.4969	6.50914	6.67661	6.59815	6.50648	6.37825	6.14192	6.28042	6.58454	6.28395	6.39512	6.33323	6.52832	6.51815	6.02559	6.42796	6.5217	6.47609	6.7234	6.60288	6.60003	6.62903	6.64467	6.50669
neg_7208	PE-NMe2(16:0/22:6(4Z,7Z,10Z,13Z,16Z,19Z))	790.538	6.73217	neg	M-H	C45H78NO8P	-	79.9	-2.0844	-	HMDB0113959	-	5.81363	6.23596	5.80178	6.10491	6.09664	5.99518	6.27616	6.08948	6.28432	6.26272	6.22484	6.21454	6.18423	6.26313	6.2904	6.34593	6.31296	6.39371	6.24653	6.15194	6.14004	6.37872	6.17654	6.24272	6.22533	6.30608	6.38563	6.0029	6.28642	6.24187	6.15161	6.25613	6.25967	6.20806	6.28451	6.27147	6.17889
neg_7215	PE(16:0/22:6(4Z,7Z,10Z,13Z,16Z,19Z))	762.506	6.7022	neg	M-H	C43H74NO8P	-	71.6	-2.36913	-	HMDB0008946;LMGP02010095	-	6.01379	6.00901	6.00443	5.84614	5.88821	5.61287	6.22214	5.83593	6.31377	6.07367	6.09156	6.04592	5.95024	6.03133	6.06735	6.38742	6.36483	6.28531	6.01427	5.42932	5.53888	6.07952	5.5835	5.68746	5.62399	6.01855	6.30362	5.22589	5.83908	6.03187	5.6401	6.03486	5.88427	5.90088	6.14788	6.05844	5.90298
neg_7220	PE(18:1(11Z)/22:6(4Z,7Z,10Z,13Z,16Z,19Z))	788.522	6.69352	neg	M-H	C45H76NO8P	-	79.0	-2.28581	-	HMDB0009045	-	5.03621	4.96556	5.07054	5.03131	5.09406	4.61443	5.19728	4.88538	5.43943	5.14314	5.38593	5.21917	5.04795	5.2655	5.32291	5.60404	5.50866	5.52933	5.08803	4.4703	4.36937	5.2906	4.80318	5.01416	5.06362	5.38665	5.53406	4.18119	5.04686	4.83471	4.6185	4.9235	5.0076	4.98824	5.19821	5.07803	5.05347
neg_7250	PC(18:2(9Z,12Z)/22:6(4Z,7Z,10Z,13Z,16Z,19Z))	874.558	6.63397	neg	M+FA-H	C48H80NO8P	-	82.1	-2.69912	-	HMDB0008156;LMGP01010947	-	5.48727	5.56437	5.47581	5.70859	5.78208	5.63722	5.6681	5.76248	5.80565	5.79943	5.98793	5.99211	5.8529	5.99942	6.0345	6.00889	5.98563	6.03428	5.89548	6.03827	5.97742	6.17123	6.0079	6.06037	6.11738	6.15298	6.39372	5.95076	6.13356	5.69707	5.75623	5.65322	5.94501	5.79196	5.81462	5.71881	5.70279
neg_7258	W140	341.16	6.61993	neg	M-H	C16H27N2O4P	50.3	-	-9.67411	-	-	-	4.23481	4.76855	4.05157	4.49176	5.00326	4.77451	4.60955	4.80028	4.7314	4.92462	4.49561	4.75383	4.66627	4.79726	4.74676	4.64605	5.08453	4.7778	4.51647	3.28414	3.27674	3.29715	3.28483	3.31196	3.2625	3.25782	3.22833	3.24086	3.2828	3.20189	3.55793	3.16657	3.26505	3.25654	3.25014	3.37012	3.24776
neg_7285	Retinyl beta-glucuronide	443.246	6.59437	neg	M-H2O-H	C26H38O7	-	88.6	4.5111	-	HMDB0010340	-	4.96036	5.22193	4.66289	5.01676	5.30082	5.29196	5.30752	5.35677	5.39574	5.23494	5.32108	5.35853	5.36865	5.41442	5.42266	5.4322	5.58684	5.40195	5.49531	5.44496	5.49264	5.51093	5.36883	5.55723	5.70298	5.35538	5.47587	5.54242	5.38535	5.37358	5.54083	5.54996	5.43431	5.60776	5.61948	5.43239	5.3168
neg_7340	1-arachidonoyl-2-hydroxy-sn-glycero-3-phosphate	457.235	6.50877	neg	M-H	C23H39O7P	84.5	-	-3.04892	-	-	-	4.93389	5.73224	4.8814	5.45305	5.66201	5.67755	5.19811	5.67049	5.61355	5.51943	5.77028	5.56116	5.70664	5.52738	5.63659	5.58856	5.40503	5.63309	5.61733	5.84329	5.61783	5.6993	5.72579	5.79045	5.9086	5.94263	5.84117	5.74794	5.6729	5.79052	6.00255	5.86556	5.87567	5.68079	5.98276	5.92443	5.70279
neg_7360	Triptohypol F	501.394	6.50177	neg	M+FA-H	C31H52O2	-	63.2	-2.57986	-	HMDB0035495	268541-26-0	3.30419	4.75368	3.57887	4.42751	5.09623	5.22904	4.22483	4.92159	5.08256	4.84241	5.15303	4.85215	4.96746	5.06824	4.82297	5.06473	4.86345	4.78233	5.06985	5.22893	5.50062	5.47278	5.21205	5.2186	5.24822	5.22153	5.13866	5.09486	5.16361	4.18353	4.59907	4.00407	4.59944	4.66286	4.68215	3.54457	3.98489
neg_7412	Heptadecanal	299.258	6.44008	neg	M+FA-H	C17H34O	-	57.5	-4.70413	-	HMDB0031039;LMFA06000097	629-90-3	4.99332	6.03297	4.89221	5.58944	5.46629	5.71153	5.44635	5.66485	5.59992	5.53778	5.59663	5.73411	5.61961	5.70918	5.52356	5.6772	5.66097	5.68905	5.61701	5.44749	5.5093	5.52193	5.25283	5.50146	5.33452	5.50192	5.32602	5.38961	5.64241	5.47272	5.50712	5.24455	5.44112	5.34868	5.66436	5.16988	5.19129
neg_7414	LysoPE(0:0/20:0)	554.344	6.4331	neg	M+FA-H	C25H52NO7P	-	75.0	-3.69436	-	HMDB0011481	-	5.49147	5.9828	5.49785	6.05315	6.07855	6.17374	6.13974	6.21637	6.27495	6.09242	6.21412	6.23261	6.16796	6.25433	6.24234	6.19603	6.21005	6.24588	6.26738	6.25605	6.23965	6.28919	6.2175	6.23525	6.25027	6.21647	6.26298	6.24887	6.2243	6.07401	6.30936	6.05215	6.35042	6.21359	6.2028	6.12487	6.06463
neg_7429	5-Nonadecyl-1,3-benzenediol	421.331	6.42612	neg	M+FA-H	C25H44O2	-	88.0	-3.10044	-	HMDB0030956	35176-46-6	4.36411	5.32838	4.10904	4.94104	5.41767	5.36452	5.00693	5.46351	5.46764	5.16457	5.35508	5.33361	5.28655	5.28258	5.1457	5.42674	5.3562	5.16985	5.22512	5.52429	5.73411	5.79938	5.43101	5.50324	5.56064	5.54917	5.45024	5.47587	5.49793	4.93074	5.08563	4.77725	5.02748	5.00983	5.19436	4.61929	4.69399
neg_7453	Cavipetin C	433.258	6.41217	neg	M+FA-H	C24H36O4	-	58.8	-3.91682	-	HMDB0030366	128552-90-9	6.65467	7.28876	6.58944	6.95672	7.31726	7.19976	6.88956	7.28056	7.1877	7.2954	7.27802	7.27681	7.24062	7.22998	7.33375	7.32064	7.23006	7.09594	7.06075	3.98435	2.42165	2.52909	2.18942	2.55956	2.41239	2.16257	2.33493	2.14572	2.18739	3.31301	2.1091	2.07197	2.16976	2.1613	2.15494	2.63799	2.15257
neg_7470	1-Heptadecanoylglycerophosphoethanolamine	466.292	6.39902	neg	M-H	C22H46NO7P	-	55.8	-3.46585	-	HMDB0061691	-	5.05727	5.25893	4.89845	5.30401	5.20977	5.33602	5.72394	5.35195	5.46043	5.21993	5.44492	5.46695	5.53434	5.41233	5.41583	5.45941	5.45047	5.43841	5.4495	5.18955	5.19487	5.315	5.17495	5.15669	5.33165	5.33979	5.41998	5.2698	5.26519	5.44383	5.52751	5.37867	5.43677	5.3511	5.48097	5.47429	5.36467
neg_7471	PE(P-16:0e/0:0)	436.282	6.39902	neg	M-H	C21H44NO6P	-	57.5	-3.55001	-	-	-	5.4038	5.87371	5.24681	5.94907	5.80873	5.86689	6.14612	6.01117	5.92564	5.7723	6.11192	6.00497	6.02746	5.92005	5.89027	5.92807	5.90157	5.89112	5.94918	5.82615	5.94755	5.95101	5.92753	5.88171	5.99716	5.95491	6.01935	5.88762	5.80109	6.10985	6.20251	5.97331	6.2061	6.21404	6.1171	6.1815	6.05759
neg_7489	Dodecyl acetate	265.157	6.39202	neg	M+K-2H	C14H28O2	-	57.5	-4.32219	-	HMDB0038969;LMFA07010262	112-66-3	0.0210824	2.27143	0.366784	1.51454	3.54079	3.47344	3.2116	3.71023	2.79654	3.62242	3.61168	3.51609	3.25949	3.51915	3.29908	3.2461	2.91356	3.34077	3.93389	3.90526	3.40735	3.5335	3.40085	3.58914	3.63155	3.89383	3.94492	3.95274	4.03384	0.231005	0.0279551	0.907886	0.916367	3.06147	5.19719	1.23995	0.05869
neg_7529	PE(18:1(9Z)/0:0)	478.293	6.35685	neg	M-H	C23H46NO7P	98.2	-	-2.94678	-	LMGP02050004	-	6.09196	6.28901	6.089	6.54196	6.55977	6.62484	6.66818	6.55552	6.58844	6.43859	6.74576	6.68795	6.67659	6.63645	6.61774	6.58023	6.60473	6.62226	6.69948	6.55033	6.54101	6.55015	6.64294	6.49027	6.5883	6.58237	6.52817	6.55821	6.48599	6.50597	6.57893	6.37055	6.66585	6.54376	6.57023	6.52615	6.43729
neg_7533	LysoPE(16:0/0:0)	452.277	6.35378	neg	M-H	C21H44NO7P	-	92.2	-3.26266	-	HMDB0011503	53862-35-4	6.87104	7.09435	6.81093	7.07225	6.97411	7.03865	7.44233	7.01708	7.09548	6.93939	7.06072	7.06272	7.21053	7.06384	7.02969	7.02401	7.15654	7.13743	7.17832	6.93964	6.97377	7.01875	6.99766	6.94982	7.01853	6.99163	7.00854	7.00403	7.0222	7.15713	7.05384	7.13195	7.06909	7.07816	7.13911	7.18478	6.97434
neg_7546	(2E,5E,12Z,15Z)-1-Hydroxy-2,5,12,15-heneicosatetraen-4-one	339.232	6.33825	neg	M+Na-2H	C21H34O2	-	68.6	3.36027	-	HMDB0036740	-	5.92522	6.11978	5.97786	6.31212	6.26438	5.54001	5.30857	6.24717	5.32438	6.73035	5.33935	6.19125	5.81629	6.03406	5.81993	7.20461	6.78235	5.63859	5.70895	5.76941	5.09882	6.25081	5.83839	5.34589	5.20076	5.87405	6.0345	6.109	5.93324	5.82851	5.81191	5.42636	6.11196	6.42685	6.39373	5.31231	6.01287
neg_7566	LysoPE(0:0/18:1(11Z))	460.282	6.3241	neg	M-H2O-H	C23H46NO7P	-	82.8	-3.08135	-	HMDB0011475	-	4.28374	4.49513	4.13747	4.79466	4.69168	4.83544	4.4767	4.79767	4.69586	4.16629	4.78198	4.37355	4.70943	4.42179	4.46141	4.31574	4.03464	4.28993	4.43587	4.67891	4.97114	4.77442	4.98789	4.79353	4.73401	4.75461	4.91429	4.82372	4.59551	4.99816	5.05984	4.75935	5.18247	5.28565	4.8064	5.01804	4.87215
neg_7568	MG(0:0/14:1(9Z)/0:0)	345.227	6.3241	neg	M+FA-H	C17H32O4	-	75.1	-3.10036	-	HMDB0011531	-	4.09548	4.6535	3.8551	4.50016	4.93608	4.65306	4.60709	4.46887	4.15172	4.76677	3.93058	4.32201	4.35625	4.50005	4.68667	4.67648	4.51966	4.3962	4.61867	3.94826	3.94085	3.96127	3.94895	3.97609	3.92661	3.92192	3.89242	3.90496	3.94692	3.86598	3.86807	3.83064	3.92916	3.92065	3.91424	3.85648	3.91186
neg_7598	1-Oleoylglycerophosphoserine	544.264	6.30295	neg	M+Na-2H	C24H46NO9P	-	59.7	-2.89375	-	HMDB0061694	-	4.88543	5.04612	4.99096	5.13209	5.0523	5.16581	5.35618	5.10269	5.18397	5.00153	5.12661	5.18958	5.19561	5.04579	5.17495	5.18991	5.02189	5.3439	5.34551	4.99036	5.19549	5.17515	5.17832	4.96291	5.0664	5.09381	4.96809	4.9684	5.10582	5.47047	5.37928	5.45312	5.53442	5.51239	5.60264	5.59635	5.39987
neg_7613	2-Hydroxymyristic Acid	243.196	6.28897	neg	M-H	C14H28O3	54.1	-	-4.19989	-	LMFA01050484;HMDB0002261	2507-55-3	5.10793	5.31002	4.90734	4.97408	4.84617	5.14814	5.32976	5.54277	5.30234	5.00654	5.55162	5.12022	5.45376	5.32384	5.30732	5.4149	5.30548	5.41522	5.31204	5.60827	5.53905	5.48379	5.13501	5.65263	5.37635	5.83749	5.68546	5.5644	5.56168	5.24288	5.26927	5.5433	5.1564	5.27556	5.52694	5.53002	5.07243
neg_7615	LysoPE(18:2(9Z,12Z)/0:0)	476.277	6.28542	neg	M-H	C23H44NO7P	-	92.8	-3.39047	-	HMDB0011507	85046-18-0	6.75446	7.12366	6.67772	7.23784	7.24071	7.33724	7.3949	7.32381	7.32878	7.09947	7.35336	7.47228	7.42555	7.31302	7.33651	7.30272	7.24782	7.32328	7.40616	7.23672	7.39742	7.29523	7.41701	7.24413	7.28688	7.27251	7.20717	7.23716	7.28989	7.41713	7.3949	7.38337	7.47183	7.35678	7.4388	7.39554	7.1928
neg_7630	LysoPC(18:2(9Z,12Z))	564.329	6.27242	neg	M+FA-H	C26H50NO7P	-	93.1	-3.49552	-	HMDB0061700;HMDB0010386	-	7.03372	7.57371	7.05932	7.61686	7.67083	7.67891	7.62986	7.6381	7.65811	7.67341	7.621	7.71408	7.69911	7.68321	7.69977	7.67945	7.69363	7.81088	7.76738	7.69334	7.7237	7.71092	7.73346	7.73067	7.71028	7.65139	7.60412	7.68852	7.74554	7.61125	7.71116	7.66193	7.71761	7.74024	7.7214	7.69131	7.57626
neg_7634	8(S)-HETrE	321.242	6.27242	neg	M-H	C20H34O3	62.9	-	-4.20315	-	LMFA03050029	-	5.80032	5.70597	5.79711	5.56446	5.35992	5.51972	5.05839	5.52004	5.40216	5.11122	5.7919	5.17273	5.52971	5.32004	5.31842	5.26587	5.12574	5.34262	5.22842	5.46301	5.62146	5.37182	5.34641	5.522	5.41786	5.50763	5.41057	5.32052	5.16189	6.08413	6.17272	6.15105	6.14029	6.20992	6.15839	6.29031	5.95522
neg_7636	Camelledionol	485.326	6.26545	neg	M+FA-H	C29H44O3	-	91.9	-3.14672	-	HMDB0035730	81426-90-6	3.45678	3.67617	3.44212	4.96037	4.94602	5.16873	4.64052	5.51053	5.30919	4.07037	5.76701	5.45419	4.25217	5.45906	5.41499	5.57324	4.34	4.61857	5.77577	3.86374	5.28451	4.61078	4.30072	3.69076	3.64129	3.6366	3.6071	3.66827	4.23618	4.33202	4.16293	4.03716	4.09674	3.63532	4.16875	4.39991	4.53838
neg_7638	8,11-eicosadiynoic acid	303.232	6.26545	neg	M-H	C20H32O2	66.9	-	-3.85873	-	LMFA01030688	-	4.84941	5.22559	4.77178	5.21527	5.29119	5.40259	5.2157	5.40627	5.4257	5.24846	5.45963	5.55721	5.53425	5.42776	5.45126	5.41837	5.42897	5.50278	5.48917	5.44004	5.47006	5.48745	5.46481	5.5268	5.5164	5.51741	5.47532	5.47219	5.52213	5.37197	5.50921	5.40461	5.38722	5.42295	5.448	5.46611	5.37181
neg_7643	3-Oxotetradecanoic acid	287.185	6.2585	neg	M+FA-H	C14H26O3	-	57.6	-3.9607	-	HMDB0010730	-	5.15615	5.63056	4.95195	5.42361	5.70915	5.53501	5.53518	5.3906	5.18726	5.66995	5.09865	5.20094	5.21723	5.33418	5.58294	5.37747	5.29439	5.31821	5.37252	3.70307	3.69567	3.71608	3.70376	3.7309	3.68143	3.67674	3.64724	3.65977	3.70173	3.6208	3.62289	3.58546	3.68398	3.67546	3.66906	3.6113	3.66667
neg_7655	1-(2,6,6-Trimethyl-2-cyclohexen-1-yl)-1,6-heptadien-3-one	277.18	6.25162	neg	M+FA-H	C16H24O	-	64.7	-4.42212	-	HMDB0029704	79-78-7	4.07419	4.39794	3.88739	4.35125	4.57135	4.51675	4.35775	4.45813	4.47592	4.33392	4.22499	4.14541	4.13191	4.19051	4.35623	4.22319	4.23577	4.27635	4.20407	3.96409	3.76161	3.88297	3.77583	3.71863	3.49415	3.75867	3.84053	3.83982	3.83519	4.75721	4.76615	4.42648	4.6632	4.93836	4.7442	4.71042	4.73778
neg_7664	2,4,5,7alpha-Tetrahydro-1,4,4,7a-tetramethyl-1H-inden-2-ol	429.299	6.24473	neg	2M+FA-H	C13H20O	-	65.6	-4.14702	-	HMDB0036684	99901-23-2	4.93314	5.41865	4.82267	5.64566	5.55132	5.61023	5.3077	5.55762	5.70281	5.40018	5.03031	5.14427	4.71882	5.13666	5.1911	5.10788	5.15546	5.42355	5.28194	4.81568	4.91208	5.05749	4.95761	5.13991	5.08202	5.1046	5.18595	5.13026	5.16357	5.39914	5.21182	5.28754	5.56206	5.43511	5.40237	5.07829	5.33696
neg_7670	Hypogeic acid	299.222	6.24473	neg	M+FA-H	C16H30O2	-	89.0	-4.28732	-	LMFA01030808;HMDB0002186	2416-19-5	4.51522	4.92646	4.32488	4.84358	5.05164	5.08859	4.93781	4.99596	5.05132	5.03657	4.88246	4.92131	4.84163	4.94635	4.96677	4.97271	4.99933	4.87762	4.8541	4.90309	4.81338	4.93457	4.72748	4.89319	4.76633	4.8096	4.71102	4.7882	4.89822	4.74913	4.82056	4.65168	4.93217	4.76396	4.72837	4.48745	4.54986
neg_7699	Lysyl-Tryptophan	377.182	6.22373	neg	M+FA-H	C17H24N4O3	-	50.5	-4.46498	-	HMDB0028962	-	5.29175	5.44845	4.98522	5.42746	5.5633	5.47863	5.33226	5.24164	5.20242	5.66347	5.26765	5.39092	5.38708	5.31152	5.54447	5.41143	5.53193	5.37609	5.46201	4.54202	4.43694	4.14478	4.23752	4.4292	3.99138	4.26909	4.26406	4.33785	4.52294	3.96217	4.54242	3.60579	4.12019	3.93778	3.70108	3.83574	4.02619
neg_7700	AG-17	281.165	6.22373	neg	M-H	C18H22N2O	73.3	-	-3.09799	-	-	-	4.77883	5.49192	4.18369	4.84982	5.74708	3.95286	4.544	5.02613	4.54366	4.3127	4.81829	4.21901	4.81475	3.67876	5.04488	5.35234	4.507	4.24512	4.52166	2.91736	4.01267	4.684	4.63884	4.38883	4.91751	4.26085	4.68773	5.17129	4.71043	4.14211	1.57705	3.4765	3.96166	1.83778	4.69682	4.53862	3.98055
neg_7711	(9Z,11R,12S,13S,15Z)-12,13-Epoxy-11-hydroxy-9,15-octadecadienoic acid	355.212	6.21672	neg	M+FA-H	C18H30O4	-	64.9	-2.56529	-	HMDB0033505	106034-49-5	4.48364	4.40183	4.35334	4.34172	5.18829	3.99164	3.29907	4.7803	3.32434	4.9344	3.74498	4.17677	3.29698	3.47104	4.10712	5.32592	4.86574	3.90774	3.639	5.82866	5.63026	5.66613	5.7028	5.70651	5.76159	5.67003	5.65392	5.61052	5.68292	5.624	5.59466	5.80688	5.58516	5.51292	5.60399	5.6257	5.59589
neg_7716	Dimethylbenzyl carbinyl hexanoate	247.169	6.21672	neg	M-H	C16H24O2	-	67.7	-4.11125	-	HMDB0032228	891781-90-1	4.48089	4.85689	4.42919	4.78401	4.80306	4.95002	4.79572	5.1036	4.90187	4.97947	4.92857	5.06498	4.97792	5.11126	4.95505	4.99979	5.05613	5.01693	4.95768	4.45114	4.4687	4.48046	4.54402	4.4767	4.50129	4.47044	4.45548	4.49606	4.47776	4.40078	4.46218	4.41914	4.49618	4.51015	4.50198	4.49298	4.48026
neg_7737	LysoPC(20:5(5Z,8Z,11Z,14Z,17Z))	586.313	6.20272	neg	M+FA-H	C28H48NO7P	-	94.5	-3.03406	C04230	HMDB0010397	-	6.07617	6.60658	6.08799	6.87831	7.0365	7.15239	6.68856	7.09953	7.153	6.99474	7.14426	7.11208	7.03939	7.12948	7.03102	7.06321	6.96377	7.06484	7.09519	7.07145	7.10729	7.1168	7.14267	7.1343	7.04158	7.06979	6.99887	6.99568	7.04666	6.86836	7.10883	6.8183	7.13231	7.01598	6.92122	6.91622	6.86121
neg_7739	LysoPE(0:0/20:4(5Z,8Z,11Z,14Z))	522.261	6.20272	neg	M+Na-2H	C25H44NO7P	-	91.3	1.56363	-	HMDB0011487	-	4.79089	5.50828	4.61646	5.09412	4.95581	5.19312	5.44066	5.17339	5.31337	4.91992	5.31358	5.42345	5.47185	5.35906	5.34366	5.33796	5.35581	5.29502	5.26997	5.25348	5.386	5.26087	5.24321	5.33332	5.35219	5.35988	5.26933	5.19325	5.28865	5.41505	5.36354	5.58378	5.41398	5.2966	5.39773	5.38958	5.26473
neg_7743	Dihydrocortisol	385.199	6.20272	neg	M+Na-2H	C21H32O5	-	57.2	-1.90082	C05471	LMST02030204;HMDB0003259	1482-50-4	5.4635	5.49658	5.52238	5.30156	4.87904	5.33502	5.43348	5.53029	5.24987	4.94281	5.8855	5.22984	5.64572	5.4464	5.25428	5.38185	5.35433	5.51951	5.27447	5.52667	5.76831	5.4707	5.47561	5.6775	5.63105	5.7345	5.63215	5.42912	5.24818	5.9112	5.94365	5.91994	5.9169	6.11681	5.90915	6.0715	5.89475
neg_7758	Alprostadil	335.221	6.19572	neg	M-H2O-H	C20H34O5	69.9	-	-4.52427	C04741	HMDB0001442;MJDBOTE0001131	745-65-3	5.9388	6.2258	5.81654	6.1537	6.05544	6.18183	5.89276	6.31152	6.19589	5.91842	6.32073	5.97213	6.12411	6.14635	6.0472	6.11276	6.05085	6.09992	5.99596	6.06376	6.20324	6.07027	6.11061	6.12103	6.11667	6.13593	6.12228	6.08139	5.99587	6.26041	6.36504	6.20144	6.45228	6.39234	6.24245	6.39491	6.19259
neg_7767	Glucosyl (2E,6E,10x)-10,11-dihydroxy-2,6-farnesadienoate	453.209	6.18872	neg	M+Na-2H	C21H36O9	-	69.6	-2.78881	-	HMDB0037823	204927-92-4	4.51579	4.91513	4.22463	4.35634	4.97524	5.19003	4.36851	5.06422	5.29094	5.01571	5.2949	5.30117	5.30537	5.40017	5.13588	5.09501	5.15001	4.31098	5.27886	5.7717	5.59245	6.11118	5.93512	5.90686	5.83805	5.81217	6.13046	6.0491	6.13983	4.67977	5.0108	4.80357	5.03128	5.35539	4.83152	4.66069	4.62278
neg_7774	12S-HHTrE	279.196	6.18872	neg	M-H	C17H28O3	59.0	-	-3.29223	-	LMFA03050002	-	4.58205	4.80609	4.53147	4.95607	4.72344	4.84112	1.78438	5.09476	4.75987	1.33697	4.89426	1.69365	4.31963	4.41906	4.32183	4.01688	1.32914	4.1233	3.99583	4.29463	4.94308	4.52962	4.8754	4.43314	4.61124	4.50876	4.7245	4.7535	4.61555	5.04225	5.20048	4.73059	5.3156	5.30408	4.88475	5.17624	4.95597
neg_7801	5-Tetradecenoic acid	271.191	6.1747	neg	M+FA-H	C14H26O2	-	66.1	-4.26605	-	HMDB0000499	5684-69-5	4.66659	5.13804	4.429	5.09284	5.31179	5.38717	5.20037	5.33347	5.34828	5.13655	5.19047	5.16464	5.09642	5.18075	5.17717	5.22379	5.07472	5.01417	5.10534	5.21085	5.17198	5.12982	5.21269	5.18055	5.03022	5.0869	5.07982	5.06515	5.13567	4.95271	5.10035	4.84137	5.19416	5.06486	4.9072	4.86671	4.83163
neg_7814	Cholic acid	407.279	6.1677	neg	M-H	C24H40O5	84.9	-	-3.26931	C00695	HMDB0000619;LMST04010001;MJDBDZS0000026	81-25-4	4.39259	5.15602	4.48115	4.93913	4.86727	5.50552	4.94126	5.35276	5.20324	4.53335	6.27765	6.02014	5.39739	6.05952	6.52031	6.58466	5.11475	5.33599	6.11962	5.3991	5.12848	4.84171	4.83388	4.98271	5.99407	5.7301	5.95125	6.49939	6.22828	4.50088	4.51754	4.26128	4.62914	4.7011	4.34742	4.33014	4.538
neg_7832	Spirotaccagenin	445.295	6.1607	neg	M-H	C27H42O5	-	77.9	-3.08058	-	HMDB0034424	-	4.82847	5.79053	4.47662	5.80039	5.70836	5.80124	5.72598	5.63143	5.81235	5.25219	5.31036	5.42487	5.13897	5.21072	5.36009	5.20326	5.44693	5.33009	5.33427	5.14231	4.98897	5.01182	4.86283	5.38954	5.4057	5.36357	5.54001	5.2938	5.25076	5.40953	5.18998	5.4832	5.57992	5.40466	5.24521	5.31108	5.18312
neg_7834	Thromboxane B2	391.211	6.1607	neg	M+Na-2H	C20H34O6	-	55.2	3.4508	C05963	LMFA03030002;HMDB0003252	54397-85-2	1.93296	2.1504	2.79522	2.19612	2.21213	2.18664	3.71416	4.02326	3.79151	2.21445	3.55374	3.71287	2.14805	3.96814	2.19877	2.54856	3.89393	2.23599	3.8009	5.98053	5.90199	5.85396	5.96023	5.93471	5.91745	5.86953	5.91166	5.77124	5.75531	5.89633	5.90928	6.0426	5.90886	5.77573	5.80256	5.84404	5.80838
neg_7869	13(S)-HpODE	311.222	6.14672	neg	M-H	C18H32O4	75.4	-	-2.86922	C04717	HMDB0003871	-	6.88893	7.30355	6.76834	7.17458	7.48444	7.30513	7.28053	7.32516	7.34467	7.43775	7.20641	7.28414	7.23563	7.28584	7.36504	7.32659	7.39332	7.27462	7.23416	6.98181	6.88292	6.85369	6.78294	6.84323	6.81329	6.84358	6.74004	6.78472	6.77478	6.69005	6.79124	6.6697	6.84168	6.66421	6.71059	6.65141	6.63209
neg_7882	Hydroxyisonobilin	361.162	6.13973	neg	M-H	C20H26O6	-	55.4	-9.35213	-	HMDB0034475	-	3.19694	5.05122	3.66842	3.72411	3.47839	4.34531	4.29908	4.55818	4.4664	3.77498	4.19501	4.13025	3.972	3.78781	3.46496	4.15304	4.05299	4.4183	4.35725	3.68466	4.26307	4.39873	4.34009	4.15382	4.32596	4.28593	4.22886	4.22505	4.10569	4.40133	4.47339	5.7233	4.50643	4.66838	4.45939	4.64667	4.51903
neg_7886	Furanofukinin	293.175	6.13973	neg	M+FA-H	C16H24O2	-	78.2	-3.55452	-	HMDB0036640	34335-93-8	5.51891	6.41687	5.35881	5.75816	5.93508	5.93376	5.87661	6.10391	6.0007	5.61855	5.64385	5.64984	5.63632	5.69484	5.68946	5.68832	5.6883	5.71146	5.68379	5.64322	5.57418	5.6807	5.64167	5.62975	5.59228	5.59115	5.57262	5.58003	5.60524	5.88182	5.93453	6.86375	5.95835	6.01411	5.93308	5.92915	5.9296
neg_7890	4-Hydroxydebrisoquine	236.104	6.13973	neg	M+FA-H	C10H13N3O	-	77.8	1.41316	-	HMDB0006468	59333-79-8	4.46428	5.88227	4.4595	4.76716	5.02028	4.99756	4.94804	5.4123	5.10695	4.78737	4.84605	4.88203	4.86109	4.95867	4.88669	4.94247	4.8977	4.98643	4.9799	4.91124	4.85104	5.02728	4.92773	4.88168	4.92479	4.9274	4.89764	4.84931	4.89178	5.06656	5.11159	6.43218	5.21599	5.26398	5.06758	5.1016	5.23184
neg_7897	Alpha-Carboxy-delta-nonalactone	599.306	6.13272	neg	3M-H	C10H16O4	-	70.7	-2.85498	-	HMDB0030990	-	5.57665	5.79611	5.56199	5.84213	5.85824	5.83259	5.79583	5.82839	5.82111	5.86058	5.76518	5.80886	5.79374	5.81942	5.8448	5.83137	5.85237	5.88225	5.85642	6.09777	6.16605	6.03701	6.20158	6.05727	6.05483	6.03369	6.02822	5.8923	5.85627	6.06718	6.13231	6.18058	6.16127	5.95979	5.96086	6.0625	6.06722
neg_7900	Valerylcarnitine	491.336	6.13272	neg	2M-H	C12H24NO4+	-	90.0	5.17036	-	LMFA07070111;HMDB0013128	40225-14-7	4.95449	5.38211	3.41054	5.54182	5.14765	5.28859	5.23021	5.66995	5.65003	4.92676	5.28914	5.13957	5.42057	5.32729	4.91669	5.27938	5.4031	3.88671	5.20636	5.07923	5.14404	5.13601	4.99227	4.66107	4.74531	4.84511	4.55392	4.79579	4.49482	4.9932	4.74646	5.01903	5.23735	4.95145	4.91238	4.66905	4.76078
neg_7901	6-Keto-prostaglandin F1a	415.233	6.13272	neg	M+FA-H	C20H34O6	-	62.5	-3.347	C05961	HMDB0002886	58962-34-8	4.81228	5.24594	4.74851	5.20208	5.31363	5.34473	5.39305	4.9775	4.89469	5.41856	4.69931	4.92587	4.87907	4.95545	5.22586	5.10515	4.68135	4.73952	5.12884	6.26233	6.11411	6.08101	6.13688	6.15379	6.13885	6.09581	6.16707	5.98657	6.0108	6.03843	6.05629	6.22312	6.06018	5.91257	5.98992	6.03821	5.9914
neg_7907	2-Hexyl-4,5-dimethyl-1,3-dioxolane	207.138	6.13272	neg	M+Na-2H	C11H22O2	-	50.3	6.46654	-	HMDB0032325	6454-22-4	4.44719	5.07327	4.56642	4.9579	4.97314	4.98271	5.09055	5.10566	5.16964	5.13804	5.0323	5.09448	5.03281	5.08277	5.05617	5.07618	5.03577	5.08857	5.07538	4.89442	4.96018	4.97617	5.01621	5.02909	4.98377	4.9266	4.94148	4.98996	5.05235	4.98695	5.05546	5.28404	5.17076	5.19246	5.15151	5.11696	5.09605
neg_7953	Tyrosyl-Isoleucine	587.306	6.11173	neg	2M-H	C15H22N2O4	-	66.7	-4.81614	-	HMDB0029108	-	2.77549	2.99466	2.8086	3.79331	3.31957	3.87532	4.13624	4.51182	4.30108	3.89625	4.76336	4.30722	4.1484	4.74709	4.40057	4.85561	3.93565	4.5023	4.83015	5.9966	5.95161	5.81817	5.904	5.86948	5.84898	5.8418	5.80536	5.65478	5.64258	5.81218	5.7666	5.92306	5.83956	5.6175	5.75274	5.74776	5.78959
neg_7960	5,6-Dihydroxyprostaglandin F1a	387.238	6.11173	neg	M-H	C20H36O7	-	82.2	-2.64761	C06475	HMDB0012109	11000-26-3	4.96317	5.64627	4.75175	5.49696	5.6766	5.64931	5.67228	5.21026	5.01893	5.77445	4.9741	5.13302	5.19434	5.26852	5.49315	5.41582	5.17408	5.11457	5.42121	4.50022	4.55367	4.43342	4.35849	4.33031	4.54083	4.3834	4.39688	4.37135	4.25464	4.48488	4.4126	4.39791	4.52332	4.28661	4.23603	4.51663	4.35283
neg_7973	Lucidenic acid I	511.215	6.10473	neg	M+K-2H	C27H38O7	-	64.8	8.98894	-	HMDB0035976	110241-27-5	2.55958	2.77856	2.54496	2.82451	2.8406	2.81498	2.77828	2.81079	2.80352	2.84293	2.74769	2.79129	2.77619	2.80183	2.82717	2.81377	2.83474	2.86457	2.83878	5.88182	5.68878	5.6811	5.60368	5.79738	5.71351	5.70651	5.60771	5.47771	5.62984	5.3853	5.27361	5.36368	5.30516	5.1996	5.33658	5.3152	5.23786
neg_7990	Myristoleic acid	271.191	6.09773	neg	M+FA-H	C14H26O2	-	52.2	-3.70195	C08322	HMDB0002000;LMFA01030051	544-64-9	3.87087	4.53065	3.47419	4.99956	5.46604	5.42588	5.06144	5.4981	5.41851	4.84084	5.20739	5.05501	4.96143	5.10065	5.06519	4.94676	4.98542	4.80982	5.0514	5.12979	5.14747	5.15578	5.29805	5.03298	4.92471	4.90848	5.00498	5.01011	5.11557	4.55031	4.9853	4.37085	5.26365	5.11108	4.7732	4.78991	4.77385
neg_8071	Caproic acid	347.243	6.06275	neg	3M-H	C6H12O2	-	55.9	-3.24935	C01585	LMFA01010006;HMDB0000535	142-62-1	5.63232	6.16089	5.51561	6.14049	6.18091	6.23374	6.36476	5.69134	5.53569	6.18662	5.5495	5.83708	5.7691	5.77695	6.10888	5.91179	5.65893	5.52965	5.91944	5.39285	5.30591	5.20454	5.12671	5.08322	5.07449	5.03061	4.88568	4.87261	4.82788	5.32413	5.33384	5.21381	5.46431	5.29613	5.30823	5.09722	5.09288
neg_8072	7,14,16-trihydroxy-3-(hydroxymethyl)-3,4,5,6,7,8,9,10,11,12-decahydro-1H-2-benzoxacyclotetradecin-1-one	319.154	6.06275	neg	M-H2O-H	C18H26O6	-	67.0	-3.36087	-	HMDB0136047	-	3.45636	3.75652	3.09268	3.90123	3.54453	3.83095	3.29722	3.80645	3.80012	3.40996	3.91404	3.25698	3.87975	3.35303	3.17081	3.77558	3.74612	3.79621	3.38722	5.27385	5.14452	5.20462	5.2763	5.30194	5.28746	5.24177	5.25351	5.10886	5.18138	5.34354	5.30022	5.3808	5.26598	5.27923	5.33042	5.37699	5.23895
neg_8074	Riesling acetal	271.154	6.06275	neg	M+FA-H	C13H22O3	-	72.2	-3.58872	-	HMDB0037562	-	4.75067	4.97477	4.63854	4.9777	5.10823	5.01129	5.11338	4.99061	4.89771	5.0938	4.83804	4.83032	4.80918	4.86486	4.99782	4.9523	4.86975	4.80503	4.95396	5.43369	5.29468	5.3676	5.40925	5.46727	5.39975	5.36085	5.34765	5.3206	5.34215	5.29558	5.37725	5.39837	5.32234	5.30874	5.30039	5.35467	5.25755
neg_8102	Corchorifatty acid F	327.217	6.04873	neg	M-H	C18H32O5	-	70.1	-3.27963	-	HMDB0035919	95341-44-9	6.03925	6.46695	5.97139	6.39509	6.68575	6.46583	6.509	6.39354	6.35458	6.62644	6.21044	6.25995	6.2674	6.33726	6.4815	6.38857	6.41694	6.28345	6.35815	6.19481	6.1077	6.06694	6.02048	6.05587	6.03765	6.02684	5.92236	5.97866	5.95848	5.92897	6.05192	5.96833	6.09758	5.92296	6.00285	5.90456	5.87253
neg_8130	5-[(3-methoxyphenyl)methyl]oxolan-2-one	251.092	6.04175	neg	M+FA-H	C12H14O3	-	62.8	-4.65692	-	HMDB0127763	-	4.87815	5.21825	4.90665	5.38052	5.43691	5.483	5.4716	5.49933	5.46748	5.48597	5.33734	5.42175	5.43512	5.48729	5.44837	5.4247	5.50566	5.44768	5.45057	5.49336	5.51087	5.54736	5.51491	5.53971	5.54427	5.46184	5.43529	5.47384	5.51544	5.41434	5.48354	5.42956	5.52919	5.52171	5.51276	5.47591	5.40004
neg_8143	2-(2,4-dihydroxy-5-methoxyphenyl)-3-(3,7-dimethylocta-2,6-dien-1-yl)-5,7-dihydroxy-6-(3-methylbut-2-en-1-yl)-3,4-dihydro-2H-1-benzopyran-4-one	559.214	6.03475	neg	M+K-2H	C31H38O7	-	61.9	7.83264	-	HMDB0129835	-	4.24256	5.26479	4.29041	4.8511	3.61142	4.36758	5.51428	4.38983	3.70561	4.53093	5.08823	4.71024	5.11332	5.13647	4.92924	4.87005	5.22339	4.82054	4.75928	3.86136	3.52866	4.0137	3.87708	3.56389	3.562	4.10535	4.47939	4.28852	4.32068	5.04226	3.96064	3.55118	4.5551	3.50846	3.85674	3.83073	4.5062
neg_8144	Rac-5,6-Epoxy-retinoyl-beta-D-glucuronide	491.228	6.03475	neg	M-H	C26H36O9	-	81.1	-2.30499	-	HMDB0060123	-	5.39911	6.32404	5.45771	5.86506	5.18853	5.59039	6.48642	5.58289	5.29272	5.497	5.9897	5.70356	6.08715	6.03874	5.91786	5.82369	6.19429	5.83526	5.74902	5.41528	5.27419	5.38879	5.4598	5.44994	5.34205	5.57504	5.60247	5.4708	5.55268	6.03927	5.50378	5.53207	5.76515	5.26644	5.33959	5.3522	5.68829
neg_8150	(1S,2S,4S,5S)-2,4-Thujanediol 4-O-beta-D-Glucopyranoside	331.175	6.03475	neg	M-H	C16H28O7	-	53.0	-2.96752	-	HMDB0033644	240495-81-2	3.84689	3.65674	3.95574	4.32478	4.74949	4.48655	4.49994	3.56338	3.59155	4.71189	3.15475	3.596	3.49872	2.67297	4.36919	3.90324	3.83561	3.62282	4.22332	6.21521	6.09316	6.15217	6.17648	6.18345	6.1751	6.12495	6.1593	6.00353	6.0462	6.09496	6.07416	6.17915	6.03342	5.98842	6.10422	6.08607	6.02199
neg_8158	Sebacic acid	183.101	6.03475	neg	M-H2O-H	C10H18O4	-	63.1	-6.41026	C08277	LMFA01170006;HMDB0000792	111-20-6	4.45372	4.9217	4.41314	5.41132	5.60076	5.43667	5.1345	5.40427	5.44765	5.21478	5.16408	5.20995	4.93492	5.09966	5.21221	5.06527	5.27307	5.1026	5.23264	5.08187	5.40789	5.13728	5.46624	5.08718	5.11145	4.983	5.02194	5.05467	5.24857	5.17177	5.06948	4.9104	5.438	5.11979	4.87996	4.80643	5.11334
neg_8164	PGE3	349.201	6.02777	neg	M-H	C20H30O5	62.4	-	-3.09804	C06439	HMDB0002664;LMFA03010135	-	5.49707	6.4378	5.50978	6.11896	5.51644	5.74949	5.98805	5.84978	5.63384	5.80316	5.86752	5.91981	6.2059	6.06439	5.78933	5.97079	6.32678	6.19745	5.94769	5.22921	5.03463	5.10658	5.41357	5.20562	5.41284	5.52888	5.59273	5.50549	5.70716	5.87731	5.60964	5.57333	5.56017	5.33727	5.3753	5.34025	5.79534
neg_8200	Cinncassiol D2 glucoside	575.269	6.00675	neg	M+FA-H	C26H42O11	-	62.9	-3.02894	-	HMDB0034679	-	3.04336	3.26266	3.02871	3.30867	3.82163	3.29913	3.55758	3.29493	3.28766	4.23555	3.23176	3.27541	3.2603	3.28596	3.45412	3.29791	3.3189	3.34876	3.32295	5.63796	5.56742	5.53492	5.63856	5.58712	5.55389	5.53387	5.59418	5.44892	5.43199	5.51072	5.63566	5.71622	5.56333	5.50409	5.61187	5.56591	5.52309
neg_8234	Tetrahydroaldosterone-3-glucuronide	539.248	5.99273	neg	M-H	C27H40O11	-	80.8	-2.96455	-	LMST05010067;HMDB0010357	20605-81-6	5.04356	4.50472	5.38278	4.39306	3.71948	3.59326	4.57173	4.0152	3.70682	3.4069	3.91969	4.38344	4.46716	4.534	3.46405	4.35943	4.75411	3.52521	3.79618	3.1097	3.1023	3.31095	4.05106	3.47928	3.44784	3.85592	4.13776	3.97821	4.03316	3.88585	3.6726	3.26966	3.09062	3.08211	3.16044	3.01799	4.72521
neg_8270	Corchorifatty acid A	329.175	5.97873	neg	M+Na-2H	C18H28O4	-	51.0	3.95869	-	HMDB0032664	-	3.72443	5.2036	3.91811	4.14065	3.82918	4.22109	4.81692	4.31455	3.81075	4.51634	4.43574	4.80548	5.04933	4.92716	4.48831	4.53435	5.13741	5.03194	4.97189	4.29541	3.93068	3.85298	4.40382	4.15817	3.95884	4.45971	4.53793	4.5643	4.84291	4.77188	4.32964	4.53531	4.05765	4.14612	4.29722	4.06191	4.74659
neg_8283	Glucosyl (E)-2,6-Dimethyl-2,5-heptadienoate	315.144	5.97175	neg	M-H	C15H24O7	-	64.1	-3.00956	-	HMDB0035136	261949-43-3	4.35078	4.40491	4.22673	4.53077	4.67207	4.4954	4.51324	4.03206	4.02991	4.73543	4.03915	4.09456	3.95887	4.20269	4.48434	4.15757	4.16354	4.27822	4.46069	7.07168	6.93043	6.97528	6.99821	7.04576	7.00666	6.97608	7.00673	6.85955	6.89102	6.92046	6.89248	6.94969	6.84685	6.84773	6.91399	6.91047	6.84691
neg_8295	Cascarillin	429.187	5.96473	neg	M+Na-2H	C22H32O7	-	89.2	-6.01193	C09071	HMDB0036836	10118-56-6	4.54036	4.76797	4.7278	4.37453	3.69395	3.13621	4.19512	4.02584	3.76372	3.16418	3.91478	4.46513	3.64894	3.91904	4.3993	4.34766	3.88067	3.77356	3.6674	4.3828	4.02941	4.14084	4.01467	4.38213	4.38471	4.28659	4.36658	4.06356	4.08235	3.94441	3.74193	4.1228	3.70862	3.35327	3.84918	3.58471	4.76698
neg_8300	2,2,6,6-Tetramethyl-4-piperidinone	200.128	5.96473	neg	M+FA-H	C9H17NO	-	59.7	-7.90224	-	HMDB0031179	826-36-8	5.07101	5.69142	4.77127	5.83286	5.53091	5.61301	6.08921	5.84359	5.62582	5.67992	5.89361	5.91544	6.03261	5.73998	5.92674	5.76185	5.83801	5.99164	5.74369	5.84266	5.83436	5.9134	5.77477	5.91388	5.88245	5.92735	5.86346	5.8178	5.8469	5.51629	5.40486	5.30346	5.52672	5.45571	5.63285	5.47447	5.60267
neg_8323	6-{[3,7-dihydroxy-2-(3-hydroxyphenyl)-8aH-chromen-5-yl]oxy}-3,4,5-trihydroxyoxane-2-carboxylic acid	469.074	5.95075	neg	M+Na-2H	C21H20O11	-	83.3	-3.45823	-	HMDB0127944	-	5.0399	5.47464	5.0009	5.48303	5.56135	5.59371	5.54478	5.62919	5.61061	5.62718	5.66045	5.74983	5.73692	5.64487	5.67266	5.67544	5.64468	5.84923	5.73618	5.51211	5.52927	5.54004	5.48691	5.55525	5.53411	5.53528	5.46161	5.52068	5.56331	5.40845	5.45074	5.37612	5.5127	5.52912	5.52333	5.46724	5.35114
neg_8329	8-Deoxy-11,13-dihydroxygrosheimin	325.128	5.95075	neg	M+FA-H	C15H20O5	-	68.7	-4.02735	-	HMDB0041144	83551-03-5	4.48708	4.58307	4.49598	4.84735	4.76088	4.66929	3.70941	4.34761	4.06961	5.03365	4.14233	4.24739	4.32717	4.40791	4.47388	4.47737	4.27629	4.43643	4.74279	5.95513	5.81995	5.86601	5.94907	5.95979	5.92477	5.88571	5.93242	5.77579	5.79449	5.85351	5.91691	5.98367	5.87569	5.84496	5.93258	5.94147	5.86342
neg_8339	Sonchuionoside C	431.191	5.94375	neg	M+FA-H	C19H30O8	-	73.0	-3.78089	-	HMDB0035212	126585-76-0	4.12259	4.06666	3.94465	4.24988	4.22451	3.97785	4.23565	3.59571	2.11804	4.54077	1.43931	1.48147	3.49405	3.31573	3.51777	4.02023	3.38233	1.57812	3.01717	5.95377	5.76559	5.74286	5.76198	5.82484	5.80417	5.75889	5.78838	5.61516	5.659	5.66289	5.61602	5.7449	5.59475	5.53354	5.71637	5.6646	5.62215
neg_8354	(S)-9-Hydroxy-10-undecenoic acid	245.138	5.93673	neg	M+FA-H	C11H20O3	-	77.4	-4.86409	-	LMFA01050436;HMDB0032662	-	4.0148	4.47501	3.91219	4.49873	4.63338	4.4803	4.59841	4.18851	4.13491	4.66673	4.21301	4.30476	4.18462	4.20872	4.41751	4.3252	4.26059	4.27265	4.45403	4.12538	3.96186	3.75236	3.93018	3.79056	4.01974	3.77137	3.91083	3.80088	3.68464	3.89403	3.98572	3.94195	4.02097	3.9761	3.89088	3.93067	4.03955
neg_8358	18-Hydroxycortisol	359.185	5.92972	neg	M-H2O-H	C21H30O6	-	65.5	-3.57836	-	LMST02030193;HMDB0000418	86002-90-6	4.85284	5.0572	4.94771	4.1675	3.53918	1.36389	4.93708	3.93998	3.77645	3.93874	3.37417	3.99401	1.63561	3.75339	3.85211	3.76348	4.07743	4.1251	4.07485	3.15933	2.95085	2.41862	3.00463	2.74481	2.6501	2.90991	3.07998	2.47207	2.62892	3.36321	2.87544	3.79603	2.80316	3.05163	1.93652	3.39097	5.08636
neg_8387	Osmundalactone	383.131	5.91573	neg	3M-H	C6H8O3	-	59.3	-9.18895	-	HMDB0031303	69308-39-0	3.32585	2.23213	3.77593	2.2779	2.29392	2.26841	2.23185	2.26423	2.25699	3.22614	2.20139	2.24481	2.22977	2.2553	2.28055	2.26719	2.28808	2.31781	2.29211	5.94786	5.8108	5.81372	5.80982	5.86655	5.87267	5.81827	5.78814	5.66967	5.7371	5.7222	5.68958	5.74721	5.61502	5.62516	5.6831	5.69386	5.60049
neg_8408	11-Dodecenoic acid	243.159	5.90177	neg	M+FA-H	C12H22O2	-	50.8	-5.2016	-	HMDB0032248;LMFA01030043	65423-25-8	4.23821	4.86864	3.98851	4.72792	4.89224	4.80747	4.61435	4.55584	4.46972	4.7582	4.4256	4.51649	4.56641	4.50993	4.75363	4.66628	4.5547	4.51765	4.69778	3.81482	3.51496	3.59445	3.40096	3.63207	3.78679	3.6249	3.77433	3.78321	3.38304	3.36496	3.60806	3.43634	3.85471	3.64978	3.56728	3.61033	3.80784
neg_8434	3-Oxododecanoic acid	259.154	5.88777	neg	M+FA-H	C12H22O3	-	54.9	-4.4804	C02367	HMDB0010727	-	4.06532	4.74722	3.50424	4.57078	4.73468	4.82106	4.63412	4.00702	4.17029	4.66135	4.27973	4.34782	4.33339	4.40641	4.71809	4.6173	4.34858	4.33669	4.58658	2.88745	2.88006	2.90045	2.88814	2.92404	2.86584	2.86115	2.83169	2.84421	2.88611	2.80528	2.97623	2.76999	2.86838	2.85988	3.07338	2.87819	3.31141
neg_8444	Retinoyl b-glucuronide	521.238	5.87375	neg	M+FA-H	C26H36O8	-	65.8	-2.78573	C11061	HMDB0003141	401-10-5	3.93609	4.28587	4.01176	4.09002	2.71185	2.42767	4.64773	3.61385	2.41624	4.36028	3.27852	4.24046	3.80963	2.41455	3.43358	3.75634	3.7299	3.48018	4.34965	2.37814	2.37076	2.3911	2.37883	3.42331	3.32314	3.28901	2.32254	2.33502	3.41618	2.29623	2.29831	2.26107	2.35912	3.29355	2.34426	2.28678	2.34189
neg_8489	ORTHOTHYMOTINIC ACID	193.086	5.85103	neg	M-H	C11H14O3	62.9	-	-6.35836	-	-	-	3.99586	3.57453	4.21901	3.72398	2.47352	2.44796	2.5684	3.0203	2.43652	2.47586	2.85435	2.58387	3.1022	2.43483	2.46013	3.09364	2.46767	2.51183	2.9321	3.17157	3.19528	2.6334	2.69069	2.69903	3.20687	2.37219	2.94205	2.70256	2.39708	3.25756	3.01481	3.3042	2.68931	2.37092	2.74534	2.66798	3.30083
neg_8494	6-(4-ethyl-3-hydroxyphenoxy)-3,4,5-trihydroxyoxane-2-carboxylic acid	313.092	5.84497	neg	M-H	C14H18O8	-	69.1	-2.95376	-	HMDB0126441	-	3.65274	3.09343	2.85956	3.31701	3.15552	3.12989	3.09315	3.12569	3.11841	3.15786	3.06253	3.10617	3.09106	3.11672	3.14208	3.12867	3.14965	3.17951	3.1537	5.65847	5.43539	5.44996	5.49979	5.5067	5.49805	5.52176	5.44948	5.37526	5.38848	5.33468	5.37791	5.44025	5.31519	5.38313	5.53643	5.42109	5.30931
neg_8495	Dhelwangin	269.102	5.84497	neg	M+FA-H	C12H16O4	-	77.2	-3.49592	-	HMDB0030703	23800-56-8	3.18024	3.04046	2.60018	4.29768	4.0386	3.76172	3.6701	3.62001	2.93776	2.67517	2.58	2.70804	2.60848	2.63409	3.29621	2.64602	3.07142	2.69679	2.67102	4.36835	4.23357	4.09787	4.22455	4.135	4.12728	4.17038	4.00599	4.08696	4.05483	4.21301	4.00286	4.0312	4.15488	4.13054	4.19426	4.10414	4.61473
neg_8507	Phenylalanylproline	523.253	5.83222	neg	2M-H	C14H18N2O3	-	64.4	-5.65239	-	HMDB0011177	7669-65-0	3.61011	1.73764	4.07916	1.10507	4.05042	3.08454	3.23917	1.09242	1.08573	3.87102	1.03468	1.89871	2.45873	2.29746	1.93212	2.38776	1.11451	2.32424	3.50385	1.90148	2.84395	1.06262	1.05138	1.07618	1.03107	2.56546	1.00018	2.62205	1.04953	2.02464	0.97832	0.944972	3.04251	2.09475	2.41086	2.67325	1.01771
neg_8528	3,4,5-trihydroxy-6-{[4-hydroxy-2-(hydroxymethyl)-7-methoxy-2-methyl-3,4-dihydro-2H-1-benzopyran-5-yl]oxy}oxane-2-carboxylic acid	397.113	5.81558	neg	M-H2O-H	C18H24O11	-	50.9	-3.19277	-	HMDB0125824	-	5.05203	3.23796	5.27536	4.85437	0.663647	3.3494	0.615559	3.11371	0.634848	0.665483	0.59254	0.625466	2.92923	0.633545	0.653157	1.74946	0.659059	2.98535	0.662224	0.605766	0.600209	0.615592	0.606288	0.62687	0.589588	0.586109	0.56445	0.573606	0.604758	5.24042	3.73972	4.71765	4.5315	0.585163	3.38828	3.84714	5.11247
neg_8530	Testosterone glucuronide	509.238	5.81203	neg	M+FA-H	C25H36O8	-	72.5	-2.23	C11134	HMDB0003193;LMST05010012	1180-25-2	3.94042	5.29705	3.9933	4.83194	4.25424	4.60307	5.03551	5.20555	4.5378	4.7412	5.09585	4.86094	5.36248	5.07493	4.72081	4.92923	5.54309	5.04825	4.95449	4.01678	4.00938	4.0298	4.01748	4.04462	3.99514	3.99045	3.96095	3.97348	4.01544	5.06815	4.57551	4.56828	4.93441	3.98917	4.13905	4.41169	4.92575
neg_8542	Alpha-Carboxy-delta-decalactone	259.118	5.80798	neg	M+FA-H	C11H18O4	-	62.5	-4.5033	-	HMDB0030985	-	4.38088	4.78272	3.89516	4.71697	4.89842	4.83885	4.78306	4.46296	4.05126	4.76504	4.23658	4.42782	4.41428	4.38295	4.69894	4.66255	4.39695	4.44532	4.65246	7.12762	7.07454	7.15792	7.19246	7.11515	7.19804	7.10031	7.16965	7.03071	7.07605	6.92356	7.04926	7.08098	6.96192	7.0141	7.13775	7.09253	6.96201
neg_8566	Physagulin A	509.258	5.78903	neg	M-H	C30H38O7	-	79.7	6.66177	-	HMDB0041047	146713-98-6	3.46325	4.73539	3.51575	4.56432	5.23081	4.7488	4.93688	4.83919	4.16537	5.45929	4.42943	4.32526	4.59818	4.66167	4.9401	4.67933	4.88367	5.07846	5.26413	2.85195	2.84455	2.86494	2.85264	2.87975	2.83033	2.82565	2.79619	2.80871	2.85061	4.10214	3.66096	3.46622	3.83359	2.85076	2.81797	3.19988	3.8695
neg_8573	Cucurbic acid	257.139	5.78248	neg	M+FA-H	C12H20O3	-	62.5	-4.16922	C08482	HMDB0029388	58240-50-9	4.46081	4.90911	4.25169	4.82497	5.02575	4.95311	4.94228	4.69377	4.45084	5.04043	4.50652	4.59485	4.68891	4.67624	4.89952	4.79156	4.68552	4.70591	4.89155	4.17151	4.11422	4.01209	4.15286	3.98399	4.00913	4.10741	3.94493	3.99648	3.92249	3.8024	4.04355	3.59974	3.86116	3.89506	4.00132	3.88214	4.15928
neg_8587	Orsellinic acid	167.034	5.77332	neg	M-H	C8H8O4	70.6	-	-8.06592	C01839	LMPK13010001	-	3.22074	3.59364	2.79852	3.58997	3.7699	3.603	3.53141	3.66294	2.99839	3.69174	3.42856	3.63551	3.59015	3.67957	3.7828	3.7504	3.79239	3.89138	3.82165	4.7489	4.55299	4.55798	4.51506	4.54296	4.52847	4.54565	4.47996	4.41352	4.39326	4.26963	4.26044	4.31041	4.24452	4.27465	4.42708	4.34834	4.29551
neg_8629	Hexyl glucoside	285.133	5.72755	neg	M+Na-2H	C12H24O6	-	60.7	5.70783	-	HMDB0031688	59080-45-4	3.66328	3.64893	3.47528	4.13073	4.12679	3.86663	3.74251	3.52035	2.91917	3.95913	2.86331	3.37769	2.89183	3.1571	3.7383	3.46915	3.12031	3.18253	3.18864	4.12772	4.17327	3.99148	4.23529	4.00108	3.85197	3.95971	3.81085	3.58748	3.9635	4.25309	4.2087	4.32496	4.25852	4.36453	4.38033	4.30056	4.43592
neg_8633	3-amino-2-naphthoic acid	186.055	5.72347	neg	M-H	C11H9NO2	76.7	-	-6.88762	-	-	-	4.05109	4.00083	2.95849	4.94232	4.75317	4.14069	4.44152	4.87719	4.40456	4.78141	4.76529	4.89519	4.69463	4.91413	4.48121	4.70487	4.82955	4.55727	4.99152	4.94847	4.94525	4.94878	4.93405	4.81467	4.51318	4.79008	4.62535	4.91723	4.77132	4.9109	4.56474	4.3064	4.71644	4.58059	4.74985	4.77781	4.63189
neg_8640	2-Ethylglutaric acid	319.139	5.70918	neg	2M-H	C7H12O4	-	62.3	-3.40405	-	HMDB0059738	-	3.99037	4.43641	3.58328	4.3005	4.84604	4.72245	4.03604	4.35206	4.03287	4.73363	3.88072	3.9974	3.92375	4.08223	4.4063	4.36254	4.03363	4.15652	4.54377	1.10282	1.09601	1.11483	1.10346	1.12853	1.08293	2.82124	1.05166	1.0631	1.10159	3.29445	1.02952	2.85014	1.08527	1.07746	3.36555	3.49777	3.09112
neg_8648	2,6-DIHYDROXY-4-METHOXYTOLUENE	153.054	5.69658	neg	M-H	C8H10O3	74.3	-	-9.13104	-	-	-	2.48375	2.39743	2.72248	2.45413	2.43026	1.84696	1.81074	1.84282	1.83565	2.92667	1.78059	2.49342	2.93149	2.53859	2.57069	2.74106	1.86647	3.12166	1.87046	3.43444	3.32864	2.97008	3.02862	3.13917	3.19781	2.53415	2.99346	2.51076	3.35479	3.03642	3.17881	3.30746	1.77919	3.33268	3.26911	3.55864	3.49986
neg_8669	Argininosuccinic acid	325.089	5.65792	neg	M+Cl	C10H18N4O6	-	69.9	-9.82217	C03406	HMDB0000052	2387-71-5	3.47506	2.34883	4.28638	2.79939	2.79055	2.38515	2.34855	2.38097	2.37372	2.41303	2.31805	2.36152	2.83427	2.37203	2.42828	2.41421	2.40486	2.43462	2.40889	5.01615	4.83381	4.84023	4.73907	4.82973	4.87365	4.83563	4.74778	4.61953	4.72787	4.4158	4.5224	4.70588	4.31883	4.28179	4.58064	4.47174	4.47791
neg_8678	2-hydroxy-3-{4-hydroxy-3-[3-methyl-4-(sulfooxy)but-2-en-1-yl]phenyl}propanoic acid	367.048	5.64825	neg	M+Na-2H	C14H18O8S	-	84.9	3.49858	-	HMDB0133271	-	3.89029	4.70604	3.3645	4.55617	4.0936	3.28006	3.24332	4.39989	3.26859	3.30804	3.46079	3.38309	3.24123	3.92904	3.33129	3.70076	3.70663	3.7134	4.06317	4.56176	5.55854	5.02292	4.47193	4.51624	4.30702	4.41605	4.29312	4.60508	4.69082	4.17247	3.15021	4.32207	3.21127	3.3967	4.34194	4.71614	4.36825
neg_8679	13-Hydroxyabscisic acid	325.128	5.64825	neg	M+FA-H	C15H20O5	-	54.9	-3.69352	-	HMDB0036095	25841-53-6	5.29192	4.99622	5.62275	5.62843	4.8291	5.20331	5.22255	5.12607	4.61693	4.70734	4.84348	4.44028	4.85674	4.37361	4.37003	4.42324	4.38693	4.54982	4.30366	2.90798	3.28103	3.03076	3.83988	3.86522	4.64774	4.55111	4.45889	4.3284	4.54579	5.96917	5.38336	5.75826	6.07019	5.35538	5.40121	5.40168	5.70854
neg_8685	3,4,5-trihydroxy-6-{3-[2-(3-hydroxy-5-methoxyphenyl)ethyl]phenoxy}oxane-2-carboxylic acid	419.134	5.6361	neg	M-H	C21H24O9	-	76.2	-2.77122	-	HMDB0129924	-	4.78249	4.39302	5.66869	5.24934	3.07154	3.04591	4.91301	3.04172	3.03444	3.07388	4.48748	3.99916	4.79586	4.01359	4.97835	4.38898	4.99623	4.78842	3.06972	2.99623	2.98883	3.00923	2.99692	3.02404	2.9746	2.96992	2.94044	2.95297	2.99489	5.53889	2.91612	4.66979	2.97715	2.96864	2.96224	2.90454	4.19851
neg_8694	Polyethylene, oxidized	289.128	5.61893	neg	M+FA-H	C12H20O5	-	71.5	-3.67001	-	HMDB0032472	68441-17-8	5.41609	6.05127	5.02908	5.83758	6.19522	6.08156	5.94281	5.75611	5.39699	6.2414	5.63238	5.68309	5.7261	5.67842	6.06598	5.9876	5.71618	5.86295	6.11009	3.68814	3.32718	3.4949	2.60841	3.04842	3.62017	3.70014	3.26905	2.56453	2.84755	3.15817	2.84303	2.90072	2.58867	2.58018	3.51005	3.14476	3.66182
neg_8699	Petasinine	284.149	5.61483	neg	M+FA-H	C13H21NO3	-	58.7	-3.55826	-	HMDB0030516	70474-33-8	4.63161	4.05548	4.68454	4.14112	3.34861	2.82529	2.86887	3.11713	2.81382	2.85324	3.11735	3.21085	3.27493	2.81213	3.52894	3.64529	3.47469	3.1977	2.89252	2.77563	2.76824	2.78862	2.77632	2.80343	2.75402	2.74934	2.71989	2.7324	2.77429	3.74947	2.69558	2.65822	2.75657	2.74806	3.46356	3.14691	4.9973
neg_8707	(1S,2S,4R,8R)-p-Menthane-1,2,8,9-tetrol	203.128	5.60208	neg	M-H	C10H20O4	-	66.8	-5.84898	-	HMDB0039974	402593-46-8	4.05164	4.55012	3.48046	4.3903	4.79769	4.70702	4.656	4.77576	4.51203	4.29024	4.47436	4.64332	4.49461	4.56123	4.71853	4.5331	4.77039	4.25123	4.33431	4.63451	4.63812	4.47149	4.44787	4.34606	4.06095	4.20298	4.18301	4.26671	4.39001	4.27605	4.30077	3.96175	4.38791	4.34917	4.42518	4.2171	4.57085
neg_8709	Nepetariaside	329.16	5.59795	neg	M-H2O-H	C16H28O8	-	56.8	-2.8527	-	HMDB0039014	110344-61-1	3.37284	3.56837	2.57333	3.18869	3.60228	2.9457	3.34353	2.8392	2.83193	3.63559	2.77609	2.92917	2.8046	2.83024	3.23425	2.95875	2.87671	2.89298	3.21129	5.78681	5.58334	5.56128	5.52698	5.60243	5.5822	5.63674	5.48904	5.38299	5.38691	5.37378	5.47166	5.50862	5.35192	5.51475	5.6694	5.53792	5.4725
neg_8719	O-Desmethylangolensin	257.081	5.57613	neg	M-H	C15H14O4	-	62.3	-3.7892	-	HMDB0004629	21255-69-6	4.22516	2.70863	2.47511	2.77281	4.69535	2.82332	3.3532	4.18585	3.68233	3.74358	2.67776	4.22766	2.70626	4.34833	4.12804	3.98733	3.35548	4.44735	4.51916	4.05285	4.76447	4.82176	4.25175	3.78245	2.6738	2.66912	2.63968	3.28893	3.01872	4.30733	2.61538	3.17166	2.67635	2.88918	4.20686	4.55382	5.33787
neg_8728	6-Dehydrotestosterone glucuronide	507.222	5.5614	neg	M+FA-H	C25H34O8	-	79.5	-3.11819	C00178	HMDB0010337	-	4.3717	5.15474	4.31134	4.43177	3.36228	3.33664	4.89938	3.33244	3.32516	3.36462	3.82888	3.31292	4.24844	3.87643	3.6616	4.05961	4.41988	3.38628	3.94534	3.28693	3.27953	3.29994	3.28762	3.31475	3.2653	3.26061	3.23112	3.24365	3.28559	4.57076	3.20678	3.29843	3.26784	3.25933	3.25293	3.19519	4.39855
neg_8774	Isovalerylglutamic acid	507.222	5.47192	neg	2M+FA-H	C10H17NO5	-	90.0	5.33968	-	HMDB0000726	80154-63-8	4.59427	5.39081	4.04701	4.29257	3.07966	3.05403	4.79365	3.04983	3.04256	3.99643	4.1556	4.25766	4.67941	4.43678	3.30158	4.05047	4.77764	4.0619	4.60708	3.23675	2.99695	3.01735	3.00504	3.03216	2.98272	3.637	2.94856	2.96109	3.003	4.83514	2.92424	3.88614	3.74553	2.97676	2.97036	3.23258	4.77583
neg_8779	Marasmone	259.097	5.46537	neg	M-H2O-H	C15H18O5	-	91.9	-3.29646	-	HMDB0036049	122458-04-2	3.14514	3.42759	3.79881	4.74681	3.9808	4.04178	3.25127	3.7404	4.00321	3.57257	3.76787	2.9342	2.88797	2.8174	3.59375	3.38707	3.81999	4.88497	3.88137	3.54764	3.78905	2.39843	4.21534	3.18057	2.5967	2.75561	2.66046	2.39785	3.15734	3.904	2.42514	2.75624	3.96199	3.49468	3.05179	3.08937	4.98318
neg_8798	7,14-dihydroxy-6-methoxy-4,12-dimethyl-5-(3-methylbut-2-enoyl)-2,9-dioxatricyclo[9.4.0.0³,⁸]pentadeca-1(11),3(8),4,6,12,14-hexaen-10-one	429.12	5.42718	neg	M+FA-H	C21H20O7	-	65.3	2.11833	-	HMDB0139010	-	4.4743	4.8834	4.764	4.94049	5.17662	5.01901	5.09855	4.62098	4.56035	5.12161	4.39753	4.5172	4.53763	4.4296	4.92716	4.62797	4.34386	3.77192	4.40795	3.35093	3.34353	3.36394	3.35163	3.37876	3.3293	3.32461	3.29512	3.30765	3.34959	3.26868	3.27078	3.23336	3.33185	3.32333	3.31693	3.25919	3.31455
neg_8802	6-[1-(6,7-dimethoxy-2H-1,3-benzodioxol-5-yl)-3-oxopropoxy]-3,4,5-trihydroxyoxane-2-carboxylic acid	467.064	5.41855	neg	M+K-2H	C18H22O12	-	51.6	9.58028	-	HMDB0128698	-	4.7868	5.16748	4.17755	4.4948	3.34054	3.3149	3.86369	3.31071	3.30343	3.34288	3.24753	3.29118	4.38929	4.30659	3.32711	3.31369	4.75895	3.82388	3.33872	3.74041	3.2578	4.00169	3.94201	3.70329	3.24356	4.19794	4.18782	4.26691	4.36382	4.64482	3.69244	3.14764	3.24611	3.2376	3.2312	3.17346	4.12764
neg_8811	3,4,5-trihydroxy-6-{4-[3-oxo-3-(2,4,6-trihydroxyphenyl)propyl]phenoxy}oxane-2-carboxylic acid	449.108	5.39488	neg	M-H	C21H22O11	-	92.0	-3.12733	-	HMDB0128098	-	4.28315	3.78006	2.59868	3.10825	5.15339	2.86878	2.83207	5.30157	3.84264	2.89673	2.80147	3.86438	2.82998	4.37714	2.88097	2.86756	2.88853	2.91837	3.60706	5.3824	5.04045	5.09112	5.3495	5.28406	3.9488	4.98326	4.92553	5.1463	5.31367	4.48722	2.73905	3.82929	3.76023	3.14857	3.6383	4.43097	3.96134
neg_8871	Urolithin A	273.04	5.28735	neg	M+FA-H	C13H8O4	-	71.1	-3.75523	-	HMDB0013695	1143-70-0	5.15961	4.72131	4.83865	4.84904	3.1014	3.07577	4.03489	3.07157	3.0643	3.8656	4.63509	4.32623	4.46606	3.98209	3.456	4.22816	4.09417	3.79935	5.14117	4.01839	3.01868	3.03908	3.78286	4.04222	3.88262	4.05174	4.28133	4.22594	4.23611	5.25334	3.60972	4.10876	4.05544	4.13176	4.29871	3.93936	5.31655
neg_8942	2-hydroxy-3-[3-(3-methylbut-2-en-1-yl)-4-(sulfooxy)phenyl]propanoic acid	351.053	5.1655	neg	M+Na-2H	C14H18O7S	-	65.5	4.05159	-	HMDB0133208	-	4.18079	3.70973	2.62692	5.28604	2.92267	2.89705	4.04152	4.64597	4.33055	2.92501	4.59969	4.47387	4.82962	4.75581	3.94361	3.66434	4.75827	2.94665	2.92085	4.34739	2.83999	2.86038	4.20828	4.44626	3.90385	4.38113	4.18162	4.40798	4.60382	4.46904	3.59384	3.7752	3.17972	3.5916	2.81341	2.75574	3.65322
neg_8953	4-ethylphenylsulfate	201.021	5.14988	neg	M-H	C8H10O4S	-	69.1	-6.15981	-	HMDB0062551	-	6.63083	5.02764	5.40458	6.1198	6.78781	5.7185	6.71645	6.93845	6.54577	7.00353	6.69289	6.77944	6.54748	6.83997	5.31662	5.89526	6.72944	5.18721	6.69998	6.47486	6.36688	6.54668	6.42117	6.49845	6.26569	6.32352	6.27843	6.44965	6.25348	6.81584	5.99002	5.80319	6.4142	6.48643	6.27306	6.4865	6.74757
neg_8964	Nicotine glucuronide	359.124	5.10907	neg	M+Na-2H	C16H22N2O6	-	66.5	3.6231	-	HMDB0001272	152306-59-7	4.65921	5.3359	4.32803	5.16854	5.4489	5.0565	4.75731	4.66012	4.56085	5.15757	4.67448	4.80002	4.44458	4.94649	4.64129	4.84138	4.84025	4.65699	4.49555	5.16597	4.83902	4.93893	4.98234	4.9133	4.81633	4.71329	4.68145	4.32016	4.51701	4.8663	5.16709	5.25864	4.98596	4.8819	4.93118	5.12671	5.0669
neg_8974	2,4,7-Decatrienoic acid	211.096	5.08783	neg	M+FA-H	C10H14O2	-	65.1	-6.94574	-	LMFA01030962;HMDB0035235	78417-28-4	3.66021	4.23601	3.47581	4.16589	4.20614	4.11514	4.27671	3.71295	3.3766	4.32988	3.95672	3.84194	3.96117	3.91605	4.19283	4.16308	3.99665	4.00828	4.14368	4.18754	3.88274	4.40845	3.98762	4.39573	4.6608	4.26845	4.47425	4.60364	4.38566	4.58709	4.73481	4.76746	4.70627	4.63326	4.82701	4.77588	4.70464
neg_8978	Dehydrocyanaropicrin	389.123	5.07722	neg	M+FA-H	C19H20O6	-	86.7	-3.11612	-	HMDB0035029	35821-02-4	4.77468	3.22521	3.88679	4.14515	3.49376	4.04828	3.25556	4.29802	4.3716	5.01063	4.81875	4.72985	4.95567	4.75504	4.4609	4.89423	4.64615	4.86216	5.3327	3.21196	3.20456	3.22497	3.21266	3.23979	3.19033	3.18565	3.15616	3.16869	3.21062	4.39235	4.16628	4.44949	4.38392	4.41269	4.05367	3.96876	4.85796
neg_9048	(ent-16betaOH)-16,17-Dihydroxy-9(11)-kauren-19-oic acid	379.211	4.90938	neg	M+FA-H	C20H30O4	-	54.2	-3.55927	-	HMDB0036760	55483-24-4	4.84546	4.53177	4.98808	4.5941	4.34142	3.79875	4.3957	3.44179	3.51458	3.39715	3.29799	4.19812	3.97238	4.06536	4.02123	3.9347	3.80501	4.06285	4.11454	3.28243	3.27503	3.29867	3.64982	4.17197	3.93822	4.10376	3.84794	3.29224	3.28109	4.58491	3.20229	4.20973	3.26335	3.25484	3.24843	3.27924	4.95734
neg_9062	Equol 4'-O-glucuronide	417.118	4.8694	neg	M-H	C21H22O9	-	69.1	-2.9961	-	HMDB0041731	-	5.702	4.29642	5.15128	6.59757	4.65862	3.98076	5.11446	6.04183	5.56273	4.76055	5.71291	5.21731	5.66939	5.55548	4.71904	4.49942	5.37421	3.69105	5.16945	5.53657	3.58427	3.60469	5.54893	5.65556	4.7529	5.48007	5.41067	5.45593	5.6901	5.83743	4.7599	5.09988	5.62763	5.13039	4.86589	4.99352	5.37986
neg_9077	Cinnamoylglycine	204.065	4.82415	neg	M-H	C11H11NO3	69.4	-	-5.89075	-	HMDB0011621	16534-24-0	4.21264	4.2315	4.73319	4.11949	4.41951	4.23181	4.37899	4.47127	5.0536	4.71105	3.86295	3.2483	2.85939	3.13138	5.33197	3.97608	3.58763	4.91041	3.87641	3.83617	3.96255	3.77207	4.06316	3.86837	2.82691	3.75518	3.84521	3.7593	3.73779	3.62135	2.76845	3.37637	2.82946	2.93174	2.81455	2.75688	4.29349
neg_9090	(+/-)-3-Hydroxynonanoic acid	219.123	4.79497	neg	M+FA-H	C9H18O3	-	53.1	-6.44799	-	-	-	3.23198	3.45418	2.40187	3.85991	4.15973	4.1761	3.62039	3.83633	3.83827	2.81108	3.51558	3.67313	2.71578	3.08335	3.8233	2.7614	3.76035	2.72123	3.52458	3.73736	3.91378	3.40721	3.99335	3.13341	2.60046	2.63812	3.40752	3.20785	3.66911	3.35922	3.61945	2.50474	4.06641	3.57125	3.05984	2.82396	4.59951
neg_9118	Fluvoxamino acid	317.113	4.74305	neg	M-H	C14H17F3N2O3	-	85.9	4.70418	-	HMDB0060950	88699-91-6	3.96306	4.75833	3.94897	4.67232	4.82468	4.8287	5.11625	4.72167	4.66358	4.20867	4.7506	4.6343	4.42697	4.78234	4.63692	4.49223	4.75655	4.35221	4.28989	4.73767	4.48605	4.75341	4.64127	4.69346	4.74349	4.5886	4.56593	4.55078	4.43889	4.71337	4.90038	4.73955	4.93005	4.95228	4.79822	4.80163	4.89253
neg_9122	Pantoyllactone glucoside	273.097	4.73048	neg	M-H2O-H	C12H20O8	-	63.5	-2.66361	-	HMDB0041269	-	4.9629	5.18235	4.94824	5.22838	5.24448	5.21884	5.18207	5.21464	5.20736	5.24683	5.15143	5.1951	5.17998	5.20566	5.23104	5.21762	5.23862	5.26849	5.24267	5.95324	5.75476	5.8223	5.87135	5.85606	5.88996	5.74169	5.77	5.6638	5.66734	5.65834	5.76775	5.80895	5.66859	5.65571	5.73696	5.68559	5.69463
neg_9187	(5,7-dihydroxy-4-oxo-2-phenyl-3,4-dihydro-2H-1-benzopyran-3-yl)oxidanesulfonic acid	333.006	4.56758	neg	M-H2O-H	C15H12O8S	-	77.8	-2.94831	-	HMDB0125406	-	4.64476	5.23927	2.07878	5.3198	5.99898	5.94889	5.72055	5.14106	5.36478	5.24617	4.97008	5.705	4.3749	4.94358	5.58833	5.51376	5.26161	5.17331	5.30927	4.56193	5.5643	5.6455	5.28391	4.5122	3.60669	2.272	2.24266	4.04259	5.05099	5.47252	4.85942	4.42693	5.10414	4.93369	5.57379	5.05236	5.83937
neg_9188	Citrusinine II	268.064	4.56758	neg	M-H2O-H	C15H13NO5	-	75.7	8.60244	-	HMDB0030373	86680-33-3	4.0907	3.22809	3.84694	4.51602	3.10127	4.00987	3.03892	3.96093	3.12823	3.68673	4.01245	4.18588	3.96064	4.1575	4.07794	3.33154	3.70215	3.89503	4.25651	4.15304	4.48804	4.24315	4.34743	4.43395	3.86654	4.4483	4.43886	4.43758	4.45294	4.14422	3.55855	3.52296	3.00688	3.76616	3.6337	3.54468	3.77063
neg_9235	(+/-)-Ribaline	320.116	4.47808	neg	M+FA-H	C15H17NO4	-	81.6	7.94335	-	-	-	4.1251	4.13903	3.8971	3.92687	3.0519	3.62442	3.5116	3.02208	3.0148	3.05424	3.65841	3.80849	3.51047	3.63331	3.65615	3.39808	3.04608	3.07589	3.05008	2.97659	3.08209	3.82244	2.97728	3.50518	3.71198	2.95028	3.98483	2.93333	2.97525	2.97729	2.89649	2.8591	2.95751	2.94901	2.94261	2.88491	2.94023
neg_9263	Ferulic acid 4-sulfate	273.006	4.41812	neg	M-H	C10H10O7S	-	67.6	-5.97817	-	HMDB0029200	-	4.23774	4.85157	4.32294	4.97374	5.11545	5.05392	5.26944	4.89854	4.94647	5.21631	4.9502	4.85666	4.89024	4.73341	5.03928	4.82521	4.48246	4.2428	4.62514	3.61488	3.67847	3.99406	4.07129	3.93339	4.13439	3.22305	3.93598	3.2061	3.27824	4.17346	4.12873	4.23762	4.16587	3.69448	3.21537	3.68316	4.39982
neg_9274	Nopalinic acid	299.064	4.39198	neg	M+K-2H	C10H18N2O6	-	85.0	-4.45479	C01683	HMDB0029437	63409-16-5	2.51261	3.9755	2.498	3.70544	4.35834	2.76796	2.73126	3.44244	2.7565	4.07296	3.34031	3.75543	3.77107	2.75481	4.08634	4.33914	3.04426	3.84894	4.12965	2.71831	3.58183	4.10019	4.21676	3.75916	3.58521	2.69203	3.05225	4.20005	3.17282	2.6362	2.63829	2.60094	3.16394	2.69076	3.73537	3.44614	2.68199
neg_9278	2-Methoxy-estradiol-17b 3-glucuronide	523.217	4.37845	neg	M+FA-H	C25H34O9	-	94.7	-3.25238	C11131	HMDB0006765	-	4.34116	5.01705	4.49643	4.85557	3.52523	3.49959	4.64405	3.60917	3.48812	3.52757	4.36114	3.57775	4.40782	3.87554	3.75115	4.21997	4.61465	3.91246	4.47954	3.44987	3.44247	3.46288	3.45057	3.4777	3.42824	3.42355	3.39405	3.40659	3.44853	4.28629	3.36971	3.33229	3.43079	3.42227	3.41587	3.35812	4.52709
neg_9321	(4S,8R)-8,9-Dihydroxy-p-menth-1(6)-en-2-one	229.107	4.28695	neg	M+FA-H	C10H16O3	-	90.4	-5.66659	-	HMDB0039052	402593-42-4	4.1201	4.55474	4.08097	4.32461	4.55971	4.56559	4.60886	3.99614	3.78506	4.45829	3.9702	4.10763	4.27623	4.12125	4.40941	4.33584	4.08464	3.98749	4.28878	2.73476	2.79815	2.74775	2.73545	2.76255	2.71316	2.79713	2.67903	2.69154	2.73342	2.65264	2.65473	2.8402	2.7157	2.83996	2.70081	2.64316	2.69843
neg_9330	2-acetamido-3-phenylpropanoic acid	206.081	4.27297	neg	M-H	C11H13NO3	93.1	-	-5.76344	-	-	-	6.01946	6.08316	5.74992	6.23613	6.16876	6.0734	5.96804	5.95416	5.98312	5.90184	5.93722	5.79962	5.91387	5.63818	5.77844	5.75502	5.84127	5.81034	5.68958	5.52617	5.76979	5.64034	5.84402	5.71579	5.625	5.70903	5.75174	5.73704	5.63739	6.05285	5.76033	5.871	6.08784	5.92595	5.83797	5.8971	5.78974
neg_9356	(3b,4b,11b,14b)-11-Ethoxy-3,4-epoxy-14-hydroxy-12-cyathen-15-al 14-xyloside	529.261	4.22033	neg	M+Cl	C27H42O8	-	52.5	7.65933	-	HMDB0034617	178120-49-5	3.32262	4.75245	3.26621	4.28342	4.23318	4.44369	3.54578	3.86437	3.52523	3.56469	3.46932	3.51298	3.75101	3.58265	3.75139	3.53548	3.55648	3.58635	3.56053	3.82505	4.13875	4.29228	4.60705	3.55807	4.29116	4.33732	4.18186	3.4437	3.48564	5.37337	5.35384	5.33794	5.44897	5.02562	5.39615	5.3607	5.2541
neg_9431	2-[(7-hydroxy-1-oxo-1H-isochromen-3-yl)formamido]acetic acid	262.035	4.09492	neg	M-H	C12H9NO6	-	52.8	-3.42384	-	HMDB0128639	-	5.26657	5.05467	4.99729	5.14157	5.75546	5.26945	4.87881	5.50071	5.28427	4.80357	4.35851	4.68379	4.99242	4.89029	5.35643	4.58379	4.62573	4.30731	4.153	4.07944	4.07204	4.09246	4.08014	4.10728	4.0578	4.05311	4.02361	4.03615	4.0781	3.99716	3.99926	3.96182	4.06035	4.05183	4.04543	3.98766	4.04305
neg_9438	Saponarioside B	849.354	4.0739	neg	M-2H	C77H120O41	-	92.4	-4.90858	-	HMDB0033407	214552-00-8	6.04819	5.55953	5.60684	5.16746	5.73351	5.26016	3.81325	4.96274	4.84548	4.94064	3.7826	3.85779	5.10655	4.959	4.98201	4.68155	5.04785	5.13447	4.73202	5.06228	5.3732	5.07077	5.10922	5.16196	4.84619	4.77481	5.05319	5.23765	4.73835	3.95369	4.55255	4.16434	4.80589	4.9962	4.41499	4.05477	3.76388
neg_9464	6-(2,4-dihydroxy-5-{3-oxo-3-[2,4,6-trihydroxy-3-(3-methylbut-2-en-1-yl)phenyl]propyl}phenoxy)-3,4,5-trihydroxyoxane-2-carboxylic acid	549.16	4.03123	neg	M-H	C26H30O13	-	66.9	-2.78884	-	HMDB0132639	-	4.22308	5.2796	3.7068	5.36705	4.37687	5.10141	4.37712	4.64316	3.64047	4.27879	4.35335	4.44879	3.8347	4.08419	4.23242	3.65073	3.83484	3.73504	4.66551	4.28547	4.99281	4.57013	4.29268	3.77569	3.58058	4.08297	3.87639	4.31332	4.36371	4.90038	4.06824	3.94143	4.81144	4.3247	4.39771	4.16817	4.89393
neg_9473	Isoleucyl-Tryptophan	316.166	4.01723	neg	M-H	C17H23N3O3	-	55.8	-3.5807	-	HMDB0028918	-	2.81745	3.39118	4.49798	3.9726	3.69707	3.91594	3.25448	4.29189	3.96111	3.10106	3.00575	3.61547	3.7457	3.72414	3.08529	3.9068	4.20706	4.03906	3.48278	3.69343	3.4887	3.68912	3.8292	4.0018	4.14633	3.80765	4.00049	3.78999	4.13306	4.91476	4.84293	4.99754	4.96713	4.85553	4.76828	4.80826	4.91956
neg_9569	P-Tolyl Sulfate	187.006	3.8715	neg	M-H	C7H8O4S	73.6	-	-7.09687	-	-	-	8.2339	5.53296	7.88856	6.85931	5.87652	5.53004	6.63168	5.8665	5.80051	6.48366	7.07872	6.34162	6.28935	6.85323	6.01708	6.10294	6.57326	5.25381	6.85777	6.73581	6.63963	6.12636	5.83877	6.15701	7.11098	7.14739	7.06922	7.26884	6.81667	7.22492	6.62565	7.0972	6.08491	6.45746	6.67264	6.77105	7.02292
neg_9647	2,3-Dihydroxybenzoic acid	153.018	3.78038	neg	M-H	C7H6O4	70.8	-	-9.49303	C00196	HMDB0000397;MJDBOTE0000462	303-38-8	4.32966	5.42489	3.75387	6.30061	5.41784	5.61942	5.28461	5.49191	5.10778	5.40876	5.26392	5.24685	5.13714	5.41256	5.06087	5.06637	5.12694	5.57238	5.5897	5.48788	5.53128	5.42519	5.63046	5.3591	4.797	5.08266	4.92229	4.97626	5.50057	5.85136	5.22129	5.04442	5.46059	5.51571	5.3554	5.31442	5.80497
neg_9665	CMPF	239.091	3.76747	neg	M-H	C12H16O5	70.7	-	-4.62963	-	HMDB0061112	-	3.32352	3.37873	2.69658	4.62146	3.97322	4.4275	3.29138	3.9165	2.95531	2.99474	2.89945	2.94307	2.92797	2.95361	3.10258	2.96556	2.98653	3.31296	2.99058	3.70701	4.1742	3.58258	3.81515	2.94491	2.89548	2.89079	2.86133	2.87385	2.91576	4.26105	2.83701	3.1192	3.92724	3.36445	3.23942	3.1361	5.13646
neg_9678	3-phenyl-1-[2,4,6-trihydroxy-3-(8-hydroxy-3,7-dimethylocta-2,6-dien-1-yl)phenyl]propan-1-one	447.154	3.74645	neg	M+K-2H	C25H30O5	-	75.2	-9.77918	-	HMDB0133099	-	4.62535	4.16571	5.16871	3.50161	3.87901	4.23429	4.3782	4.28382	3.47866	3.95353	4.23432	4.21878	3.45129	3.7857	4.57414	4.04355	3.50991	3.53978	4.36042	3.66586	4.14153	3.45343	4.03889	3.85545	3.93949	3.82044	4.09269	3.58504	3.43908	4.40773	3.42322	4.34691	4.26858	3.98859	3.40641	4.1684	4.98084
neg_9841	(+/-)-threo-1-(p-Hydroxyphenyl)propylene glycol 4'-glucoside	375.128	3.55305	neg	M+FA-H	C15H22O8	-	54.8	-3.61909	-	-	-	4.41723	3.38358	4.69578	3.42959	3.44569	3.42005	3.38331	3.41585	3.40858	3.44803	3.35267	3.39633	3.38121	3.40688	3.43225	3.41883	3.43983	3.46969	3.44387	4.81867	4.83859	4.88887	4.96976	4.96547	4.89918	4.86715	4.98567	4.80884	4.73757	4.96279	5.00973	4.97435	4.8224	5.01242	4.93474	4.9135	4.93462
neg_9862	[(1-oxo-3-phenylpropan-2-yl)oxy]sulfonic acid	275.022	3.52505	neg	M+FA-H	C9H10O5S	-	54.3	-3.47387	-	HMDB0135295	-	3.83468	3.07256	5.62659	4.49308	3.13465	3.62865	3.07229	3.55358	3.74176	4.9164	3.04167	3.96837	3.34532	3.36118	3.12121	3.35019	3.48239	4.42037	4.14325	3.08348	3.05193	3.07233	3.08149	3.08714	3.0377	3.03301	3.00353	3.01606	3.05798	3.51927	2.97921	2.94181	3.04025	3.03561	3.02533	2.96762	4.89558
neg_9884	2-{[(3,5-dimethoxyphenyl)(hydroxy)methylidene]amino}acetic acid	260.053	3.51107	neg	M+Na-2H	C11H13NO5	-	50.4	-3.82166	-	HMDB0131468	-	5.38859	4.57476	5.29446	4.39984	4.08942	3.99878	3.94752	4.12585	3.61648	4.47484	4.8896	4.71082	4.39619	4.66813	4.61011	4.54583	4.58626	3.82988	4.66812	4.77475	4.60944	3.97639	4.30713	4.44285	4.70367	4.78443	4.79397	4.79606	4.63679	4.63334	4.26695	4.15904	3.94096	4.30487	4.59123	4.35293	5.26726
neg_9897	6-{2-[3-(2,4-dihydroxyphenyl)propanoyl]-6-[(3,3-dimethyloxiran-2-yl)methyl]-3,5-dihydroxyphenoxy}-3,4,5-trihydroxyoxane-2-carboxylic acid	549.16	3.49708	neg	M-H	C26H30O13	-	82.7	-2.6873	-	HMDB0132621	-	5.42419	4.69276	4.96011	5.79557	3.56323	3.96444	4.72339	4.24764	3.52611	4.04063	3.98696	4.25207	4.19748	3.89819	3.93519	4.15533	3.55736	4.06559	3.56141	3.48786	3.48046	3.50088	3.48856	3.5157	3.46623	3.46154	3.43204	3.44458	3.48652	3.4056	3.4077	3.37028	3.46878	3.46026	3.45386	3.39611	4.36546
neg_9970	Tamoxifen-N-glucuronide	529.248	3.42753	neg	M-H2O-H	C32H38NO7+	-	58.0	2.64755	-	HMDB0060616	-	4.92746	5.29406	4.67095	5.22679	5.61767	5.43548	5.1097	4.92871	4.45691	5.45386	4.3901	4.69214	4.88595	4.85191	5.22048	4.96399	4.81044	4.71019	5.03075	4.40778	4.40037	4.42079	4.40847	4.43561	4.38613	4.38144	4.35194	4.36447	4.40643	4.32549	4.32758	4.29015	4.38868	4.38016	4.37376	4.31599	4.37138
neg_10035	(R)C(R)S-S-Propylcysteine sulfoxide	357.118	3.33882	neg	2M-H	C6H13NO3S	-	55.9	6.362	-	HMDB0029442	17935-27-2	4.7545	3.38348	5.07083	4.76623	3.93696	3.28441	3.96033	3.28021	3.27293	3.49387	3.29895	3.26069	3.24557	3.27124	3.29661	3.28319	3.30418	3.33404	3.30822	3.2493	3.52038	3.24771	3.23539	3.26252	3.21307	3.20838	3.17889	3.19142	3.23336	4.47033	3.15455	3.63608	3.63615	3.32869	3.64848	4.01809	4.81503
neg_10040	1-(3-Methyl-2-butenoyl)-6-apiosylglucose	375.13	3.33182	neg	M-H2O-H	C16H26O11	-	72.1	0.157224	-	HMDB0039952	467242-32-6	4.63734	4.71565	4.78133	5.28751	4.98939	5.02737	4.92338	4.72563	4.58302	4.84975	4.67787	4.56177	4.56321	4.62077	4.60347	4.33343	4.43414	4.71416	4.73576	4.68915	4.89412	4.65899	4.86058	4.5537	3.94858	4.31278	4.39167	4.4498	4.77485	4.69003	4.50724	4.52454	4.81425	4.74075	4.52403	4.65502	5.21512
neg_10257	3,4,5-trihydroxy-6-{[3-(3-hydroxyphenyl)propanoyl]oxy}oxane-2-carboxylic acid	341.087	3.03393	neg	M-H	C15H18O9	-	87.7	-3.75197	-	HMDB0124983	-	4.90556	3.36695	4.53117	4.7192	4.44397	4.277	3.36668	4.3816	3.52315	5.18311	4.20307	4.36651	4.42353	4.15838	4.28852	4.40555	4.36077	5.33668	5.24721	4.30529	4.13048	4.08323	4.39348	4.39301	4.1298	4.1389	3.29789	4.04811	4.41421	4.04379	3.27355	3.23614	3.55239	4.2224	3.31971	3.26197	4.76
neg_10373	Cyclohexylsulfamate	178.053	2.90833	neg	M-H	C6H13NO3S	57.5	-	-7.35691	C02824	HMDB0031340	-	6.7095	5.58407	6.46964	4.62625	4.74919	4.72482	4.92697	4.62478	4.48659	5.07892	5.40924	5.41516	5.16047	5.17132	5.05571	5.46975	5.235	5.1786	5.29078	4.57391	4.61698	4.61619	4.66929	4.65094	4.6132	4.58571	4.5035	4.61933	4.60711	5.23578	4.43829	4.27247	4.3471	4.45896	4.42358	4.29472	4.78194
neg_10423	Xanthurenic acid	204.029	2.8453	neg	M-H	C10H7NO4	82.8	-	-6.0527	C02470	HMDB0000881	59-00-7	5.11098	4.64936	5.32493	5.24951	4.85184	5.12997	4.37273	4.89063	4.57854	4.40112	4.33248	4.51676	4.62463	4.58886	4.58938	4.64423	4.63174	4.652	4.69418	4.8331	4.64238	4.63393	4.81164	4.77642	4.569	4.48359	4.70046	4.57931	4.79053	4.98991	4.58626	4.39991	4.78097	4.87339	4.21069	4.46445	5.78765
neg_10510	Trans-Resveratrol 3,4'-disulfate	368.971	2.74728	neg	M-H2O-H	C14H12O9S2	-	55.5	-9.54487	-	HMDB0041780	-	6.40519	3.62407	5.35183	4.02472	3.47848	3.51399	2.19631	3.45607	2.93795	2.9248	3.35029	2.8708	3.31285	3.24399	2.93584	2.87808	3.08234	2.28223	2.51334	3.38416	3.50031	3.27419	3.54617	3.32036	2.74647	3.04587	3.11881	3.25006	3.05154	2.10173	2.67987	3.57518	2.58906	2.79887	2.28846	2.0923	2.99836
neg_10514	Acetyl-L-tyrosine	222.076	2.7403	neg	M-H	C11H13NO4	75.5	-	-4.96973	C01657	HMDB0000866	537-55-3	4.54252	5.16178	4.53122	5.45183	5.75364	5.73157	5.15106	5.51799	5.53665	5.32426	5.27045	5.21594	5.09021	4.91112	4.95493	4.91535	5.20354	5.01109	5.04054	5.28774	5.40642	5.1998	5.45673	5.18581	4.92288	5.06909	5.0448	5.165	5.1977	5.10324	5.14245	4.8188	5.31695	5.34662	5.02749	4.81681	4.91436
neg_10528	2-(2,3,5-trihydroxy-4-methoxyphenyl)propanoic acid	249.037	2.7263	neg	M+Na-2H	C10H12O6	-	55.6	-4.2523	-	HMDB0125034	-	3.86816	4.24182	3.17837	4.32094	4.24754	4.29262	4.2625	4.17373	3.95872	4.15252	3.94813	3.98618	3.87254	3.93246	3.9071	3.92423	4.11866	4.14947	4.08058	4.01996	4.24243	3.96796	4.29183	4.04227	3.89069	3.86271	4.00074	3.98181	3.91495	4.07289	3.08022	3.82994	3.95165	4.11065	3.42502	3.66104	3.89432
neg_10529	Normetanephrine	228.087	2.7263	neg	M+FA-H	C9H13NO3	-	50.8	-5.75641	C05589	HMDB0000819	97-31-4	6.27064	5.80436	6.89799	5.90947	4.98355	5.28036	5.41698	5.37621	5.0442	5.22131	5.13266	5.28977	5.39069	5.27529	5.35471	5.39958	5.37312	5.43489	4.99602	5.16794	5.18248	5.04662	4.91678	5.11434	5.02717	4.90298	5.14173	5.07698	5.0299	5.64903	4.74962	5.613	4.69481	4.86358	5.1979	5.33697	6.06999
neg_10619	N-[4'-hydroxy-(E)-cinnamoyl]-L-aspartic acid	278.069	2.64943	neg	M-H	C13H13NO6	-	66.0	8.60189	-	HMDB0029234	-	4.97591	4.36581	5.38353	5.11946	3.0643	3.42541	3.91397	3.23647	3.0272	4.46906	3.57151	3.01496	2.99985	3.02551	3.10524	3.03745	3.14502	4.1449	3.50319	2.98899	3.24292	3.46179	3.02553	3.24245	2.96736	3.10276	3.29082	3.04982	3.26673	4.27235	2.90888	3.89094	3.78131	2.9614	3.1701	4.0756	4.93631
neg_10623	L-Tyrosine	226.071	2.64943	neg	M+FA-H	C9H11NO3	-	51.9	-6.2105	C00082	HMDB0000158	60-18-4	4.51595	4.09016	4.92882	2.84126	3.30828	3.19062	3.24736	2.64091	2.63365	3.0464	3.28591	3.46655	2.75029	3.38884	2.65729	3.11914	3.54863	2.92848	2.82767	3.34313	2.66776	2.74386	2.59618	2.8881	2.77347	2.99382	3.21868	2.84092	3.34292	3.21911	2.51552	2.68443	2.57645	2.56795	3.45241	3.37151	3.72184
neg_10677	Indole-3-carboxilic acid-O-sulphate	286.002	2.60745	neg	M+FA-H	C9H7NO5S	-	66.2	-3.56092	-	HMDB0060002	-	5.22372	5.39399	5.5805	6.38672	5.27379	5.75464	5.00884	5.58936	4.90731	5.4132	4.82726	4.63167	4.57068	5.1265	4.14895	4.24634	4.91765	4.78367	5.01514	4.39141	5.4892	5.33971	4.44832	4.3039	3.09117	4.36048	3.77827	4.22056	4.24165	5.81315	4.26957	5.02849	4.82074	5.13958	4.94936	4.48772	6.66567
neg_10680	5-Acetamidovalerate	180.065	2.60745	neg	M+Na-2H	C7H13NO3	-	74.4	7.24041	C03087	HMDB0012175;LMFA01030987	-	3.40168	3.07826	3.81289	3.99818	3.42597	3.68547	3.2489	3.79831	3.34401	3.16203	3.32141	3.44831	2.94099	3.35519	3.01845	3.24535	3.42885	3.19122	3.35393	3.10153	2.733	2.73669	3.15409	2.75149	2.74976	2.69742	2.66797	2.68048	2.72236	3.29047	3.20686	2.60632	2.85198	3.57417	3.05815	2.74146	4.40283
neg_10699	2-{[hydroxy(2-hydroxy-4-methoxyphenyl)methylidene]amino}acetic acid	224.055	2.60043	neg	M-H	C10H11NO5	-	60.1	-4.7624	-	HMDB0131194	-	4.58855	4.53047	5.01923	5.88646	5.15788	5.50021	4.71681	5.55616	5.31982	4.92889	5.00561	5.23886	4.90229	5.19686	4.92643	5.05214	5.09461	5.2363	5.24118	3.56701	4.29503	3.14558	3.99686	3.58845	2.76574	2.53972	2.69779	2.61306	3.73108	5.35456	4.80125	4.24473	4.83365	5.38694	4.70245	4.05744	6.20924
neg_10783	3,4,5-trihydroxy-6-{[3-(3,4,5-trihydroxyphenyl)propanoyl]oxy}oxane-2-carboxylic acid	373.076	2.51643	neg	M-H	C15H18O11	-	60.9	-3.24907	-	HMDB0128013	-	4.20183	4.54761	3.3934	5.908	4.44425	5.52274	4.58173	5.37439	5.44015	5.74634	5.29955	5.51515	5.26416	5.55275	5.13228	5.32998	5.56509	5.71219	5.71279	3.6142	4.05805	3.62722	3.74578	3.64204	3.59256	3.58787	3.55838	3.57091	3.61286	5.51266	3.53403	3.72108	4.325	4.75574	4.10483	4.1529	5.25295
neg_10785	2-[3-(sulfooxy)phenyl]acetic acid	230.996	2.51643	neg	M-H	C8H8O6S	-	60.3	-4.68126	-	HMDB0125163	-	7.37108	7.28283	7.95133	6.67727	5.91755	6.02186	5.70776	5.82228	5.8283	6.23605	6.20905	6.1444	5.9536	5.92894	6.05839	6.24358	5.94952	5.91827	6.57239	6.27666	6.25023	5.49906	5.66865	5.77384	5.9278	5.81671	5.86025	5.87573	5.97768	6.11133	5.61486	5.73771	5.85007	5.73759	5.7995	5.7652	6.86292
neg_10832	[(3-methylbut-2-en-1-yl)oxy]sulfonic acid	211.027	2.46743	neg	M+FA-H	C5H10O4S	-	52.3	-6.85489	-	HMDB0136691	-	3.70532	3.92474	3.69066	3.97076	3.98687	3.96122	3.92447	3.95702	3.94975	3.98921	3.89382	3.93749	3.92237	3.94805	3.97343	3.96	3.981	4.01088	3.98505	4.22449	3.98095	4.20132	3.98402	4.20547	4.60952	3.88516	4.31593	4.42673	4.29855	4.40384	4.55511	4.45491	4.52629	4.46888	4.63054	4.5755	4.49335
neg_10940	6-Methylcoumarin	319.1	2.38327	neg	2M-H	C10H8O2	-	65.3	8.56027	-	HMDB0032394	92-48-8	4.69461	4.60806	4.54929	4.37676	4.8289	4.68637	4.8005	4.54239	4.25548	4.18755	4.31086	4.30142	4.44735	4.46627	4.71811	4.62124	4.48507	3.04622	3.77454	3.4693	2.94074	2.95993	3.23529	3.03585	3.09527	2.92063	2.89116	2.96876	2.94559	3.43632	3.6113	3.87567	2.97529	3.56987	3.58744	3.56374	3.41052
neg_10945	6-{[2-(2H-1,3-benzodioxol-5-yl)-2-oxoacetyl]oxy}-3,4,5-trihydroxyoxane-2-carboxylic acid	351.037	2.37627	neg	M-H2O-H	C15H14O11	-	69.5	3.82015	-	HMDB0129413	-	3.64353	4.84952	4.0731	4.88252	5.49093	5.15812	5.46524	5.2135	5.20979	4.85029	5.07491	5.13982	5.15475	5.12907	5.32936	5.09604	5.01587	3.59328	3.63439	3.32542	2.95818	3.51567	3.22638	3.25986	3.46685	3.09575	2.9098	3.12959	2.96423	3.20959	3.20595	3.08241	3.52353	2.93799	2.93159	3.14034	3.54997
neg_10992	8-Hydroxy-5,6-octadienoic acid	201.076	2.33515	neg	M+FA-H	C8H12O3	-	87.5	-7.55544	-	HMDB0031101;LMFA01031076	-	3.64606	3.96378	3.82245	3.73339	3.43212	3.77152	3.69481	3.32143	3.54637	3.3037	3.25323	3.17193	3.49688	2.88018	3.49698	3.51342	3.49184	2.9155	3.18025	3.4716	3.22808	3.04519	2.87952	2.75805	3.32745	2.6291	3.20636	2.77036	3.2003	3.67829	3.79594	3.60879	3.62957	3.11337	3.42071	2.70178	4.5584
neg_11014	Aminohippuric acid	193.061	2.3081	neg	M-H	C9H10N2O3	75.0	-	-6.57418	D06890	HMDB0001867	-	4.62796	3.89394	5.55033	4.17767	3.73156	4.35912	3.3641	3.96277	3.7748	3.66112	3.88646	3.84777	3.74175	3.55142	4.0313	3.77958	3.98646	3.89788	4.07867	4.02224	4.12361	3.84864	3.89388	3.81612	3.74594	3.84685	3.92439	3.92017	3.86435	3.64767	3.46774	3.36961	3.35705	3.44331	3.36823	3.13683	4.69032
neg_11060	11,14-dihydroxy-6,8,19-trioxapentacyclo[10.7.0.0²,⁹.0³,⁷.0¹³,¹⁷]nonadeca-1(12),2(9),4,10,13(17)-pentaene-16,18-dione	335.017	2.2381	neg	M+Na-2H	C16H10O7	-	70.8	0.380886	-	HMDB0126142	-	4.31247	5.30421	4.42445	5.05843	5.06569	5.09664	5.34243	5.17305	5.24696	4.88199	4.8888	4.98692	4.98173	4.88424	4.96838	4.92716	4.87472	4.71304	4.67986	4.55469	4.72799	4.57805	4.84405	4.64786	4.45348	4.64999	4.56906	4.6158	4.55592	5.10266	4.65385	5.08354	4.82196	4.65899	4.72755	4.89301	5.08519
neg_11066	3-[[(2R)-2,4-dihydroxy-3,3-dimethylbutanoyl]amino]propanoic acidPantothenic acid	218.102	2.2381	neg	M-H	C9H17NO5	96.2	-	-5.27676	-	-	-	6.68301	6.75897	6.35241	6.63097	6.49905	6.50357	6.70509	6.45632	6.50489	6.17755	6.2967	6.35978	6.35816	6.31738	6.40965	6.37234	6.33639	6.24432	6.24234	6.21552	6.3312	6.15728	6.32183	6.27046	6.14049	6.27798	6.23633	6.22761	6.26726	6.66652	6.24242	6.58073	6.36632	6.37702	6.38608	6.46389	6.65613
neg_11124	Blennin D	287.124	2.16108	neg	M+Na-2H	C15H22O4	-	71.9	-9.44745	-	HMDB0031902	72601-39-9	4.85029	3.82267	4.28147	4.38751	3.86952	4.01664	3.71948	4.01849	3.69935	4.21218	3.81281	3.70292	3.94553	3.76132	3.82983	3.49729	3.72069	4.07462	4.18848	3.82892	4.06167	3.75691	3.86907	3.98391	3.58788	3.73112	3.41936	3.85813	3.75309	3.85898	3.31378	3.3514	3.66202	3.33972	3.67985	3.73347	4.56159
neg_11207	(2S)-2-amino-3-phenylpropanoic acidL-Phenylalanine	164.07	2.09803	neg	M-H	C9H11NO2	95.2	-	-8.55047	-	-	-	5.76435	6.07177	5.59844	5.98827	6.1235	6.0545	6.17398	5.92814	6.11671	5.88274	5.93858	5.95165	5.91599	5.91879	5.92186	5.89974	6.00265	5.98576	5.84433	5.99966	5.9304	5.88643	6.0416	5.95763	5.90186	6.01018	5.96566	5.92972	5.91161	6.0923	5.93743	5.9492	6.25683	6.07607	5.96804	5.97049	5.8456
neg_11214	Gamma-Glutamylproline	225.087	2.09102	neg	M-H2O-H	C10H16N2O5	-	53.9	-4.3386	-	HMDB0029157	53411-63-5	5.27735	5.15371	5.41167	5.58331	5.17484	5.17166	5.24198	5.02551	5.07497	5.23711	4.81502	4.89555	4.90794	4.80968	4.86061	4.82115	4.85605	5.05574	4.97724	4.84152	4.95038	4.80088	4.81702	4.66366	4.58132	4.67367	4.56297	4.494	4.64508	5.15882	4.84799	4.87143	5.02525	5.14839	4.9645	5.03295	5.61926
neg_11254	Epinephrine glucuronide	340.103	2.07703	neg	M-H2O-H	C15H21NO9	-	54.5	-2.7859	-	HMDB0010336	54964-61-3	5.77596	3.42633	5.50628	4.77778	4.85654	2.68608	3.57248	5.21721	5.13043	4.89535	5.20039	5.48956	4.75616	5.12545	4.9422	4.88398	4.54547	4.09925	5.31775	5.62945	2.02174	2.04197	5.51584	5.57684	4.68324	5.70185	5.50396	5.70017	5.26309	4.90513	4.58665	4.72173	4.21057	4.55287	4.28674	4.46254	5.10139
neg_11310	2-Methylguanosine	296.099	2.07002	neg	M-H	C11H15N5O5	79.5	-	-3.91165	-	HMDB0001107;HMDB0005862	2140-77-4	4.45731	4.88104	4.13685	4.86297	4.87424	4.85856	4.85733	4.85301	4.82001	4.80961	4.70884	4.79585	4.88073	4.80449	4.72358	4.81632	4.72063	4.91482	4.73542	4.71104	4.76068	4.58453	4.63056	4.5898	4.72317	4.59905	4.65227	4.80792	4.58991	4.78302	4.92176	4.61178	4.72338	4.7736	4.76296	4.72151	5.23148
neg_11318	1-Methyluric acid	181.035	2.05645	neg	M-H	C6H6N4O3	71.2	-	-7.1269	C16359	HMDB0003099	708-79-2	5.59524	4.65283	5.6691	4.73234	3.7234	3.99132	3.81005	3.88858	3.57564	3.5026	3.65669	3.87585	3.78941	3.76154	3.56476	3.81554	3.8833	3.84324	3.94398	3.33746	3.53516	3.51454	2.58702	2.6141	3.2493	3.05333	3.3023	3.27844	3.07949	4.52067	2.50637	3.93537	2.56729	2.80968	3.44883	3.6693	4.79032
neg_11384	Hydroxyzileuton	297.054	1.97673	neg	M+FA-H	C11H12N2O3S	-	55.8	-4.15937	-	HMDB0013968	-	2.71097	4.89053	3.53747	5.24264	5.00238	5.35461	4.84844	4.85513	4.95418	4.89573	4.61826	4.7075	4.60074	4.8824	4.50664	4.62921	4.96341	4.80454	4.44415	4.06089	3.81293	4.18881	3.86326	3.8792	3.84135	3.69935	3.57082	3.50781	3.42028	4.48527	4.23989	4.05699	4.34263	4.56061	3.79741	3.95635	4.44154
neg_11403	8-Hydroxydesmethylclomipramine	297.118	1.96973	neg	M-H2O-H	C18H21ClN2O	-	56.4	5.36445	-	HMDB0060803	-	4.08495	4.80122	3.60511	4.75681	4.83429	4.79163	4.64386	4.48072	4.48205	4.76454	4.38592	4.4231	4.47932	4.46633	4.48728	4.56086	4.43568	4.45131	4.52309	2.30351	3.76293	2.31646	3.60035	2.78492	2.28198	2.27731	2.24796	2.4368	2.30218	2.22167	3.01129	2.18655	3.16736	2.27604	2.26967	2.21223	4.40834
neg_11415	Asparaginyl-Valine	230.114	1.96273	neg	M-H	C9H17N3O4	-	62.2	-4.47625	-	HMDB0028744	-	5.24682	4.75388	4.75812	4.86311	4.35214	4.09316	4.46567	4.14068	4.06046	4.06332	3.89512	3.88982	4.17823	3.98439	3.88961	3.85086	3.96901	4.119	4.07177	3.84799	3.99271	3.72181	3.86749	3.8741	3.73091	3.72885	3.78778	3.98246	3.78308	4.85011	4.21381	4.50721	4.34383	4.58645	4.3439	4.32026	4.86733
neg_11425	5-Hydroxy-L-tryptophan	219.076	1.95572	neg	M-H	C11H12N2O3	-	62.5	-5.13713	C00643	HMDB0000472	4350-09-8	4.93598	4.99428	4.96683	5.01968	5.04075	5.11293	5.08669	5.20193	5.18592	4.68364	4.8853	4.92188	5.00301	4.90304	5.12995	5.29024	5.13887	4.90459	4.75121	4.87164	4.83667	4.95507	5.04306	4.94983	4.99915	4.89186	4.8049	4.81697	4.7255	4.99601	4.89019	4.82987	5.08258	5.02974	4.93407	4.84276	5.05066
neg_11431	Ascladiol	201.039	1.94915	neg	M+FA-H	C7H8O4	-	58.8	-7.23763	-	HMDB0029610	32013-85-7	3.95829	3.05783	4.3389	3.64624	3.11991	3.09428	3.05755	3.09008	3.08281	3.12225	3.02693	3.07057	3.05546	3.08111	3.10648	3.09306	3.11404	3.1439	3.11809	4.58994	4.64443	4.61837	4.80303	4.71319	4.73344	4.69315	4.7886	4.54308	4.50773	4.86017	4.98626	4.92197	4.84188	5.00144	4.92413	4.95128	4.80781
neg_11440	Cyclocalopin A	317.098	1.93103	neg	M+Na-2H	C15H20O6	-	51.7	-9.17434	-	HMDB0039810	-	4.62405	4.32988	4.60618	4.22959	4.14572	4.07244	4.46034	3.8995	3.73962	3.96231	3.85463	4.19881	4.16674	4.01228	4.06214	4.14683	4.30792	3.81255	3.94012	3.94777	4.14803	3.76598	4.08466	4.09323	4.11693	3.79112	3.83922	3.78563	4.01697	4.16045	3.99448	4.04572	3.8324	3.9271	3.97751	4.03259	4.16454
neg_11475	Taxiphyllin	310.096	1.88392	neg	M-H	C14H17NO7	-	50.9	7.71382	C01855	HMDB0030704	21401-21-8	3.58858	4.41985	2.73157	4.25105	4.61569	4.51861	5.04097	4.19652	4.50641	4.76552	4.17756	4.34499	4.36074	4.22354	4.43894	3.62358	4.60168	4.5748	4.70495	4.16261	4.80165	4.67743	4.83559	4.51248	4.47909	4.50662	4.32376	4.35707	4.35519	3.75622	4.11486	3.5474	4.33797	3.85102	3.93688	3.36504	2.91576
neg_11492	(3-Methoxy-4-hydroxyphenyl)ethylene glycol sulfate	263.022	1.86075	neg	M-H	C9H12O7S	63.3	-	-3.25243	-	HMDB0000559	-	5.77333	4.79106	6.13088	4.83239	4.16961	4.32832	4.43505	4.23007	4.06993	4.32254	3.93777	3.96083	4.0272	3.76246	4.00728	4.05076	4.06127	4.28817	4.26981	3.9839	4.00602	3.793	3.82719	3.93924	3.91311	3.76708	3.8948	3.58863	3.72433	4.51126	3.84462	4.26999	3.84264	3.93451	3.97504	4.13072	5.1488
neg_11522	Cotinine glucuronide	351.119	1.82673	neg	M-H	C16H20N2O7	-	74.4	-3.13548	C00190	HMDB0001013	139427-57-9	5.10052	4.67959	5.16039	4.91312	4.38993	4.70254	4.29141	4.50724	4.37274	4.7791	4.16955	4.62692	4.39292	4.35636	4.66131	4.43027	4.69543	4.84254	4.79235	4.2882	4.33316	4.2214	4.19891	4.37709	3.97181	4.05418	4.05488	4.17727	4.10773	4.73876	4.19815	4.38912	4.22538	4.36901	4.25166	4.46683	4.92703
neg_11525	Gamma-Glutamylglutamic acid	257.077	1.82673	neg	M-H2O-H	C10H16N2O7	-	69.8	-3.1533	C05282	HMDB0011737	1116-22-9	4.18728	3.95417	4.53149	4.11835	3.99021	4.00542	3.83233	3.79987	3.80856	3.9902	3.23681	3.71917	3.69501	3.63442	3.80244	3.76559	3.89757	4.12347	3.80243	3.86917	4.17593	3.74226	4.02499	3.69718	3.92467	3.47284	3.64373	3.84564	3.81183	4.08661	3.49855	3.64613	3.65257	3.86071	3.53129	3.77844	4.20092
neg_11598	(2S)-2-amino-3-(4-hydroxyphenyl)propanoic acidL-Tyrosine	180.065	1.75405	neg	M-H	C9H11NO3	96.3	-	-7.29911	-	-	-	5.26079	5.47398	4.85522	5.61495	6.12921	6.08548	5.85464	5.81996	6.04105	5.57573	5.64322	5.81113	5.53307	5.62824	5.69377	5.50439	5.77858	5.55765	5.72046	5.75552	5.90391	5.64724	5.9253	5.63752	5.56942	5.58351	5.58945	5.69797	5.66359	5.5805	5.77877	5.18822	5.93788	5.75104	5.51689	5.32584	5.30526
neg_11664	Xanthine	151.025	1.67053	neg	M-H	C5H4N4O2	89.6	-	-9.55088	C00385	HMDB0000292	69-89-6	4.0458	4.28645	3.90937	4.19092	4.83599	5.13501	4.36347	5.60757	4.79645	4.32559	4.31253	4.23908	4.2295	4.42585	4.34623	4.23072	4.30368	5.04442	5.5287	6.6203	6.45314	6.53472	6.41428	6.45809	6.52976	6.38029	6.35017	6.42416	6.3299	4.00554	4.12826	3.97476	3.96929	4.02499	4.14464	4.03309	3.93793
neg_11694	6-O-Methylguanine	164.056	1.45173	neg	M-H	C6H7N5O	52.8	-	-8.47861	-	-	-	4.62441	3.71307	4.52987	4.03974	2.66348	2.63789	3.82489	2.76741	2.62643	3.31409	3.13686	2.61421	3.34394	2.67855	2.68545	3.00606	3.45467	3.30025	3.55372	2.58827	2.58089	2.60125	2.69373	2.61604	2.63477	2.56201	2.53258	2.54509	2.58693	3.78075	2.5083	3.04425	2.56923	2.56073	2.72656	3.06296	4.58355
neg_11701	Gamma-Glutamyl-Se-methylselenocysteine	293.007	1.4257	neg	M-H2O-H	C9H16N2O5Se	-	53.2	7.49657	C05695	HMDB0010716	-	4.59046	5.30996	4.78181	5.47053	5.4836	5.51189	5.51856	5.38994	5.68251	5.54134	5.57465	5.50759	5.42197	5.47172	5.45965	5.4158	5.51032	5.53029	5.47881	5.25279	5.30613	5.36372	5.42597	5.29486	5.29287	5.30684	5.23426	5.31886	5.27585	5.26839	5.36943	5.13258	5.46648	5.28453	5.30632	5.22502	5.26363
neg_11743	Citric acid	191.018	1.31663	neg	M-H	C6H8O7	75.8	-	-6.67182	C00158	HMDB0000094	77-92-9	6.94562	6.93199	6.87308	6.76701	6.7618	6.87417	7.12444	6.76382	6.72116	6.52907	6.57072	6.62757	6.67893	6.6566	6.68988	6.63098	6.6838	6.56413	6.30043	6.70574	6.71646	6.64562	6.68042	6.65884	6.4415	6.53284	6.63686	6.69241	6.70038	6.11128	6.12961	6.08264	5.9878	6.35415	6.2367	6.09106	6.31067
neg_11827	Cis-Aconitic acid	173.008	1.0416	neg	M-H	C6H6O6	73.6	-	-7.80109	C00417	HMDB0000072;MJDBNL00000140	585-84-2	5.88323	5.61672	5.85321	5.67325	5.79476	5.79451	5.46565	5.6851	5.6758	5.19449	5.33135	5.35664	5.4602	5.43055	5.3567	5.46037	5.5	5.35315	5.12383	5.56176	5.61074	5.437	5.5974	5.59302	5.23796	5.3492	5.50358	5.53951	5.56924	4.67763	4.91536	4.9057	4.89489	5.11539	5.08338	4.87548	5.68544
neg_11839	L-(-)-Tyrosine	180.065	0.9601	neg	M-H	C9H11NO3	67.4	-	-7.34475	-	;MJDBAA00000202	-	5.14661	5.51436	5.03127	5.4319	5.74737	5.63417	5.59562	5.54226	5.78814	5.64704	5.64481	5.60492	5.53665	5.57506	5.50823	5.54116	5.69604	5.69896	5.66853	5.43105	5.51173	5.43421	5.64037	5.31617	5.25055	5.35128	5.24101	5.38601	5.39799	5.39537	5.45579	5.31005	5.63256	5.48701	5.51619	5.35357	5.32995
neg_11892	2,6-Dihydroxypurine	151.025	0.864983	neg	M-H	C5H4N4O2	97.4	-	-9.63092	C00385	HMDB0000292;MJDBOTE0000403	-	3.47819	3.69759	3.46353	3.74361	4.27228	4.96227	3.69731	5.73429	4.57588	3.76205	3.66667	3.71034	3.69522	3.72089	3.74627	3.73284	3.75384	4.95428	5.57652	6.70159	6.44139	6.55998	6.45417	6.49628	6.56589	6.38001	6.35741	6.56122	6.32242	3.60207	3.60416	3.56673	3.66525	3.65673	3.65033	3.59257	3.64795
neg_11899	2-Amino-4-oxo-4-alpha-hydroxy-6-(erythro-1',2',3'-trihydroxypropyl)-5,6,7,8-tetrahydroxypterin	356.062	0.858533	neg	M+Cl	C9H15N5O8	-	55.5	2.18033	C05252	HMDB0012143	-	4.80949	3.704	5.34569	3.75002	3.76612	3.74048	3.70372	3.73628	3.729	3.83264	5.00275	3.81764	3.70163	4.23257	4.37649	4.45954	3.76025	3.79013	5.40896	3.69075	3.68335	3.70376	3.69144	3.71859	3.66911	3.66442	3.63492	3.64746	3.68941	3.60848	3.61057	3.57314	3.67166	3.66314	3.65674	3.59898	3.65436
neg_11902	Uric Acid	335.048	0.858533	neg	2M-H	C5H4N4O3	80.2	-	-2.84946	C00366	HMDB0000289;MJDBOTE0001097	69-93-2	5.92595	7.0591	5.20144	6.76456	7.00217	6.86337	6.50729	6.7214	6.81614	6.96196	6.6592	6.64001	6.46951	6.67833	6.44525	6.55965	6.42893	6.67227	6.55222	6.48869	6.65355	6.51198	6.44654	6.60617	6.60822	6.65338	6.59958	6.51144	6.43843	7.00696	7.29532	7.07197	7.11062	7.10586	6.9829	7.02664	6.77737
neg_11922	Uridine monophosphate (UMP)	323.028	0.851917	neg	M-H	C9H13N2O9P	80.9	-	-1.2239	-	-	-	4.77785	4.82904	4.98084	4.60803	6.15307	6.25604	4.74125	6.1418	6.60071	5.23818	4.98066	4.70478	4.73338	4.62219	4.56916	4.68879	4.69719	5.7653	6.01044	4.4831	5.4695	4.65462	5.03454	4.60851	5.07094	5.77059	6.144	6.26124	6.44999	4.80134	5.4913	4.84193	5.02267	5.09492	5.02703	4.85525	4.84282
neg_11926	Ascorbic acid-2-sulfate	254.981	0.851917	neg	M-H	C6H8O9S	-	78.5	-3.47738	-	-	-	7.31883	6.71102	7.61505	6.96262	6.3342	6.4682	6.52817	6.43009	6.44076	6.80333	6.49156	6.42769	6.45451	6.3617	6.38379	6.33263	6.43384	6.69965	6.60682	6.2445	6.40203	6.2432	6.0851	6.39229	6.30277	6.25014	6.22485	6.16307	6.15105	6.63505	6.10745	6.57034	6.28965	6.33196	6.33912	6.45412	7.20442
neg_11931	Nalpha-Acetyl-L-glutamine	187.071	0.851917	neg	M-H	C7H12N2O4	58.6	-	-6.71631	-	-	-	5.46582	5.29931	5.47315	5.55864	5.40014	5.27365	5.62371	5.35824	5.1556	5.68372	5.48237	5.42377	5.71572	5.51714	5.58418	5.52538	5.56192	5.61693	5.59616	5.52472	5.32904	5.51736	5.45612	5.44921	5.51933	5.52715	5.59685	5.65494	5.50513	5.43246	4.69559	5.42186	5.16814	5.2568	5.17193	5.21212	5.82486
neg_11950	Aspartylglycosamine	316.114	0.838433	neg	M-H2O-H	C12H21N3O8	-	71.0	-3.23125	C04540	HMDB0000489	2776-93-4	5.02072	4.6889	4.88851	4.77958	4.55801	4.29041	4.6629	4.42785	4.48535	4.49726	4.42777	4.39416	4.65193	4.1787	4.45672	4.32085	4.61816	4.4735	4.27609	4.42638	4.42125	4.53645	4.69583	4.50559	4.80502	4.41156	4.45226	4.69134	4.40059	4.74719	4.23946	4.57464	4.21808	4.17382	4.45086	4.71404	4.89219
neg_12024	N-Acetyl-4-O-acetylneuraminic acid	396.113	0.803567	neg	M+FA-H	C13H21NO10	-	68.5	-3.95398	C04015	HMDB0000796	16655-75-7	4.45489	4.10232	5.05717	4.54796	3.59675	3.57111	3.72771	3.56691	3.55963	3.59909	3.50372	3.68839	4.14517	3.55794	3.80094	3.56989	3.66525	4.42871	3.59493	3.52139	3.51399	3.5344	3.52208	4.0267	3.49975	3.49506	3.46557	3.89348	3.52005	4.34784	3.91086	3.60822	3.62828	3.93724	3.92809	3.58158	4.71972
neg_12025	7-Hydroxyticlopidine	314.018	0.803567	neg	M+Cl	C14H14ClNOS	-	54.8	-0.173746	-	HMDB0013921	-	5.51967	4.08033	5.20531	4.69474	5.35558	5.13358	4.50972	4.93899	5.24572	4.59965	3.48287	3.88587	4.14363	4.53867	4.4313	3.41423	4.28112	3.46509	3.43927	5.55635	5.23306	4.86857	4.9275	5.33538	4.7898	5.03679	5.25744	4.96118	5.01787	4.42953	3.42731	3.68587	4.1362	5.09013	3.33173	3.42178	4.68758
neg_12048	Hydroxyprolyl-Asparagine	290.098	0.789567	neg	M+FA-H	C9H15N3O5	-	64.0	-4.30561	-	HMDB0028858	-	4.3456	4.27722	4.43327	4.92256	4.47146	4.50884	4.23235	4.23797	4.29888	4.25317	3.74094	3.63631	4.11371	3.62356	3.93904	4.0994	3.61011	4.12952	3.99752	4.03841	4.26203	3.9261	3.97824	4.17345	2.24955	3.80037	3.93694	3.64892	3.87516	4.09774	4.16825	3.56472	4.13242	4.20425	4.05969	4.22883	4.74567
neg_12071	L-alpha-glutamyl-L-hydroxyproline	259.093	0.775567	neg	M-H	C10H16N2O6	-	52.9	-3.34862	-	HMDB0011161	-	5.10297	4.65086	5.13973	4.92863	4.31768	4.46334	4.57612	4.44859	4.44127	4.21869	4.23182	4.11051	4.47102	4.18701	4.19407	4.2201	4.49366	4.3277	4.27015	4.54269	4.51561	4.45734	4.52502	4.55157	4.68558	4.43283	4.52337	4.65315	4.51601	4.63717	4.27095	4.58995	4.22664	4.38224	4.43981	4.85335	5.03634
neg_12124	Uridine diphosphate-N-acetylglucosamine	606.073	0.739883	neg	M-H	C17H27N3O17P2	57.1	-	-2.71721	C00043	HMDB0000290	528-04-1	4.78327	3.94343	5.01672	3.98945	5.94844	5.80969	3.94315	5.55081	5.72519	4.55242	4.85783	3.95618	3.94106	4.58632	4.00312	4.70388	4.41755	5.40503	5.38004	4.29902	5.16532	4.87516	4.94135	4.6656	4.88155	5.2602	5.42928	5.40921	5.37099	3.8479	3.85	3.81257	3.91109	3.90257	3.89617	3.83841	3.89379
neg_12181	N-Acetylglucosamine 6-sulfate	300.039	0.705083	neg	M-H	C8H15NO9S	-	69.4	-3.08462	C04132	HMDB0000814	10356-99-7	6.31066	5.82085	6.50061	5.97803	6.21053	5.83767	5.59999	5.72308	5.76798	5.96781	5.67407	5.66715	5.861	5.68056	5.7684	5.70287	5.84441	5.74733	5.63226	5.73867	5.82476	5.67575	5.83373	5.77778	5.68713	5.72038	5.72051	5.73939	5.6721	5.79318	5.50762	5.57151	5.57469	5.73775	5.60894	5.73573	6.08692
neg_12351	Glycerophosphocholine	292.071	0.6154	neg	M+Cl	C8H20NO6P	74.0	-	-3.59479	C00670	HMDB0007930;HMDB0008753;HMDB0011223;HMDB0008194;HMDB0008093;HMDB0008720;HMDB0008159;HMDB0007994;HMDB0008061;HMDB0008819;HMDB0008557;HMDB0008326;HMDB0007995;HMDB0008095;HMDB0008060;HMDB0008193;HMDB0011222;HMDB0008818;HMDB0008555;HMDB0000086;HMDB0008455;HMDB0008619;HMDB0008786;HMDB0008392;HMDB0008292;HMDB0008063;HMDB0008817;HMDB0008652;HMDB0008719;HMDB0008490;HMDB0008457;HMDB0007996;HMDB0011221;HMD…	28319-77-9	4.75008	5.19428	4.59434	5.18681	5.45096	5.44831	5.13046	5.29095	5.3137	5.18026	5.5817	5.48327	5.51813	5.54224	5.53525	5.52081	5.41675	5.30874	5.42026	5.25368	5.38394	5.39275	5.39188	5.49215	5.45656	5.47864	5.44093	5.41796	5.44696	5.18522	5.69868	5.33789	5.51111	5.60142	5.43896	5.49321	5.24299
neg_12449	L-Arginine	173.103	0.590017	neg	M-H	C6H14N4O2	89.2	-	-7.89314	C00062	HMDB0062762;HMDB0000517;MJDBOTE0000532	74-79-3	5.23477	5.66864	5.13157	5.68639	5.82054	5.78676	5.13572	5.67874	5.82241	5.31548	5.55923	5.16046	5.42672	5.60778	5.23225	5.49	5.62691	5.64973	5.58112	5.49648	5.64676	5.54241	5.67878	5.62216	5.50726	5.61946	5.53272	5.58149	5.61208	5.59505	5.78872	5.72525	5.91041	5.74211	5.87319	5.77127	5.68916
neg_12487	L-Hisidine	154.061	0.582767	neg	M-H	C6H9N3O2	87.0	-	-9.37774	-	;MJDBOTE0000427	-	6.02509	5.98759	5.89537	6.14993	6.1506	6.06015	6.23678	5.99118	6.18471	5.87245	5.81163	5.92821	5.87034	5.81442	5.91989	5.83009	5.99489	6.13461	6.01552	5.85315	5.88731	5.84959	5.98816	6.04602	5.94782	6.05829	5.9896	5.99262	5.97287	5.90296	5.96183	5.93964	6.13392	6.04183	5.98851	5.88005	5.95364
neg_5862	Androsterone glucuronide	501.222	6.54183	neg	M+Cl	C25H38O8	-	69.5	-8.32713	C11135	HMDB0004484;HMDB0002829	1852-43-3;3602-09-3	4.46652	5.18747	4.37735	5.09137	5.09103	5.13692	4.95813	5.21593	5.16083	5.28694	5.11674	5.16946	5.19822	5.09247	5.07881	5.02026	4.8876	5.24717	5.31601	5.35845	5.32005	5.3874	5.49321	5.40814	5.49382	5.49694	5.40207	5.38529	5.44507	5.69461	5.65614	5.64413	5.68568	5.57337	5.74139	5.61244	5.52635
neg_8289	Caffeic Acid	179.034	5.97175	neg	M-H	C9H8O4	65.3	-	-7.30119	C01197	HMDB0001964;HMDB0003501	501-16-6	2.45095	2.6698	2.43634	2.71573	2.73181	2.70621	2.66952	2.70201	2.69475	2.73414	2.63894	2.68252	2.66743	2.69306	2.71839	2.73372	2.72595	2.9869	2.72999	4.747	4.58023	4.66154	4.65279	4.68263	4.64713	4.63564	4.64646	4.53722	4.53228	4.57648	4.57684	4.64409	4.50151	4.51961	4.59495	4.52657	4.45566
neg_942	Dodecanedioic acid	229.143	6.06275	neg	M-H, M+Na-2H	C12H22O4	98.2	-	-4.64667	C16308	HMDB0000933;HMDB0000623;LMFA01170009;MJDBOTE0000650	693-23-2	5.60476	5.92837	5.47975	5.99308	6.05837	6.00429	5.95949	6.11945	5.98568	5.96917	5.74991	5.80322	5.79694	5.82649	5.92954	5.87182	5.85725	5.74969	5.83197	5.4997	5.50671	5.45561	5.46516	5.50079	5.43612	5.40031	5.4068	5.4157	5.47021	5.35779	5.39994	5.40518	5.5104	5.46073	5.43522	5.35335	5.32727
neg_4848	Glucosamine	357.155	5.7505	neg	2M-H	C6H13NO5	-	61.4	8.47368	C00329	HMDB0030091;HMDB0001514	3416-24-8;14257-69-3	4.72987	3.94206	4.87828	4.33644	3.74527	3.0688	3.04312	3.02444	2.96415	3.38584	2.90829	2.95191	2.93681	2.96246	2.98781	2.9744	2.99538	3.02523	2.99943	3.80378	3.65693	2.93894	3.40899	3.45616	3.67706	3.51081	2.87017	3.13532	3.47776	4.07843	3.36908	4.08082	3.13187	3.45189	3.98608	4.11039	4.61615
neg_7725	Hexadecanedioic acid	285.206	6.2097	neg	M-H	C16H30O4	98.0	-	-3.36965	C19615	HMDB0000672;HMDB0000712;LMFA01170022;MJDBOTE0000610	505-54-4	5.43252	5.69689	5.22945	5.58884	5.6815	5.77305	5.94266	5.88361	5.86489	5.58023	5.7411	5.64408	5.68051	5.62169	5.69886	5.66824	5.6734	5.56297	5.51007	5.70055	5.64569	5.59217	5.47929	5.75223	5.52303	5.72442	5.72933	5.65825	5.73132	5.61005	5.5302	5.7064	5.63032	5.62396	5.59949	5.50089	5.37693
neg_11105	Homogentisic Acid	167.034	2.1821	neg	M-H	C8H8O4	90.8	-	-8.16412	C00544	HMDB0000130;HMDB0001336;MJDBOTE0001186	451-13-8	4.35569	3.38651	4.52811	4.31573	4.2398	4.18568	3.90486	4.24865	4.35287	4.23207	3.43464	4.17153	3.78638	3.80293	3.91776	3.45555	3.78901	4.02401	4.05241	3.74802	4.04502	3.39668	3.99476	3.92317	3.16437	3.60938	3.93446	3.94264	3.88009	4.12976	3.33335	2.90428	3.08164	4.00445	2.59138	2.94105	4.33947
neg_400	Isocitrate	191.018	0.851917	neg	M-H2O-H, M-H	C6H8O7	68.5	-	-7.02509	C00311	HMDB0000193;HMDB0001874	-	7.06642	7.37063	7.1788	7.44873	7.26081	7.45647	7.64266	7.39539	7.41924	7.28677	7.27841	7.26944	7.33458	7.33809	7.26916	7.26286	7.36563	7.26458	7.06302	7.3748	7.39525	7.35383	7.4003	7.35638	7.13424	7.2676	7.33926	7.38605	7.4552	6.95821	6.96998	6.97791	6.91681	7.1413	7.06373	6.9253	7.09343
neg_741	LysoPC(18:0)	568.36	6.47773	neg	M+Cl, M+FA-H	C26H54NO7P	-	93.2	-3.57615	C04317;C04230	HMDB0010384;HMDB0011128;HMDB0011149	-	7.11755	7.54971	7.12494	7.59176	7.61924	7.70226	7.73037	7.74018	7.74214	7.73918	7.83874	7.82247	7.86476	7.86992	7.82023	7.80041	7.81498	7.88391	7.84249	7.72761	7.72556	7.72782	7.75322	7.77348	7.75001	7.67356	7.70228	7.72391	7.73343	7.78803	7.82613	7.79491	7.85717	7.8435	7.83995	7.84727	7.71156
neg_3459	Myo-inositol 1-phosphate	296.979	3.04078	neg	M+K-2H	C6H13O9P	-	62.1	1.85905	C04006	HMDB0006814;HMDB0000213	15421-51-9;2831-74-5	5.76215	5.56466	5.41659	5.58015	4.58423	4.94909	4.84472	4.95865	4.77363	4.45602	5.30054	5.08159	4.79817	5.07919	5.14671	5.14355	4.71713	4.62744	5.25858	5.1591	5.07868	4.73306	4.99671	4.76792	4.91737	5.15664	5.11546	5.1808	4.99236	5.13476	4.63	5.11472	4.56097	4.6415	4.9176	4.91165	5.02838
neg_10152	Phenylacetylglutamine	263.103	3.16645	neg	M-H	C13H16N2O4	87.0	-	-3.33077	C04148	HMDB0062645;HMDB0006344;MJDBOTE0000584	28047-15-6	5.59976	4.06841	5.41593	3.85187	2.99061	2.96499	3.94767	2.96079	2.95352	2.99295	4.06277	4.02605	3.3689	4.09255	3.89887	3.90361	3.72059	3.01459	4.06281	3.89878	3.82932	2.92831	2.916	3.01647	3.91045	4.02776	4.04252	4.25346	3.583	4.41251	3.27245	3.89676	2.89624	3.44942	4.09743	4.07009	4.61801
[truncated: 28 more columns]

## Sheet: DIFF-INFO
ID	Metabolite	m/z	Retention time	Mode	Adducts	Formula	Fragmentation Score	Theoretical Fragmentation Score	Mass Error (ppm)	KEGG Compound ID	Library ID	CAS ID	N01	N02	N03	N04	N05	N06	N07	N08	N09	M01	M02	M03	M04	M05	M06	M07	M08	M09	M10	C01	C02	C03	C04	C05	C06	C07	C08	C09	C10	N10	N11	N12	N13	N14	N16	N17	N18
pos_2	Tauro-alpha-muricholic acid	480.276	5.91825	pos	M+H-2H2O, 2M+H, M+H, M+H-H2O, M+Na, M+NH4, M+2Na-H	C26H45NO7S	96.2	-	-2.80879	-	HMDB0000932;MJDBDZS0000017	-	6.45568	6.8485	5.92221	6.41342	6.84858	6.98231	7.64867	6.87108	6.75427	6.3925	6.5247	6.75521	6.49353	6.56273	7.16075	6.71329	6.69868	6.49299	6.37252	6.48383	5.91038	6.03275	6.36495	5.99835	6.11379	5.92396	5.89394	6.04525	6.28506	6.75136	6.7762	6.94507	7.08316	6.62402	7.13825	6.51528	6.68805
pos_14	Pantothenic Acid	220.117	2.23743	pos	M+H, 2M+Na, M+Na, M+H-H2O, M+H-2H2O	C9H17NO5	82.7	-	-3.3714	C00864	HMDB0000210	79-83-4	6.91816	6.64223	6.82267	6.64949	6.31942	6.30833	6.54553	6.28497	6.34727	5.97075	6.15901	6.21498	6.27761	6.13884	6.1772	6.1559	6.16054	6.07936	6.08371	6.4186	6.59238	6.39183	6.61645	6.49884	6.40191	6.50902	6.43665	6.4815	6.43237	7.25894	6.72172	6.96737	6.56904	6.62853	6.59209	6.76599	7.00974
pos_128	Succinylproline	216.086	2.18252	pos	M+H, 2M+NH4, M+Na, M+H-H2O	C9H13NO5	74.1	-	-3.41779	C11711	-	-	5.325	4.16822	5.691	4.49997	4.08768	4.2054	3.98861	4.16129	4.0434	3.98827	2.78968	3.87891	3.77981	3.7617	3.54804	3.57352	3.70196	4.04716	3.64757	4.27497	4.66196	4.36759	4.50493	4.45991	4.09871	4.28296	4.39165	4.34446	4.05781	5.03749	4.19053	4.38839	3.60641	4.32397	4.27489	4.42518	4.96457
pos_371	2-Hydroxy-6-oxo-octa-2,4-dienoate	153.054	6.16672	pos	M+H-H2O, M+H, M+H-2H2O	C8H10O4	57.8	-	-3.24457	C07123	-	-	2.97921	2.96164	3.06375	3.24039	2.91276	3.38756	3.24387	3.34108	3.54557	2.94337	3.61929	3.38422	3.57724	3.51317	3.32689	2.97484	2.96166	3.65491	3.45515	6.01828	5.89432	5.88322	5.96848	5.88441	5.96002	5.89453	5.90489	5.69959	5.76936	5.77341	5.63578	5.8346	5.48629	5.47613	5.63842	5.63093	5.73465
pos_763	1,2,3,4,5,6-Hexahydro-5-(1-hydroxyethylidene)-7H-cyclopenta[b]pyridin-7-one	221.128	2.33335	pos	M+H-H2O, M+ACN+H	C10H13NO2	-	62.9	-3.18675	-	HMDB0039655	118355-70-7	4.92135	4.96086	4.878	4.84734	4.88385	4.746	4.85475	4.87983	4.85273	4.83081	4.60678	4.72018	4.63154	4.69917	4.71357	4.76381	4.84866	4.85247	4.71164	2.85752	2.82312	2.83937	3.15709	2.82539	2.83924	2.75468	2.87937	2.8541	2.89407	2.83317	2.79121	2.82154	2.82524	2.86557	2.84167	2.83505	2.9188
pos_1170	3-Caren-5-one	133.101	3.79775	pos	M+H-H2O, M+H	C10H14O	51.4	-	-2.74863	-	HMDB0035591	81800-50-2	4.00907	2.81926	4.70839	3.44231	2.77041	2.79417	2.86185	2.83642	2.786	2.801	2.78437	2.8014	3.48859	2.81705	2.82452	2.83246	2.81928	2.84873	3.34413	3.2137	3.43229	3.59309	3.51764	3.77243	3.91588	2.914	3.76194	3.84481	3.14019	3.88966	3.05436	3.54262	3.52649	3.42818	3.09027	3.28904	4.62272
pos_1332	2-Methyl-3'-hydroxyphenylpropionic acid	181.085	5.95267	pos	M+H-H2O, M+H	C10H12O3	81.5	-	-3.29692	-	-	-	5.23587	4.0911	5.57364	4.70831	3.49463	3.77392	3.84571	3.93211	3.54447	3.77152	3.7253	3.71373	3.80547	3.70837	3.75937	3.67739	3.68234	3.59369	3.80079	4.73915	4.60736	4.66659	4.72606	4.72055	4.74951	4.49091	4.77364	4.44283	4.62468	5.02764	4.58738	4.95002	4.45632	4.66992	4.7925	4.95537	5.61256
pos_1343	Trihexosylceramide (d18:1/22:0)	565.882	5.98028	pos	M+H+Na, M+2Na	C58H109NO18	-	50.5	3.48848	C04737	HMDB0004882	-	3.88178	2.90837	3.67248	2.98193	3.92265	2.88327	3.95358	3.60492	3.39031	4.15831	3.96082	3.3286	4.0637	4.13005	2.91363	3.79142	4.14714	3.76705	3.14452	7.13688	7.00632	7.0586	6.91386	6.96927	7.06392	6.98985	6.96272	7.04692	6.92866	6.93586	6.98516	6.94385	6.96801	6.87351	6.968	6.90149	6.99287
pos_1736	Notoginsenoside R10	572.366	6.50777	pos	M+H-H2O, M+NH4	C30H50O9	-	73.3	-8.13933	-	HMDB0039051	335157-20-5	5.30658	5.80198	5.61897	6.02369	5.81907	6.2053	5.78249	6.12934	6.09855	6.08478	6.43235	6.28197	6.25281	6.33789	6.22927	6.26191	6.07069	6.32914	6.44349	6.70258	6.62889	6.67159	6.65301	6.68676	6.77167	6.72291	6.67716	6.75012	6.67501	6.23168	6.45746	6.20398	6.32087	6.42612	6.43696	6.26495	6.39683
pos_1739	LysoPC(20:2(11Z,14Z))	530.357	6.50777	pos	M+H-H2O, M+Na	C28H54NO7P	-	82.8	-7.29201	C04230	HMDB0010392	-	2.71167	5.18422	1.60877	5.44321	4.95088	5.66056	5.31302	5.70045	5.49132	5.09361	5.984	5.6576	5.76091	5.66782	5.57528	5.55643	5.26896	5.55391	5.83209	6.13765	6.13028	6.09968	6.0371	6.10288	6.18193	6.11276	6.07517	6.17138	6.15927	5.86523	6.14927	6.06506	6.01996	6.08209	6.20465	6.07814	6.08188
pos_1884	P-Methylolphenol	125.059	6.16672	pos	M+H-H2O, M+H	C7H8O2	63.1	-	-0.254321	C17467	HMDB0011724	-	2.76195	2.74439	2.84643	2.88285	2.76978	2.83366	2.78697	2.80998	2.71114	2.86338	2.7095	2.77255	2.95978	3.09226	2.95323	2.75758	2.86751	2.77384	2.74029	5.72178	5.59695	5.58054	5.67708	5.57342	5.6753	5.5849	5.60205	5.38254	5.46697	5.45386	5.30789	5.51196	5.20885	5.18418	5.33824	5.3552	5.43888
pos_1896	O-Acetylcyclocalopin A	715.243	6.11858	pos	M+CH3OH+H, 2M+K	C17H22O7	-	65.3	-3.91351	-	HMDB0039824	-	2.90291	2.88534	2.98743	2.95889	2.83647	2.86024	2.92794	2.90251	2.85208	2.86707	2.85044	2.86747	2.92013	2.88312	2.89059	2.89854	2.88535	2.91481	2.88124	6.26396	5.93572	6.0118	6.0476	6.05214	6.00476	6.0615	5.94187	5.99537	6.04502	5.77353	5.83472	5.88477	5.91228	5.69185	5.6182	5.9171	5.80271
pos_1919	5(S)-HEPE	301.215	6.08403	pos	M+H-H2O, M+H	C20H30O3	67.0	-	-3.71634	-	-	-	5.438	5.35615	5.59577	5.26047	4.82062	4.97975	5.16558	4.96745	4.75258	4.63779	5.40037	4.78409	5.21286	5.08405	4.94902	4.86822	5.30284	4.99311	4.86172	4.01223	4.01982	3.99405	4.00025	3.96083	3.99392	3.98318	3.93463	4.0088	3.96994	5.44895	5.19144	5.16096	5.29444	5.33743	5.02343	5.36156	4.8396
pos_2022	4-O-Methyl-gallate	167.033	5.90458	pos	M+H-H2O, M+H	C8H8O5	54.0	-	-3.10517	-	-	-	3.63852	3.6545	3.59146	3.79525	3.52905	3.85576	3.82003	3.87504	3.881	3.74388	3.90987	3.95342	3.97802	3.84158	3.88964	4.03296	3.73236	3.8362	3.91915	5.55084	5.47651	5.53966	5.6313	5.55437	5.61724	5.49848	5.57304	5.47171	5.44789	5.48938	5.58199	5.65715	5.45611	5.47998	5.53628	5.53739	5.51003
pos_2071	L-cis-Cyclo(aspartylphenylalanyl)	263.102	3.25412	pos	M+H, M+Na	C13H14N2O4	51.8	-	-3.67255	-	HMDB0031360	5262-10-2	5.45549	4.31607	6.04922	5.28903	4.6232	4.49155	3.96326	4.52596	4.44863	4.4129	4.26769	4.12622	3.91897	3.65232	4.05738	3.87762	3.39471	4.14759	4.27595	4.52944	5.00627	4.31754	5.03475	4.47377	3.54755	3.92324	3.91519	4.1632	4.577	5.49888	4.9105	4.66931	4.92766	4.72833	4.61942	4.75329	5.94211
pos_2110	(2S)-2-amino-3-(1H-indol-3-yl)propanoic acidL-Tryptophan	187.086	2.86698	pos	M+H-H2O, M+Na	C11H12N2O2	58.2	-	-3.24388	-	-	-	3.66953	4.06551	3.69718	4.10858	4.22192	3.65026	2.88568	3.85466	3.73999	5.3961	4.08185	3.68584	3.88971	3.22648	4.1738	4.42687	2.76988	5.57594	5.78647	3.76411	4.34892	4.52425	4.80882	4.32496	4.68344	4.17137	4.54267	4.93701	4.49121	4.31193	3.63094	4.05707	4.0647	3.59313	4.25863	4.0994	4.10969
pos_2159	N-(3S-hydroxy-butanoyl)-homoserine lactone	188.091	2.16878	pos	M+H, M+ACN+H	C8H13NO4	55.6	-	-3.44959	C11842	LMFA08030005	-	5.7189	5.19074	6.46953	4.93891	4.73252	4.64693	4.65308	4.56751	4.83305	4.59756	4.27453	4.24603	4.52128	4.25673	4.40311	4.24341	4.27015	4.38527	4.44157	4.45278	4.40503	4.35045	4.441	4.50906	4.3572	4.39031	4.40104	4.37842	4.22924	4.93518	4.43803	4.98699	4.27672	4.61808	4.58005	4.34875	5.18552
pos_2226	4-Pyridoxic acid	184.06	1.95648	pos	M+H-H2O, M+H	C8H9NO4	82.5	-	-2.87847	C00847	HMDB0000017	82-82-6	5.78117	5.69033	6.09717	5.38669	4.48048	4.50334	4.42357	4.59255	4.37861	4.50794	4.60221	4.61104	4.68175	4.41677	4.52333	4.54333	4.61668	4.55771	4.51039	4.8582	5.00639	4.79137	4.68171	4.90086	4.96514	4.72226	4.75962	4.94286	4.69343	5.47458	4.81502	5.02029	4.51509	4.92865	4.97186	4.98915	5.71463
pos_2326	6-{2-[5-(2,4-dihydroxyphenyl)-6-(5-hydroxy-2,2-dimethyl-2H-chromene-6-carbonyl)-3-methylcyclohex-2-en-1-yl]-3-hydroxyphenoxy}-3,4,5-trihydroxyoxane-2-carboxylic acid	713.22	0.755483	pos	M+H, M+Na	C37H38O13	-	66.8	-1.08106	-	HMDB0126403	-	5.78582	4.8292	6.20372	5.17158	4.2771	4.46241	3.82027	4.36359	4.28774	4.01533	4.36912	3.83146	4.48008	4.03392	3.72713	3.91861	3.59674	4.31048	4.33751	4.21619	4.65343	4.52423	4.09988	4.51745	4.4555	4.25323	3.71696	4.37862	3.97866	5.31268	4.89101	5.10421	4.96512	4.55301	4.49646	5.08599	5.40945
pos_2426	3-Methoxy-4-hydroxyphenylglycol glucuronide	378.138	0.88555	pos	M+NH4, M+Na	C15H20O10	-	65.5	-3.63478	C03033	HMDB0000496	52002-41-2	5.60715	4.80051	5.95444	5.14518	3.94814	4.31755	4.65245	4.34488	3.89248	4.55919	3.99648	4.39755	4.30252	4.37434	4.13113	4.11288	4.30743	4.41465	4.3849	4.39083	4.00368	4.31945	4.41226	4.48218	4.26	4.02794	3.94045	3.84963	4.54162	5.20049	4.50456	4.98987	4.42513	4.38292	4.13865	4.38695	5.2985
pos_2775	3,5-dihydroxy-4-(sulfooxy)cyclohex-1-ene-1-carboxylic acid	296.046	0.76235	pos	M+ACN+H	C7H10O8S	-	51.2	8.53944	-	HMDB0130163	-	3.47404	3.45646	4.1203	4.54859	4.61067	4.80712	4.76009	4.92936	4.83296	5.02217	4.90102	4.85569	4.83644	4.9169	4.95133	4.80262	3.7806	4.84399	4.9668	5.7097	5.4962	5.66601	5.6699	5.62488	5.76508	5.63508	5.28322	5.69089	5.79701	3.6299	5.41683	4.63303	5.30294	5.52987	5.3054	5.25996	5.23569
pos_2832	Asparaginyl-Proline	212.102	0.830867	pos	M+H-H2O	C9H15N3O4	-	63.6	-3.14526	-	HMDB0028739	-	6.34487	5.49446	6.69792	5.89108	4.91263	4.89627	5.15372	4.93992	4.80819	4.99723	5.07808	4.99062	5.19507	4.87481	5.01045	5.06771	5.12236	5.1107	4.9815	5.06285	5.16933	5.08392	5.12811	5.1314	5.17381	5.02663	5.03464	5.19713	5.1226	6.11546	5.12831	5.64291	5.08473	5.15701	5.22325	5.47729	6.19421
pos_2838	5-Hydroxypyrrole-2-carboxylate	128.034	0.837733	pos	M+H	C5H5NO3	54.6	-	-2.42307	C19721	-	-	5.00503	4.26695	4.88461	4.85113	3.75375	3.95	4.15446	3.91669	3.76466	3.99464	3.69745	4.18071	3.72024	3.78961	4.03141	3.6912	3.77224	3.66582	3.77402	4.13524	4.13833	4.08821	4.11688	3.94339	3.95104	3.92485	3.77035	3.93272	4.07642	4.73996	4.13359	4.40204	4.1467	4.39994	4.2669	4.13365	4.77891
pos_2861	Hypoxanthine	137.045	0.858233	pos	M+H	C5H4N4O	95.4	-	-3.27486	C00262	HMDB0000157	68-94-0	4.29366	4.27111	4.18827	4.28397	5.06582	5.07563	4.3768	5.4571	5.05052	4.39211	4.48383	4.42989	4.3971	4.50476	4.44156	4.5394	4.5614	4.88689	5.28914	6.69086	6.64237	6.73833	6.55701	6.64583	6.87712	6.66182	6.70838	6.87834	6.75672	4.71955	4.67159	4.678	4.68129	4.7976	4.72688	4.70118	4.76842
pos_2942	Guanidylic acid (guanosine monophosphate)	364.064	1.25042	pos	M+H	C10H14N5O8P	90.1	-	-3.73216	-	-	-	3.63689	3.61931	3.72149	3.69293	4.81955	4.87908	3.66195	4.80558	5.27275	3.60102	3.58436	3.60142	3.65413	3.61709	3.62457	3.63252	3.61932	4.25826	4.58164	3.81714	4.63734	3.79897	4.35411	3.76574	4.44653	4.86931	5.20965	5.3646	5.556	3.79276	3.75074	3.78111	3.78481	3.8252	3.79452	3.79464	3.87849
pos_3000	7-Methyluric acid	183.051	1.60688	pos	M+H	C6H6N4O3	61.6	-	-3.23333	C16355	HMDB0011107	-	4.53292	3.48723	4.73771	3.86861	2.5201	3.30875	3.77594	3.56157	3.42505	3.09401	2.53404	3.36637	3.11542	2.92194	3.28414	3.18585	3.48028	2.74391	2.56479	2.76633	2.73194	2.74819	2.75437	2.71502	2.74806	2.66353	2.68887	2.76291	2.72411	4.28096	3.61714	3.76056	3.57189	3.41451	3.06044	2.97183	4.51209
pos_3015	Rutarin	469.104	1.67558	pos	M+2Na-H	C20H24O10	-	50.8	-8.94275	C09309	HMDB0030884	20320-81-4	5.72244	4.49913	5.98353	5.22537	4.44073	4.35292	4.52911	4.79322	4.27742	5.51525	4.07395	4.32495	3.95658	3.90744	4.18742	4.06498	3.54033	4.59915	4.77199	3.59365	3.55921	3.75661	4.27306	3.87265	3.57535	3.68297	3.55636	3.59022	3.55137	5.29886	3.99216	4.76938	4.31717	4.76708	4.54568	4.76338	5.57103
pos_3021	Selenomethionine	235.961	1.69617	pos	M+K	C5H11NO2Se	-	55.2	9.63169	C05335	HMDB0003966	3211-76-5	3.84259	3.74833	3.18408	4.40427	4.68925	4.42207	4.08718	4.53742	4.56005	3.68941	4.15855	4.2008	4.13208	4.18821	4.30964	4.18081	4.10651	3.97619	3.91116	4.89108	5.18981	4.78751	4.90057	5.00307	4.84109	4.65649	4.78911	5.1076	5.10279	3.25532	4.35444	3.73187	4.40854	4.99243	4.63075	4.07886	4.15409
pos_3085	(2R,3R,4S,5R)-2-(6-aminopurin-9-yl)-5-(hydroxymethyl)oxolane-3,4-diolAdenosine	268.103	1.86713	pos	M+H	C10H13N5O4	85.6	-	-3.47147	-	-	-	4.67549	4.72153	4.94427	4.6193	5.73496	6.249	4.90068	6.34186	6.62339	4.478	4.65532	4.47404	4.58663	4.80859	4.61383	4.44787	4.59287	6.24436	6.94356	5.04216	6.05682	5.19769	5.6902	5.47401	6.32177	6.66823	7.07747	7.11735	7.25833	4.83759	4.52512	4.3263	4.41549	4.22548	4.3545	4.29324	4.50977
pos_3103	Guanosine	284.098	1.90835	pos	M+H	C10H13N5O5	95.4	-	-3.63372	C00387	HMDB0000133	118-00-3	3.05905	1.67545	3.32452	3.2699	4.00809	4.7652	3.03696	4.90429	4.46943	1.65755	3.44846	1.65794	1.70957	3.37641	1.6806	2.87603	1.67546	4.35585	4.97734	4.70755	5.533	5.43048	5.34395	5.30949	5.60024	5.65688	5.62573	5.85429	5.60238	1.8459	1.8045	1.83442	1.83807	1.8779	1.84764	1.84776	1.93054
pos_3243	3,4,5-trihydroxy-6-(2,4,6-trihydroxyphenoxy)oxane-2-carboxylic acid	382.075	2.23743	pos	M+ACN+Na	C12H14O10	-	74.1	3.24369	-	HMDB0125319	-	6.34267	4.66295	6.05878	5.42951	3.62705	4.01793	3.87813	3.62322	3.11012	4.47599	3.58995	3.47072	3.90976	3.14119	3.46844	3.15661	3.14342	4.42718	4.08226	3.34117	3.41407	3.323	3.32919	3.57257	3.32287	3.23821	3.99129	3.33774	4.09752	5.79105	3.27478	4.61324	3.30885	4.00083	3.31855	4.41887	5.60281
pos_3274	Tryptophyl-Proline	346.112	2.3128	pos	M+2Na-H	C16H19N3O3	-	51.1	-5.74396	-	HMDB0029091	-	4.53938	3.90483	4.97588	3.50762	1.55234	1.19348	1.73118	0.400003	0.43311	1.20873	0.776073	0.461781	0.751656	0.0486618	1.17967	0.538318	0.117784	0.72962	3.15829	0.0747998	0.0695276	0.0719741	0.0729258	0.0670613	0.0719542	0.0600432	0.0634077	0.074259	0.068376	0.0710315	0.0649449	0.0692937	0.0698422	0.0760846	0.0712977	0.0713166	3.51818
pos_3508	4-(3-Pyridyl)-3-butenoic acid	164.07	2.87387	pos	M+H	C9H9NO2	83.2	-	-3.51524	-	HMDB0001424	-	3.45746	3.31716	3.98564	3.12281	2.68954	3.45059	3.3695	3.46358	4.12056	4.23397	4.23637	4.30601	4.32065	3.96216	4.14544	4.25377	4.09947	4.29538	4.49733	4.62318	3.81414	3.70552	4.6049	4.60816	4.35101	4.44005	4.47847	4.59659	4.62538	3.79368	4.48216	3.74069	4.79108	4.44676	4.38871	4.42797	4.34422
pos_3542	Kynurenic acid	190.049	2.95652	pos	M+H	C10H7NO3	64.5	-	-3.89601	C01717	HMDB0000715	492-27-3	5.89792	4.56663	6.20596	5.28706	4.44901	4.73569	4.45718	4.66538	4.66141	4.53505	4.28033	4.46333	4.4545	4.35184	4.29864	4.49076	4.50738	4.64437	4.61868	5.0658	4.99552	4.9861	5.07262	5.17274	4.96972	4.87476	5.04716	5.02967	5.15087	5.68451	4.99367	4.84694	5.03123	5.18047	4.69759	4.81327	5.96063
pos_3630	Hippuric acid	180.065	3.1727	pos	M+H	C9H9NO3	78.8	-	-3.75964	C01586	HMDB0000714	495-69-2	4.79936	2.88367	5.56789	4.40799	4.0279	4.1339	4.52262	3.8899	5.06408	4.55581	3.49739	2.8056	2.85825	2.82125	4.95034	2.83666	3.01163	4.62139	3.76228	4.46892	4.53924	4.44188	4.80491	4.52848	4.02347	4.28678	4.19841	4.43115	4.46237	5.00218	4.45629	4.36818	4.69899	4.45771	4.59956	4.52114	5.79813
pos_3925	Ethyl 2-hydroxy-3-(3-indolyl)propanoate glucoside	428.188	3.79775	pos	M+CH3OH+H	C19H25NO8	-	58.6	-9.89594	-	HMDB0034873	143884-93-9	5.71248	3.40967	6.09698	4.77868	3.36076	4.64548	3.45231	4.55929	4.37684	3.90773	4.72691	4.46729	3.44449	3.40745	3.83523	4.20639	3.40968	3.90707	4.96529	5.37922	5.28702	5.53411	5.50844	5.49964	5.9716	5.51931	5.66354	5.88834	5.3435	6.01219	4.15858	5.30162	4.69601	5.131	4.98851	4.54294	5.49399
pos_4011	S-(PGJ2)-glutathione	659.333	3.9616	pos	M+NH4	C30H47N3O10S	-	70.4	2.20917	-	HMDB0013063	-	5.54023	6.15246	4.85518	5.45797	5.65218	5.95816	5.50529	5.60712	5.66642	4.93327	5.34146	5.09572	5.54652	5.64218	5.33623	5.10603	4.93607	5.42348	5.25764	6.19151	6.27313	6.25925	6.55313	6.21034	6.28526	6.22433	6.30486	6.12906	5.93689	6.45324	6.41191	6.40724	6.30654	6.2973	6.38225	6.6148	6.65139
pos_4207	N-Acetyl-L-phenylalanine	208.096	4.27577	pos	M+H	C11H13NO3	96.0	-	-3.62183	C03519	HMDB0000512	2018-61-3	5.55266	5.16079	5.48351	5.51856	5.10264	5.15662	5.05474	5.06108	5.09108	4.91453	5.15824	4.8076	5.04559	4.6115	4.76528	4.71223	4.80859	4.79986	4.69938	5.09736	5.33969	5.08861	5.38921	5.23719	5.14251	5.01218	5.26571	5.30014	5.11501	5.8685	5.29745	5.60748	5.72605	5.46001	5.37173	5.50995	5.48252
pos_4861	(S)-(-)-Perillyl alcohol	135.116	5.14972	pos	M+H-H2O	C10H16O	72.2	-	-2.76825	C02452	HMDB0003634	-	4.41226	3.30015	4.90932	3.5583	2.57081	3.43237	3.49184	3.07108	2.5864	2.93751	2.58476	2.60178	3.03921	2.98099	2.70971	2.63281	2.74553	3.36911	2.77859	3.47208	3.67453	3.77009	3.70484	3.54603	3.74543	3.51049	3.87615	3.7557	3.59353	3.96827	3.81797	3.85272	3.59197	3.7286	3.41955	3.65703	4.13766
pos_5025	Ethyl 3-hydroxydodecanoate	262.237	5.30877	pos	M+NH4	C14H28O3	-	80.0	-3.49597	-	HMDB0059850	-	5.90485	5.90453	5.53171	5.46074	5.34715	5.32665	5.77328	5.28182	5.36915	3.85251	4.08087	3.68757	4.10527	3.82803	4.0677	3.85618	4.02035	4.09382	3.75007	5.61154	6.10319	5.39141	5.16121	5.63006	5.37596	5.05539	5.22633	5.39404	5.50757	6.01106	5.88544	6.36293	5.8376	6.18155	6.25585	5.92181	5.90047
pos_5062	(S)-10,16-Dihydroxyhexadecanoic acid	306.263	5.37073	pos	M+NH4	C16H32O4	-	75.1	-4.07388	C08285	HMDB0037798	69232-67-3	5.59696	5.53439	5.18216	5.22761	5.12038	5.04285	5.47207	5.0286	5.02576	4.08749	4.07084	4.08789	4.14062	4.10356	4.11104	4.119	4.1058	4.13529	4.10167	5.00248	5.51317	4.61492	4.29166	4.94643	4.63683	4.30312	4.47307	4.46803	4.75036	5.66051	5.66641	5.96448	5.46336	5.86094	5.98278	5.62955	5.69484
pos_5091	Floionolic acid	350.289	5.41862	pos	M+NH4	C18H36O5	-	79.9	-3.35804	C19621	LMFA02000147;HMDB0034295	17705-68-9	4.65468	4.63132	4.21221	4.37017	4.14954	3.86143	4.51913	4.09508	4.18676	3.22358	3.20693	3.22398	3.27668	3.23964	3.24712	3.25507	3.24188	3.27135	3.23776	3.46819	4.87193	3.42147	3.42766	4.10152	3.42134	3.33668	3.36207	3.43621	3.39736	4.71711	4.7895	5.05323	4.43057	5.02611	5.1175	4.71288	4.73562
pos_5102	CL(8:0/12:0/12:0/18:2(9Z,11Z))	588.357	5.43978	pos	M+H+Na	C59H110O17P2	-	60.8	-3.55274	-	HMDB0118600	-	4.36835	4.69751	4.11087	4.18123	4.84477	4.53063	4.32748	4.54526	4.29203	5.39107	4.28893	4.27021	4.25274	3.97452	4.61102	4.35028	4.07473	4.90813	5.13816	3.86503	2.22691	3.90882	2.24925	2.21006	2.24296	2.1588	2.18402	2.25775	3.61089	2.23692	3.76629	2.22533	2.22902	2.26918	2.23867	2.23879	2.32221
pos_5121	Valyl-Isoleucine	253.154	5.48067	pos	M+Na	C11H22N2O3	-	51.1	6.7272	-	HMDB0029130	-	2.80889	3.46969	2.89339	4.54277	3.74523	3.80443	3.60697	3.80515	3.55348	3.67387	3.71649	3.52921	3.30586	2.84679	3.20888	2.80452	2.87072	3.47048	3.59424	3.82696	4.38361	3.27872	4.31545	2.9376	2.97066	2.88606	2.91143	2.98552	3.80143	4.45767	3.83714	4.0257	4.60823	3.96845	3.82513	3.88112	4.98388
pos_5168	12-Hydroxydodecanoic acid	234.205	5.59727	pos	M+NH4	C12H24O3	-	51.5	-4.11642	C08317	HMDB0002059	505-95-3	4.32829	4.33925	4.15612	4.1106	3.74008	3.95536	4.11389	4.00667	3.94245	3.57255	3.60732	3.48933	3.82887	3.51113	3.36536	3.35978	3.66134	3.80717	3.66706	4.59268	4.50549	4.39438	4.46154	4.5815	4.51187	4.43336	4.47697	4.52386	4.73419	4.80987	4.89621	5.31472	4.77611	4.83969	4.94403	4.81576	4.95314
pos_5169	Decanoylcholine	322.258	5.59727	pos	M+ACN+Na	C15H32NO2+	-	63.4	-5.60971	-	HMDB0013228;LMFA07010826	-	4.66639	4.07667	4.68071	4.48573	4.26386	4.3771	4.20709	4.45592	4.56154	3.5797	3.56305	3.5801	3.63281	3.59577	3.60325	3.6112	3.598	3.62749	3.59388	4.1422	3.76137	3.77765	3.78384	3.74442	3.77751	3.69283	3.76344	3.79239	3.77268	5.17376	5.08907	4.78466	5.01367	5.01833	4.98552	4.99053	5.13115
pos_5237	3-Indolepropionic acid	190.086	5.78805	pos	M+H	C11H11NO2	96.8	-	-3.5944	-	HMDB0002302;MJDBOTE0000450	-	2.70957	3.24899	2.79403	4.85757	4.64367	3.22405	4.23035	4.75827	4.48754	4.45881	4.78826	4.61974	4.32222	4.56381	4.54889	4.49094	4.28943	4.5799	4.69697	5.03714	4.93362	5.07678	5.10772	4.84723	4.76474	4.83923	4.90551	5.10517	4.99007	4.39889	4.59654	4.05679	4.77446	4.6458	4.50288	4.32747	4.79275
pos_5327	1-Cyclohexene-1-acrylic acid, 2,6,6-trimethyl-3-oxo-	209.117	5.89768	pos	M+H	C12H16O3	55.0	-	-3.26074	-	-	-	4.93136	4.33702	5.08374	4.71382	3.72319	3.99067	4.37232	4.19483	3.95022	3.63905	3.85537	3.88461	4.12819	3.88534	4.01646	4.11481	3.83446	4.19338	4.06654	3.24862	3.32853	3.64961	3.23664	3.50513	3.88209	3.14568	3.17106	3.24519	3.20635	4.53871	3.81153	4.71129	3.82147	3.76455	4.01711	4.26168	4.63983
pos_5366	16-Hydroxy hexadecanoic acid	290.268	5.93887	pos	M+NH4	C16H32O3	-	77.1	-4.04038	C18218	HMDB0006294	-	6.11917	6.06514	5.83659	5.78033	5.68506	5.66669	6.03008	5.64719	5.74492	4.22544	4.47102	4.25479	4.57943	4.36333	4.43254	4.64837	4.5724	4.53526	4.43716	5.25896	5.93624	5.18433	5.03924	5.45553	5.13488	4.78125	5.09294	5.17369	5.1309	5.88665	5.8944	6.0692	5.71793	6.15753	6.20559	5.92167	5.9561
pos_5367	MG(15:0/0:0/0:0)	334.294	5.93887	pos	M+NH4	C18H36O4	-	58.1	-3.88082	-	HMDB0011563	-	5.75199	5.63282	5.43524	5.45064	5.3738	5.31564	5.70216	5.29709	5.36991	3.1901	3.78641	3.1685	3.34884	3.32299	3.19164	3.36545	3.76944	3.35666	3.29143	4.38547	5.30878	4.07195	3.37217	4.50451	4.07957	3.28119	3.91046	4.33832	3.34187	5.51784	5.4935	5.62572	5.25061	5.82895	5.87542	5.48554	5.59889
pos_5501	Galabiosylceramide (d18:1/9Z-18:1)	466.808	6.00107	pos	M+2Na	C48H89NO13	-	85.0	5.24834	C06126	HMDB0004832	-	3.53732	3.7184	3.63129	3.81243	3.99826	3.65946	3.65269	3.53692	3.48644	3.99793	3.4848	3.50186	3.64095	3.56644	3.60459	3.53295	3.51976	3.54924	4.07552	5.73485	5.71974	5.83241	5.6904	5.67535	5.6727	5.52059	5.67647	5.64685	5.63197	5.70686	5.76224	5.77909	5.72709	5.62544	5.73488	5.56864	5.74001
pos_5603	Prostaglandin F1a	776.534	6.02867	pos	2M+ACN+Na	C20H36O5	-	68.1	7.56006	C06475	HMDB0002685	745-62-0	5.03027	5.23296	5.16068	5.25722	5.36368	5.16982	5.24284	5.30906	5.23902	5.24299	5.04844	5.21004	5.20933	5.27393	5.30639	5.15395	5.31004	5.2133	5.11158	7.32459	7.19143	7.19357	7.15232	7.20452	7.21704	7.14054	7.12	7.18751	7.13689	7.18235	7.19489	7.19944	7.19244	7.15679	7.20383	7.16421	7.19489
pos_5609	MG(19:0/0:0/0:0)	390.356	6.03557	pos	M+NH4	C22H44O4	-	67.7	-3.71401	-	HMDB0072839	-	6.04815	5.92931	5.90941	5.85608	5.6807	5.71995	6.00682	5.74735	5.7816	3.52021	3.73317	3.52061	3.57332	3.65673	3.55527	3.64126	3.53851	3.59563	3.53439	4.35181	5.16039	4.49551	3.72434	4.2958	4.5833	3.63334	3.65873	4.23927	4.27889	5.61489	5.53794	5.47448	5.29534	5.85406	5.8693	5.55726	5.53777
pos_5625	Sphinganine	302.304	6.0425	pos	M+H	C18H39NO2	76.5	-	-3.6865	C00836	LMSP01020001;HMDB0000269	764-22-7	6.3934	6.41322	6.30604	6.30758	6.14	6.22203	6.42062	6.27184	6.30109	5.33783	5.57595	5.55724	5.59959	5.59386	5.5867	5.61143	5.54027	5.6057	5.56374	6.36373	6.52019	6.44029	6.11211	6.29499	6.34858	5.78681	6.17235	6.39378	6.25862	6.24286	6.24343	6.27134	6.05299	6.46369	6.43646	6.19712	6.25234
pos_5693	N,N-dimethyl-Safingol	330.335	6.07018	pos	M+H	C20H43NO2	70.3	-	-3.74469	-	LMSP01080056	-	6.11848	5.83272	6.10835	6.1095	5.908	6.04693	6.16409	6.1758	6.16281	4.86126	5.06578	5.00154	5.03835	5.03255	4.95521	5.07863	4.99991	5.04225	5.10535	6.20388	6.19673	6.34684	5.80196	6.01199	6.1857	5.6549	6.0655	6.25757	5.97578	6.11319	6.10122	5.71908	5.944	6.35263	6.28978	6.17126	6.22541
pos_5768	CL(18:0/18:2(9Z,12Z)/16:1(9Z)/18:2(9Z,12Z))	725.499	6.09095	pos	M+H+Na	C79H144O17P2	-	65.2	9.95654	-	HMDB0057204	-	5.08566	5.75029	5.42297	5.70294	5.66936	5.59692	5.63778	5.7095	5.64697	5.68367	5.54069	5.68854	5.63642	5.54668	5.72682	5.64999	5.6541	5.64103	5.61921	7.28896	7.20337	7.2141	7.10553	7.18956	7.2143	7.17219	7.13133	7.18862	7.15628	7.16088	7.21026	7.15893	7.20672	7.14772	7.16856	7.15498	7.1867
pos_5798	2-Oxo-delta3-4,5,5-trimethylcyclopentenylacetate	183.101	6.10477	pos	M+H	C10H14O3	72.2	-	-3.62126	C07159	-	-	3.06591	3.04834	3.15046	3.12192	2.99945	3.02323	3.09095	3.06551	3.01506	3.03006	3.01342	3.03046	3.08314	3.04612	3.05359	3.06154	3.04835	3.07782	3.04423	5.59832	5.44928	5.58216	5.67613	5.60965	5.69105	5.59889	5.67833	5.54076	5.54051	5.34941	5.36528	5.60323	5.29119	5.23735	5.49	5.41461	5.53749
pos_6360	PC(14:1(9Z)/P-18:0)	760.518	6.33122	pos	M+2Na-H	C40H78NO7P	-	58.5	-6.78118	-	HMDB0007929	-	5.25441	5.88584	5.87497	5.73919	5.8387	5.74159	5.69562	5.8322	5.82119	5.96974	5.73834	5.82831	5.88757	5.78278	5.79229	5.91875	5.86148	5.76696	5.62448	1.93737	4.39855	4.53303	0.870648	2.08847	0.865181	3.27098	0.814464	0.878059	4.46572	4.37521	0.823958	2.27805	4.47339	4.45796	0.861455	0.861563	0.934806
pos_6389	Spirolide D	672.466	6.35188	pos	M+H-2H2O	C43H65NO7	-	70.4	4.61415	-	HMDB0030493	170713-73-2	5.06711	5.77378	5.68692	5.54353	5.71617	5.68821	5.6013	5.82133	5.72424	5.76628	5.78438	5.80228	5.85051	5.82058	5.82327	5.87051	5.89907	5.78958	5.73821	3.75777	3.72333	3.7396	3.74579	3.70638	3.73947	3.65479	3.68018	3.75434	3.7752	3.73339	3.86636	3.72174	3.72545	3.76583	3.73515	3.73528	3.81912
pos_6779	PC(20:2(11Z,14Z)/20:5(5Z,8Z,11Z,14Z,17Z))	876.548	6.58237	pos	M+2Na-H	C48H82NO8P	-	80.2	-1.19996	-	LMGP01011859;HMDB0008347	-	3.96104	4.86155	4.57272	4.70837	4.98875	4.57646	4.836	5.21544	4.76708	4.81315	5.7602	5.22577	5.03813	5.26375	5.18484	5.21016	5.05264	5.26432	5.25695	6.22244	6.17661	6.164	6.09788	6.34513	6.21374	6.37333	6.4464	6.15487	6.173	5.14089	5.51101	5.30033	5.67435	5.46468	5.54282	5.48079	5.38988
pos_6809	PC(14:0/22:6(4Z,7Z,10Z,13Z,16Z,19Z))	800.517	6.62237	pos	M+Na	C44H76NO8P	-	85.3	-4.32792	-	HMDB0007892;LMGP01010512	-	4.38823	4.64222	4.54168	5.38724	5.13088	5.52284	3.83979	5.29379	5.24614	5.17582	5.56936	5.22963	4.80932	5.24993	4.96648	5.17485	4.79166	5.41064	5.2952	6.01386	6.15582	6.01264	5.65434	5.97269	5.71963	6.24022	6.08507	5.6916	5.83339	5.13045	5.23484	4.52075	5.295	4.82964	5.37807	4.85248	5.42748
pos_7541	(1S,2S,4R,8S)-p-Menthane-1,2,8,9-tetrol 2-glucoside	349.182	7.6342	pos	M+H-H2O	C16H30O9	-	77.6	-9.83607	-	HMDB0039975	402593-52-6	5.15076	5.12195	5.17012	5.1434	5.19383	5.18652	5.28612	5.21123	5.12562	5.13898	5.01777	5.05419	5.13397	5.0321	5.21904	5.13622	5.25137	5.18147	5.15372	4.81179	4.82606	4.72637	4.06908	4.84691	4.87416	4.22931	3.80063	3.8748	3.83593	3.91755	3.81182	3.84219	3.8459	3.88628	3.8556	3.85573	3.93958
pos_7643	PE(18:3(6Z,9Z,12Z)/22:6(4Z,7Z,10Z,13Z,16Z,19Z))	786.502	6.70292	pos	M+H	C45H72NO8P	58.7	-	-6.7536	-	LMGP02010709;HMDB0009144	-	6.15753	5.67915	6.12182	5.41364	5.37275	5.19827	5.84981	5.16437	5.70808	5.4098	5.65535	5.65651	5.72077	5.34406	5.3294	5.79686	5.6049	5.68703	5.36358	4.81966	5.29762	5.3881	5.09807	5.26186	5.34051	5.59777	5.43049	4.81623	5.28885	5.75685	5.47092	6.09412	5.57159	5.73976	5.89099	6.18431	5.78211
pos_7645	LysoPC(20:0)	552.4	6.70292	pos	M+H	C28H58NO7P	65.6	-	-3.38472	C04230	HMDB0010390	-	5.44034	5.22415	5.38887	5.69688	5.51969	5.9561	5.12292	5.73462	5.7452	6.13218	5.96462	6.06445	5.92172	6.13036	5.88224	5.96469	5.99748	6.21047	6.20003	6.39819	6.34413	6.49327	6.39501	6.40866	6.43407	6.28178	6.44122	6.42012	6.50154	6.01508	6.20666	5.64045	5.97917	6.1903	5.98864	5.82186	6.07944
pos_7849	LysoPC(20:4(8Z,11Z,14Z,17Z))	566.32	6.50777	pos	M+Na	C28H50NO7P	-	87.8	-3.7309	C04230	HMDB0010396	-	3.90646	3.9119	3.99106	4.39352	4.62795	5.20603	3.93152	5.27345	5.25899	4.68739	5.5358	5.19964	5.38508	5.20746	5.10013	5.30046	4.89388	5.00972	5.39798	5.9788	5.87591	5.8677	5.82742	5.94744	5.96629	5.93689	5.90343	6.0439	5.93767	4.95579	5.60449	5.30919	5.29987	5.23742	5.4767	5.34043	5.28142
pos_8418	Rollinecin A	688.518	6.28297	pos	M+ACN+Na	C37H68O7	-	56.8	9.33509	-	HMDB0030438	177861-02-8	5.99039	6.08332	6.18585	6.02039	6.15499	6.00027	6.14347	6.20929	6.01994	6.01496	6.02056	6.14213	5.9262	6.0811	6.18991	6.16641	6.13338	5.99519	5.95737	4.51276	4.58186	4.57226	4.48211	4.44269	4.47578	4.54739	4.41649	4.73678	4.59351	4.46971	4.59613	4.88831	4.97935	4.6766	4.87648	4.47159	5.18719
pos_8456	CL(i-13:0/18:2(9Z,11Z)/a-15:0/i-20:0)[rac]	689.49	6.26918	pos	M+2H	C75H142O17P2	-	77.5	-4.28009	-	HMDB0083118	-	5.90424	4.6573	4.5415	4.62811	5.21253	4.92796	4.63238	4.79342	4.38194	4.32103	4.29161	4.52829	4.04484	4.43244	4.55297	4.55736	4.43784	4.39604	4.11767	3.4089	3.37446	3.39073	3.39692	3.35752	3.3906	3.30594	3.33133	3.40547	3.36662	3.38452	3.34251	3.37288	3.37658	3.41695	3.38628	3.38641	3.47024
pos_8527	8(R)-HETE	303.231	6.24872	pos	M+H-H2O	C20H32O3	72.1	-	-3.82192	C14824	-	-	5.53556	5.45553	5.99729	5.59406	5.15711	5.24383	4.87428	5.57943	5.2936	4.67614	5.46942	4.68045	5.27101	5.01807	5.15266	5.08908	4.56379	5.07281	4.96812	5.267	5.59535	5.44002	5.5246	5.16901	5.43762	5.38907	5.51295	5.34641	5.09422	5.90533	5.85018	5.80404	5.97701	6.10719	5.90915	6.00867	5.93325
pos_8713	4-Ethylphenol	123.08	6.18727	pos	M+H	C8H10O	61.6	-	-2.35807	C13637	HMDB0029306;MJDBOTE0000668	123-07-9	0.0620545	0.0597535	0.0743187	1.70108	0.0537635	2.93358	0.865107	0.312768	0.055612	1.27005	2.89669	0.0601786	2.89285	0.0594686	1.12236	1.23204	1.06927	0.665187	1.746	5.15405	5.02179	4.99338	5.06238	4.93247	5.08271	5.0063	5.07073	4.84304	4.82375	4.85859	4.77191	4.97673	4.64846	4.5913	4.7833	4.80013	4.88929
pos_8799	Dihydrodeoxy-8-epiaustdiol	255.122	6.16672	pos	M+CH3OH+H	C12H14O4	-	60.9	-4.35583	-	HMDB0031668	58957-07-6	3.3196	3.30202	3.40418	3.37563	3.25311	3.2769	3.34465	3.3192	3.26873	3.28374	3.26709	3.48552	3.51665	3.2998	3.30728	3.31523	3.30204	3.33152	3.29791	6.62969	6.52029	6.53212	6.59767	6.49008	6.60016	6.51658	6.55579	6.35891	6.39598	6.40961	6.24442	6.44892	6.14897	6.09254	6.27268	6.26594	6.3752
pos_8803	P-cresol	109.065	6.16672	pos	M+H	C7H8O	68.9	-	-0.363444	C01468	HMDB0001858	106-44-5	2.77479	2.75723	2.85928	2.86076	2.70839	2.73215	2.79981	2.77439	2.72398	2.73897	2.76125	2.92365	2.79201	3.12662	2.76248	2.77042	2.75724	2.78669	2.75313	6.32548	6.2021	6.20275	6.2805	6.19698	6.27351	6.20288	6.19912	6.00853	6.06679	6.08781	5.9605	6.13938	5.84591	5.83139	5.96844	5.96942	6.0541
pos_9235	Spisulosine	286.309	6.07712	pos	M+H	C18H39NO	72.8	-	-3.70486	-	LMSP01080032	-	4.9425	4.87993	5.11447	5.09226	4.91724	5.07343	5.18946	5.19845	5.2179	4.70318	4.89717	4.79962	4.86021	4.85815	4.80465	4.87812	4.75898	4.90597	4.89615	4.32793	3.95368	4.56791	4.59423	3.93536	4.63715	4.0665	4.63264	4.44405	4.56753	5.09838	5.1037	4.78112	5.02247	5.43892	5.27666	5.15522	5.28739
pos_9708	Formyldienolone	345.205	5.96647	pos	M+H	C21H28O4	67.1	-	-3.40296	-	HMDB0004631;LMST02020026	-	5.11261	4.79734	5.06586	4.62695	4.02889	4.21065	4.65945	4.88551	4.80124	4.71424	4.70683	4.99678	4.72336	4.89236	5.09056	5.10659	5.06539	5.21678	5.10563	4.16233	4.03521	4.7323	4.98199	4.91119	5.18261	5.10263	4.8517	4.61982	4.69676	4.04527	4.16103	4.03363	4.03733	4.07772	4.04704	4.04716	4.48455
pos_9869	2,5-Furandicarboxaldehyde	125.023	5.90458	pos	M+H	C6H4O3	50.6	-	-2.35149	C20899	-	-	3.76656	4.06224	3.06344	3.51921	4.11453	4.22233	4.84785	4.04665	4.00302	3.33657	3.66369	3.93143	3.62978	3.72556	4.33245	3.8251	3.79396	3.32197	3.28671	5.31939	5.2497	5.27862	5.3518	5.28795	5.35472	5.24524	5.32657	5.22688	5.17568	5.22397	5.32802	5.37982	5.23452	5.1875	5.27221	5.25926	5.22469
[truncated: 205 more rows]
[truncated: 28 more columns]

## Sheet: Sheet1
Corrected_Pvalue	VIP			Corrected_Pvalue
3.69648e-17	3.03225			0.000197904
6.73693e-05	2.8697			0.000151952
7.00379e-07	2.86529			6.73693e-05
[truncated: 276 more rows]
